# Supplementary material for: Open access resource for cellular-resolution analyses of corticocortical connectivity in the marmoset monkey
Source: Nat Commun. 2020 Feb 28;11:1133. doi: 10.1038/s41467-020-14858-0 (PMC7048793; doi:10.1038/s41467-020-14858-0)
Supplement: Supplementary file 4 — Source Code [file 41467_2020_14858_MOESM4_ESM.zip]

Archive with 144 entries (133 files):
- Source_Code/
- Source_Code/F5_AB_reproduce/
- Source_Code/F5_AB_reproduce/00_scatterplot.py
- Source_Code/F5_AB_reproduce/config.py
- Source_Code/F5_AB_reproduce/corrected_output_dataframe_A3a_A3b_A4ab_A4c_AuA1_AuR_AuRT_V1.csv
- Source_Code/F5_AB_reproduce/corrected_output_dataframe_average_A3a_A3b_A4ab_A4c_AuA1_AuR_AuRT_V1.csv
- Source_Code/F5_AB_reproduce/gradient_areas_True_total_A3a_A3b_A4ab_A4c_AuA1_AuR_AuRT_V1.png
- Source_Code/F5_AB_reproduce/gradient_areas_True_total_A3a_A3b_A4ab_A4c_AuA1_AuR_AuRT_V1.svg
- Source_Code/F5_AB_reproduce/report_per_area_total_AuRT-A4c-V1-A4ab-A3b-A3a-AuR-AuA1.txt
- Source_Code/F5_AB_reproduce/report_per_injection_total_AuRT-A4c-V1-A4ab-A3b-A3a-AuR-AuA1.txt
- Source_Code/F5_AB_reproduce/util_linear_regression_ci.py
- Source_Code/F5_CDEFG_reproduce/
- Source_Code/F5_CDEFG_reproduce/00_scatterplot.py
- Source_Code/F5_CDEFG_reproduce/01_scatterplot_ratio.py
- Source_Code/F5_CDEFG_reproduce/config.py
- Source_Code/F5_CDEFG_reproduce/corrected_output_dataframe_A3a_A3b_A4ab_A4c_AuA1_AuR_AuRT_V1.csv
- Source_Code/F5_CDEFG_reproduce/corrected_output_dataframe_average_A3a_A3b_A4ab_A4c_AuA1_AuR_AuRT_V1.csv
- Source_Code/F5_CDEFG_reproduce/gradient_areas_True_ratio_A3a_A3b_A4ab_A4c_AuA1_AuR_AuRT_V1.png
- Source_Code/F5_CDEFG_reproduce/gradient_areas_True_ratio_A3a_A3b_A4ab_A4c_AuA1_AuR_AuRT_V1.svg
- Source_Code/F5_CDEFG_reproduce/gradient_areas_True_total_A3a_A3b_A4ab_A4c_AuA1_AuR_AuRT_V1.png
- Source_Code/F5_CDEFG_reproduce/gradient_areas_True_total_A3a_A3b_A4ab_A4c_AuA1_AuR_AuRT_V1.svg
- Source_Code/F5_CDEFG_reproduce/report_per_area_infra__A3a_A3b_A4ab_A4c_AuA1_AuR_AuRT_V1.txt
- Source_Code/F5_CDEFG_reproduce/report_per_area_ratio__A3a_A3b_A4ab_A4c_AuA1_AuR_AuRT_V1.txt
- Source_Code/F5_CDEFG_reproduce/report_per_area_supra__A3a_A3b_A4ab_A4c_AuA1_AuR_AuRT_V1.txt
- Source_Code/F5_CDEFG_reproduce/report_per_area_total__A3a_A3b_A4ab_A4c_AuA1_AuR_AuRT_V1.txt
- Source_Code/F5_CDEFG_reproduce/report_per_injection_ratio__A3a_A3b_A4ab_A4c_AuA1_AuR_AuRT_V1.txt
- Source_Code/F5_CDEFG_reproduce/report_per_injection_total__A3a_A3b_A4ab_A4c_AuA1_AuR_AuRT_V1.txt
- Source_Code/F5_CDEFG_reproduce/util_linear_regression_ci.py
- Source_Code/F7_reproduce/
- Source_Code/F7_reproduce/00_run_me.py
- Source_Code/F7_reproduce/common.py
- Source_Code/F7_reproduce/out_fln_ratio_4_8.xls
- Source_Code/F7_reproduce/out_fln_ratio_4_8_report.txt
- Source_Code/F7_reproduce/ratio.png
- Source_Code/F7_reproduce/scikit_posthocs/
- Source_Code/F7_reproduce/scikit_posthocs/__init__.py
- Source_Code/F7_reproduce/scikit_posthocs/_outliers.py
- Source_Code/F7_reproduce/scikit_posthocs/_plotting.py
- Source_Code/F7_reproduce/scikit_posthocs/_posthocs.py
- Source_Code/F7_reproduce/settings.py
- Source_Code/LICENCE
- Source_Code/README.md
- Source_Code/README.pdf
- Source_Code/S1_reproduce/
- Source_Code/S1_reproduce/00_injections_per_tracer.svg
- Source_Code/S1_reproduce/00_plot_injections_per_tracer.py
- Source_Code/S1_reproduce/01_injections_per_areas.svg
- Source_Code/S1_reproduce/01_plot_injections_per_areas.py
- Source_Code/S1_reproduce/02_injection_site_size.py
- Source_Code/S1_reproduce/02_injection_site_volume_vs_tracers.svg
- Source_Code/S1_reproduce/03_injection_site_size_log.py
- Source_Code/S1_reproduce/03_injection_site_size_log.txt
- Source_Code/S1_reproduce/03_injection_site_volume_vs_tracers_log.svg
- Source_Code/S1_reproduce/04_injection_site_extrinsic_cells_log.py
- Source_Code/S1_reproduce/04_injection_site_extrinsic_cells_log.txt
- Source_Code/S1_reproduce/04_injection_site_volume_vs_extrinsic_cells_log.svg
- Source_Code/S1_reproduce/from_sql_injections.csv
- Source_Code/S1_reproduce/injections_data.csv
- Source_Code/S1_reproduce/make.sh
- Source_Code/S1_reproduce/scikit_posthocs/
- Source_Code/S1_reproduce/scikit_posthocs/__init__.py
- Source_Code/S1_reproduce/scikit_posthocs/__init__.pyc
- Source_Code/S1_reproduce/scikit_posthocs/_outliers.py
- Source_Code/S1_reproduce/scikit_posthocs/_outliers.pyc
- Source_Code/S1_reproduce/scikit_posthocs/_plotting.py
- Source_Code/S1_reproduce/scikit_posthocs/_plotting.pyc
- Source_Code/S1_reproduce/scikit_posthocs/_posthocs.py
- Source_Code/S1_reproduce/scikit_posthocs/_posthocs.pyc
- Source_Code/S2_reproduce/
- Source_Code/S2_reproduce/00_cells_vs_injection_size.py
- Source_Code/S2_reproduce/injections_data.csv
- Source_Code/S2_reproduce/injections_size_vs_labelled_cells_extrinsic_cells_n.svg
- Source_Code/S2_reproduce/injections_size_vs_labelled_cells_intrinsic_cells_n.svg
- Source_Code/S2_reproduce/injections_size_vs_labelled_cells_total_cells_n.svg
- Source_Code/S2_reproduce/report_extrinsic_cells_n_CTBgr.txt
- Source_Code/S2_reproduce/report_extrinsic_cells_n_CTBr.txt
- Source_Code/S2_reproduce/report_extrinsic_cells_n_DY.txt
- Source_Code/S2_reproduce/report_extrinsic_cells_n_FB.txt
- Source_Code/S2_reproduce/report_extrinsic_cells_n_FE.txt
- Source_Code/S2_reproduce/report_extrinsic_cells_n_FR.txt
- Source_Code/S2_reproduce/report_intrinsic_cells_n_CTBgr.txt
- Source_Code/S2_reproduce/report_intrinsic_cells_n_CTBr.txt
- Source_Code/S2_reproduce/report_intrinsic_cells_n_DY.txt
- Source_Code/S2_reproduce/report_intrinsic_cells_n_FB.txt
- Source_Code/S2_reproduce/report_intrinsic_cells_n_FE.txt
- Source_Code/S2_reproduce/report_intrinsic_cells_n_FR.txt
- Source_Code/S2_reproduce/report_total_cells_n_CTBgr.txt
- Source_Code/S2_reproduce/report_total_cells_n_CTBr.txt
- Source_Code/S2_reproduce/report_total_cells_n_DY.txt
- Source_Code/S2_reproduce/report_total_cells_n_FB.txt
- Source_Code/S2_reproduce/report_total_cells_n_FE.txt
- Source_Code/S2_reproduce/report_total_cells_n_FR.txt
- Source_Code/S2_reproduce/util_linear_regression_ci.py
- Source_Code/S3_reproduce/
- Source_Code/S3_reproduce/00_reproduce_wm_gm_comparison.py
- Source_Code/S3_reproduce/01_histogram_interareal_distances.py
- Source_Code/S3_reproduce/02_discrepancies.py
- Source_Code/S3_reproduce/distances_discrepancy.svg
- Source_Code/S3_reproduce/distribution_of_interareal_distances_20.00.svg
- Source_Code/S3_reproduce/marmoset_brain_architecture_1_0_interareal_distance_matrix.txt
- Source_Code/S3_reproduce/speed_vs_distance_comparision.svg
- Source_Code/S3_reproduce/summary_ratio_20.000.csv
- Source_Code/S3_reproduce/wm_gm_ratio.csv
- Source_Code/S4_A-D_reproduce/
- Source_Code/S4_A-D_reproduce/00_area_based_analysis.py
- Source_Code/S4_A-D_reproduce/01_area_based_average_analysis.py
- Source_Code/S4_A-D_reproduce/config.py
- Source_Code/S4_A-D_reproduce/gradient_areas_True_total_A3a_A3b_A4ab_A4c_AuA1_AuR_AuRT_V1.svg
- Source_Code/S4_A-D_reproduce/gradient_areas_True_total_A3a_A3b_AuA1_Gu_V1.svg
- Source_Code/S4_A-D_reproduce/gradient_areas_True_total_A3b_AuA1_AuR_V1.svg
- Source_Code/S4_A-D_reproduce/gradient_avg_areas_True_total_A3a_A3b_A4ab_A4c_AuA1_AuR_AuRT_V1.svg
- Source_Code/S4_A-D_reproduce/gradient_avg_areas_True_total_A3a_A3b_AuA1_Gu_V1.svg
- Source_Code/S4_A-D_reproduce/gradient_avg_areas_True_total_A3b_AuA1_AuR_V1.svg
- Source_Code/S4_A-D_reproduce/output_dataframe_A3a_A3b_A4ab_A4c_AuA1_AuR_AuRT_V1.csv
- Source_Code/S4_A-D_reproduce/output_dataframe_A3a_A3b_AuA1_Gu_V1.csv
- Source_Code/S4_A-D_reproduce/output_dataframe_A3b_AuA1_AuR_V1.csv
- Source_Code/S4_A-D_reproduce/report_True_total_A3b-A3a-AuA1-Gu-V1.txt
- Source_Code/S4_A-D_reproduce/report_True_total_A3b-AuR-AuA1-V1.txt
- Source_Code/S4_A-D_reproduce/report_True_total_AuRT-A4c-V1-A4ab-A3b-A3a-AuR-AuA1.txt
- Source_Code/S4_A-D_reproduce/report_avg_True_total_A3b-A3a-AuA1-Gu-V1.txt
- Source_Code/S4_A-D_reproduce/report_avg_True_total_A3b-AuR-AuA1-V1.txt
- Source_Code/S4_A-D_reproduce/report_avg_True_total_AuRT-A4c-V1-A4ab-A3b-A3a-AuR-AuA1.txt
- Source_Code/S4_A-D_reproduce/util_linear_regression_ci.py
- Source_Code/S4_E-H_reproduce/
- Source_Code/S4_E-H_reproduce/00_cell_based_analysis.py
- Source_Code/S4_E-H_reproduce/01_cell_based_average_analysis.py
- Source_Code/S4_E-H_reproduce/config.py
- Source_Code/S4_E-H_reproduce/gradient_avg_cell_True_total_A3a_A3b_A4ab_A4c_AuA1_AuR_AuRT_V1.svg
- Source_Code/S4_E-H_reproduce/gradient_avg_cell_True_total_A3a_A3b_AuA1_Gu_V1.svg
- Source_Code/S4_E-H_reproduce/gradient_avg_cell_True_total_A3b_AuA1_AuR_V1.svg
- Source_Code/S4_E-H_reproduce/gradient_cell_True_total_A3a_A3b_A4ab_A4c_AuA1_AuR_AuRT_V1.svg
- Source_Code/S4_E-H_reproduce/gradient_cell_True_total_A3a_A3b_AuA1_Gu_V1.svg
- Source_Code/S4_E-H_reproduce/gradient_cell_True_total_A3b_AuA1_AuR_V1.svg
- Source_Code/S4_E-H_reproduce/output_dataframe_A3a_A3b_A4ab_A4c_AuA1_AuR_AuRT_V1.csv
- Source_Code/S4_E-H_reproduce/output_dataframe_A3a_A3b_AuA1_Gu_V1.csv
- Source_Code/S4_E-H_reproduce/output_dataframe_A3b_AuA1_AuR_V1.csv
- Source_Code/S4_E-H_reproduce/report_True_total_A3b-A3a-AuA1-Gu-V1.txt
- Source_Code/S4_E-H_reproduce/report_True_total_A3b-AuR-AuA1-V1.txt
- Source_Code/S4_E-H_reproduce/report_True_total_AuRT-A4c-V1-A4ab-A3b-A3a-AuR-AuA1.txt
- Source_Code/S4_E-H_reproduce/report_avg_True_total_A3b-A3a-AuA1-Gu-V1.txt
- Source_Code/S4_E-H_reproduce/report_avg_True_total_A3b-AuR-AuA1-V1.txt
- Source_Code/S4_E-H_reproduce/report_avg_True_total_AuRT-A4c-V1-A4ab-A3b-A3a-AuR-AuA1.txt
- Source_Code/S4_E-H_reproduce/util_linear_regression_ci.py
- Source_Code/requirements.txt
