# Supplementary material for: Open access resource for cellular-resolution analyses of corticocortical connectivity in the marmoset monkey
Source: Nat Commun. 2020 Feb 28;11:1133. doi: 10.1038/s41467-020-14858-0 (PMC7048793; doi:10.1038/s41467-020-14858-0)
Supplement: Supplementary file 4 — Source Code [file 41467_2020_14858_MOESM4_ESM.zip › Source_Code/F5_AB_reproduce/00_scatterplot.py]

#!/usr/bin/env python
# encoding: utf-8


import numpy as np
import pandas as pd
import statsmodels.formula.api as smf
import matplotlib.pyplot as plt

from config import C_PRIMARY_AREAS_SETS, astr, \
    C_FN_OUTPUT_DATAFRAME_CORR, \
    C_FN_OUTPUT_DATAFRAME_CORR_AVERAGE

from util_linear_regression_ci import linear_regression_ci
from util_linear_regression_ci import predband
import matplotlib.font_manager as font_manager


plt.rcParams.update({'mathtext.default':  'regular'})
params = {'text.usetex': False, 'mathtext.fontset': 'stixsans'}
plt.rcParams.update(params)
plt.rcParams['svg.fonttype'] = 'none'

# This is a bit hacky. If it does not work, it probably means that
# you have to install ms core fonts first. Try the command below:
# sudo apt-get install msttcorefonts
# If it still does not work, then I don't know :( You have to deal
# with the default font.
C_DEFAULT_FONT_PATH = '/usr/share/fonts/truetype/msttcorefonts/Arial.ttf'
C_DEFAULT_FONT_PROP = font_manager.FontProperties(fname=C_DEFAULT_FONT_PATH)

C_PRIMARY_AREAS = C_PRIMARY_AREAS_SETS[-1]
C_SETTINGS = {"plot_corrected": True,
              "cell_type": "total"}
C_PLOTS_ORDER = ["per_injection", "per_area"]
C_SRC_FILENAMES = {"per_injection": C_FN_OUTPUT_DATAFRAME_CORR % astr(C_PRIMARY_AREAS),
                   "per_area": C_FN_OUTPUT_DATAFRAME_CORR_AVERAGE % astr(C_PRIMARY_AREAS)}
C_PLOTS_XLABELS = {"per_injection": False, "per_area": True}

PLT_LOC = {"markerfill": {"per_injection": "#ffffff",
                          "per_area": "#777777"}}

C_INCH_TO_CM = 2.54
C_PLOT_FIGZISE = (7./C_INCH_TO_CM, 8./C_INCH_TO_CM)
C_PLOT_POINT_SIZE = 8
C_ANNOTATION_FONT_SIZE = 8
C_ANNOTATION_FONT_SIZE_SMALL = 4
C_PLOT_XRANGE = [-0.5, 10]
C_PLOT_YRANGE = [2, 12]
C_GLOBAL_EXPORT_DPI = 300


def read_data(plot_type):
    """
    """
    cell_type = C_SETTINGS["cell_type"]
    df = pd.read_csv(C_SRC_FILENAMES[plot_type])

    if C_SETTINGS["plot_corrected"]:
        model_formula = 'avg_distance_%s ~ mean_location + inj_area_volume + dist_to_pri' % cell_type
        model = smf.ols(formula=model_formula, data=df).fit()

        null_formula = 'avg_distance_%s ~ mean_location + inj_area_volume' % cell_type
        null = smf.ols(formula=null_formula, data=df).fit()

        df['corrected_avg_distance_%s' % cell_type] = \
            null.resid + df['avg_distance_%s' % cell_type].mean()
    else:
        model_formula = 'avg_distance_%s ~ dist_to_pri' % cell_type
        model = smf.ols(formula=model_formula, data=df).fit()

    if C_SETTINGS["plot_corrected"]:
        array_to_plot = np.array(df["corrected_avg_distance_%s" % cell_type])
    else:
        array_to_plot = np.array(df["avg_distance_%s" % cell_type])

    print model.summary()

    fh = open("report_%s_%s_%s.txt" % (plot_type, cell_type, "-".join(C_PRIMARY_AREAS)), "w")
    fh.write(str(model.summary()))
    fh.close()

    x_data = np.array(df["dist_to_pri"])
    y_data = array_to_plot

    if plot_type == "per_area":
        annot = df["inj_area"]
    if plot_type == "per_injection":
        annot = df["case_id"] + "-" + df["tracer_id"]+ "-" + df["inj_area"]

    X, Y = np.array(x_data), np.array(y_data)

    an_lb, an_ub = tuple(map(lambda x: round(x, 2), model.conf_int().T["dist_to_pri"]))
    an_pv = round(model.pvalues[-1], 3)
    an_sl = round(model.params[-1], 3)

    xs_m, ys_b = model.params[-1], model.params[0]
    p_xs, p_ys, lower, upper = linear_regression_ci(X, Y)
    lpb, upb, pbx = predband(X, Y, xs_m, ys_b)

    return X, Y, an_lb, an_ub, an_pv, an_sl, xs_m, ys_b, \
            p_xs, p_ys, lower, upper, lpb, upb, pbx, annot


def plot_panels():
    """
    """
    fig, axes = plt.subplots(2, 1, figsize=C_PLOT_FIGZISE, frameon=True, sharex=True)
    fig.subplots_adjust(left=0.08, right=0.98, top=0.98, bottom=0.08, hspace=0.05, wspace=0)

#   fig.text(0.57, 0.00, "distance from primary area (mm)",
    fig.text(0.57, 0.00, "connectivity distance (mm)",
            size=C_ANNOTATION_FONT_SIZE,
            horizontalalignment='center', verticalalignment='bottom',
            fontproperties=C_DEFAULT_FONT_PROP)
    fig.text(0.02, 0.5, "average connection length (mm)",
            size=C_ANNOTATION_FONT_SIZE,
            horizontalalignment='center', verticalalignment='center',
            fontproperties=C_DEFAULT_FONT_PROP,
            rotation='vertical')

    for plot_type, ax, in zip(C_PLOTS_ORDER, axes.flatten()):

        cell_type = C_SETTINGS["cell_type"]

        # Fetch all the data:
        X, Y, an_lb, an_ub, an_pv, an_sl, xs_m, ys_b, p_xs, p_ys, \
            lower, upper, lpb, upb, pbx, annot = \
                read_data(plot_type)

        ax.set_xlim(C_PLOT_XRANGE)
        ax.set_ylim(C_PLOT_YRANGE)

        ax.tick_params(
            axis='x',          # changes apply to the x-axis
            which='both',      # both major and minor ticks are affected
            direction='in',
            pad=2,
            length=2.0,
            grid_color="k",
            grid_linewidth=1.0,
            grid_alpha=1.0,
            labeltop=False,
            labelleft=False,
            labelright=False,
            labelbottom=C_PLOTS_XLABELS[plot_type],
            bottom=True  ,      # ticks along the bottom edge are off
            top=True)           # ticks along the top edge are off

        ax.tick_params(
            axis='y',           # changes apply to the x-axis
            which='both',       # both major and minor ticks are affected
            direction='in',
            pad=2,
            length=2.0,
            grid_color="k",
            grid_linewidth=1.0,
            grid_alpha=1.0,
            labeltop=False,
            labelleft=True,
            labelright=False,
            left=True,          # ticks along the bottom edge are off
            right=True,         # ticks along the top edge are off
            labelbottom=False)  # labels along the bottom edge are off

        ax.grid(color='k', linestyle='-', linewidth=0.5, alpha=0.0)


        ax.scatter(X, Y, s=C_PLOT_POINT_SIZE,
            c=PLT_LOC["markerfill"][plot_type],
            linewidths=0.5,  edgecolors="k")

        ax.plot(p_xs, lower, 'k', label='Lower confidence limit (95%)', lw=0.5, ls=":")
        ax.plot(p_xs, upper, 'k', label='Upper confidence limit (95%)', lw=0.5, ls=":")
        ax.plot(p_xs, p_ys, 'k-', label='Regression line', lw=1.0, )

        trange = np.arange(0, 11, 2)
        ax.set_xticks(trange)
        ax.set_xticklabels(map(lambda x: "%d" % x, trange))

        if plot_type == "per_area":
            trange = np.arange(2, 12, 2)
        if plot_type == "per_injection":
            trange = np.arange(2, 13, 2)
        ax.set_yticks(trange)
        ax.set_yticklabels(map(lambda x: "%d" % x, trange))

        # Now we configure ticks labels properties like
        # font-family and font size
        for label in ax.get_xticklabels():
            label.set_fontproperties(C_DEFAULT_FONT_PROP)
            label.set_fontsize(C_ANNOTATION_FONT_SIZE)

        for label in ax.get_yticklabels():
            label.set_fontproperties(C_DEFAULT_FONT_PROP)
            label.set_fontsize(C_ANNOTATION_FONT_SIZE)

        if an_pv < 1e-5:
            pvs = "p<10^{-5}"
        elif an_pv < 1e-4:
            pvs = "p<10^{-4}"
        elif an_pv < 1e-3:
            pvs = "p<10^{-3}"
        elif 1e-3 <= an_pv < 1e-2:
            pvs = "p=%1.3f" % an_pv
        elif 1e-2 <= an_pv:
            pvs = "p=%1.2f" % an_pv

        an_stats = "slope: %4.2f, $%s$" % \
                        (an_sl, pvs)

        ax.text(0, 10.8, an_stats, fontproperties=C_DEFAULT_FONT_PROP,
            fontsize=C_ANNOTATION_FONT_SIZE)

        if plot_type == "per_area":
            for i in range(len(annot)):
                ax.annotate(
                    annot[i],
                    (X[i] + 0.1, Y[i] - 0.1),
                    size=C_ANNOTATION_FONT_SIZE_SMALL,
                    xytext=(0, 0),
                    textcoords='offset points',
                    fontproperties=C_DEFAULT_FONT_PROP)

        fig.savefig("gradient_areas_" + str(C_SETTINGS["plot_corrected"]) + "_" + cell_type + "_" + astr(C_PRIMARY_AREAS) + ".png", dpi=C_GLOBAL_EXPORT_DPI)
        fig.savefig("gradient_areas_" + str(C_SETTINGS["plot_corrected"]) + "_" + cell_type + "_" + astr(C_PRIMARY_AREAS) + ".svg", dpi=C_GLOBAL_EXPORT_DPI)
        plt.close()


if __name__ == '__main__':
    plot_panels()
