# Supplementary material for: Open access resource for cellular-resolution analyses of corticocortical connectivity in the marmoset monkey
Source: Nat Commun. 2020 Feb 28;11:1133. doi: 10.1038/s41467-020-14858-0 (PMC7048793; doi:10.1038/s41467-020-14858-0)
Supplement: Supplementary file 4 — Source Code [file 41467_2020_14858_MOESM4_ESM.zip › Source_Code/F5_AB_reproduce/corrected_output_dataframe_A3a_A3b_A4ab_A4c_AuA1_AuR_AuRT_V1.csv]

	Unnamed: 0	Unnamed: 0.1	Unnamed: 0_x	case_id	tracer_id	inj_area	dist_to_pri	closest_pri	mean_location	Unnamed: 0_y	supra_count	Unnamed: 0_x.1	infra_count	Unnamed: 0_y.1	cell_count	target_x	avg_distance_total	target_y	avg_distance_supra	target	avg_distance_infra	inj_area_volume	avg_distance_ratio	avg_distance_total_model_fitted	avg_distance_total_model_resid	corrected_avg_distance_total	avg_distance_total_null_fitted	avg_distance_total_null_resid	avg_distance_infra_model_fitted	avg_distance_infra_model_resid	corrected_avg_distance_infra	avg_distance_infra_null_fitted	avg_distance_infra_null_resid	avg_distance_supra_model_fitted	avg_distance_supra_model_resid	corrected_avg_distance_supra	avg_distance_supra_null_fitted	avg_distance_supra_null_resid	avg_distance_ratio_model_fitted	avg_distance_ratio_model_resid	corrected_avg_distance_ratio	avg_distance_ratio_null_fitted	avg_distance_ratio_null_resid
0	0	0	0	CJ74	FR	A8aV	5.374167442321777	A4c	16.969459533691403	100	1016	100	1120	100	2136	A8aV	9.160726522637667	A8aV	12.850197870151904	A8aV	5.813848943106893	14.1176	2.2102737783353588	6.937747323800417	2.2229791988372503	8.83122091742193	6.829075181670123	2.331651340967544	6.225331256506421	-0.411482313399528	5.960743782895831	6.124897545775729	-0.31104860266883616	7.35446132662524	5.495736543526664	12.223892858704197	7.227703645767037	5.622494224384867	1.1940185084846722	1.0162552698506866	2.0958047611323876	1.190550132394735	1.0197236459406238
1	1	1	1	CJ74	FB	A8b	5.3570523262023935	A4ab	16.928613662719727	99	408	99	296	99	704	A8b	8.041149456585426	A8b	8.793863573037086	A8b	7.0036245933682775	17.8296	1.2556160679091772	6.9655291364518295	1.0756203201335968	7.708217282949305	6.832501750090508	1.2086477064949186	6.293544397404992	0.7100801959632852	7.1048151662526955	6.170601812680249	0.8330227806880286	7.35789631537102	1.435967257666066	8.192532088723947	7.202730118632468	1.591133454404618	1.185368742079372	0.07024732582980531	1.1505741381902985	1.1811230449106422	0.074493022998535
2	2	2	2	CJ74	DY	A8b	4.786034107208252	A4ab	16.883712768554688	98	2988	98	1103	98	4091	A8b	5.731215413721535	A8b	5.668982102374866	A8b	5.899803930769447	17.8296	0.9608763560445173	6.778707230675055	-1.04749181695352	5.405532067272285	6.825252922903637	-1.094037509182102	6.125978330144712	-0.22617439937526562	6.002600921305922	6.168995395028191	-0.2691914642587445	7.1378851841896465	-1.4689030818147808	5.078203588757667	7.192177147936528	-1.5231950455616623	1.1782068289217231	-0.21733047287720586	0.8572650917139131	1.1796923795223677	-0.21881602347785045
3	3	3	3	CJ83	DY	A8b	5.079667091369629	A4ab	16.798664093017578	134	4724	134	3850	134	8574	A8b	5.636003869266673	A8b	5.7387518249287774	A8b	5.509930793280237	17.8296	1.0415288395142104	6.87862936816833	-1.2426254989016563	5.324050831821399	6.811522613899661	-1.1755187446329876	6.227972005176486	-0.7180412118962494	5.615770567177881	6.165952611667023	-0.6560218183867859	7.250463179926399	-1.5117113549976215	5.167962137756164	7.172188321491943	-1.4334364965631652	1.1791242726295832	-0.1375954331153728	0.9406274587766208	1.1769824959293531	-0.13545365641514273
4	4	4	4	CJ108	FR	A8aD	5.647581100463867	A4c	16.83462142944336	4	1057	4	302	4	1359	A8aD	8.758961747089852	A8aD	8.831598655425083	A8aD	8.504732567916559	12.9672	1.0384334351372317	7.022862569041358	1.7360991780484945	8.454330054719957	6.804201268824283	1.9547604782655696	6.307540769800813	2.197191798115746	8.671068778163407	6.105456175317818	2.3992763925987406	7.455828956038376	1.3757696993867068	8.232219893062648	7.2007773966817625	1.6308212587433202	1.1957508509823795	-0.1573174158451478	0.9257424853592999	1.1887720649696953	-0.1503386298324636
5	5	5	5	CJ108	FE	A8aV	5.670785427093506	A4c	17.203300476074222	3	1948	3	836	3	2784	A8aV	7.856861424125038	A8aV	7.689267142674114	A8aV	8.2473801565011	14.1176	0.9323284481573162	7.027291470031232	0.829569954093806	7.489604397427187	6.866826603152237	0.9900348209728005	6.281563695415596	1.9658164610855042	8.385908877427529	6.133263664638237	2.1141164918628625	7.469832735947036	0.21943440672707837	7.008002944814516	7.282662832178928	0.40660431049518664	1.2031223356626377	-0.2707938875053215	0.810408618473887	1.1980009448751927	-0.2656724967178765
6	6	6	6	CJ146	FB	A23b	4.441981792449951	A3b	13.530854225158693	27	10666	27	7091	27	17757	A23b	6.710434749828958	A23b	6.84970760284405	A23b	6.500946066955034	14.7096	1.0536478125332873	6.757775998242163	-0.04734124841320497	6.934461503648733	6.275542822634612	0.43489192719434655	6.455071885391763	0.0458741815632715	6.763341662090581	6.00939679042912	0.4915492765259142	6.979570881509273	-0.12986327866522362	7.034023200051329	6.41708303711205	0.4326245657319996	1.095081794312736	-0.04143398177944868	1.0500380697025504	1.0796908580225004	-0.0260430454892131
7	7	7	7	CJ55	FB	OPt	3.8115251064300537	V1	11.520773887634276	78	5318	78	4221	78	9539	OPt	7.079114982069304	OPt	6.901120724891222	OPt	7.303368348492671	8.868	0.944922999305592	6.571048371997526	0.5080666100717774	7.643420030567922	5.935264527955768	1.1438504541135357	6.4508424691782285	0.8525258793144426	7.711903357323312	5.863257376734026	1.4401109717586449	6.7104441358260765	0.19067658906514584	7.533668091786928	5.968851267423624	0.9322694574675987	1.0487232044089347	-0.10380020510334276	0.9925725638629227	1.0284315506344328	-0.08350855132884083
8	8	8	8	CJ55	DY	PG	3.798596858978272	V1	10.745826721191406	77	18352	77	24242	77	42594	PG	6.559946798860247	PG	7.0518956039427625	PG	6.187525197058648	10.9288	1.1396956584992994	6.612147037181224	-0.05220023832097631	7.243796536920882	5.815719838393752	0.7442269604664951	6.597767244687048	-0.4102420476284001	6.597600417865442	5.861717164757873	0.3258080323007748	6.707152892595236	0.34474271134752676	7.875112310181862	5.77818192808023	1.273713675862533	1.0246472304144663	0.11504842808483318	1.2165482844507283	0.9992284892403346	0.14046716925896485
9	9	9	9	CJ55	FR	LIP	4.5047574043273935	V1	11.78547477722168	80	371	80	55	80	426	LIP	5.660324392534436	LIP	5.580492874469434	LIP	6.198824268936546	14.1408	0.9002502139694967	6.835783903952528	-1.175459511418092	6.167661754674204	5.992232214314619	-0.33190782178018274	6.719327162094543	-0.5205028931579969	6.530891557137334	5.939725097363879	0.25909917157266715	6.993163657817272	-1.4126707833478376	6.172665903230685	6.009225605558078	-0.42873273108864396	1.0522461682714177	-0.15199595430192103	0.9510079255801408	1.0253234035811194	-0.12507318961162273
10	10	10	10	CJ55	FE	MIP	4.219735622406007	V1	13.027507781982422	79	1241	79	64	79	1305	MIP	4.8525702011522975	MIP	4.723244122952621	MIP	7.360283686242968	7.9816	0.6417203907209159	6.644423245966133	-1.791853044813836	5.176020115368655	6.176119662238029	-1.3235494610857312	6.338702423315882	1.0215812629270857	7.726175153461667	5.905900918345968	1.454382767897	6.87288719183807	-2.1496430688854495	4.997995614146512	6.326647143125438	-1.6034030201728173	1.0933269201089444	-0.4516065293880285	0.6394209457520468	1.0783805601606327	-0.43666016943971675
11	11	11	11	CJ81	FR	V2	0.3742804229259491	V1	14.210766792297365	130	770	130	285	130	1055	V2	5.1781747131888896	V2	4.89228761503457	V2	5.950571434518106	118.894	0.8221542533974742	6.288717492830523	-1.1105427796416336	5.011184399541844	6.666559890101432	-1.4883851769125425	7.008317080508892	-1.057745645990786	4.864848561591896	7.357515258490877	-1.406943823972771	5.704667941327009	-0.8123803262924385	5.348294263491751	6.145391985862148	-1.253104370827578	0.8612342433327924	-0.03907998993531825	1.0249419212068238	0.8732934473824139	-0.05113919398493971
12	12	12	12	CJ81	FB	V2	0.3054629862308502	V1	14.573577880859375	128	2580	128	1997	128	4577	V2	6.119006579761635	V2	4.934790788675488	V2	7.648939850168372	118.894	0.6451600986987578	6.253081427235124	-0.13407484747348875	5.893443827160481	6.7251323290555405	-0.6061257492939056	6.9342307985619005	0.7147090516064711	6.550236698166067	7.370495537566971	0.27844431260140023	5.6800517708447895	-0.7452609821693015	5.3055266456049095	6.230662777389908	-1.2958719887144197	0.8697876425152182	-0.22462754381646044	0.8363876121606246	0.8848536017298967	-0.2396935030311389
13	13	13	13	CJ81	DY	V2	1.6879756450653076	V1	15.06678295135498	127	7169	127	2179	127	9348	V2	5.047358875735629	V2	4.650733644265349	V2	6.352272269223664	118.894	0.7321370128918818	6.691701993914054	-1.6443431181784254	4.742172801813292	6.804755650376723	-1.7573967746410943	7.283657854765958	-0.9313855855422943	5.235923737411852	7.388140917376479	-1.0358686481528148	6.214711435667832	-1.5639777914024826	4.905552463175474	6.346579815409204	-1.695846171143855	0.8969602489086187	-0.16482323601673687	0.9076496628348629	0.9005684652487824	-0.1684314523569006
14	14	14	14	CJ81	FE	V2	1.8979743719100952	V1	13.783992767333984	129	496	129	104	129	600	V2	6.544377114561633	V2	5.610274807555908	V2	10.999326578742787	118.894	0.5100562082044442	6.80670592435299	-0.26232880979135675	6.446285454545717	6.5976612364703024	-0.05328412190866949	7.535443596975905	3.463882981766882	9.928872384534223	7.3422465797732315	3.6570799989695555	6.288922630563136	-0.6786478230072284	6.166585333318359	6.045088108556878	-0.43481330100097004	0.8663671213727004	-0.35631091316825625	0.7264420645907395	0.8596952588054683	-0.34963905060102407
15	15	15	15	CJ82	FR	V1	0.0	V1	15.34115505218506	133	561	133	298	133	859	V1	6.714522384272887	V1	5.638301691560247	V1	8.740562010486945	272.415	0.6450731297135585	7.4473134427863155	-0.7327910585134285	5.950603045262826	7.263488915464448	-0.548966531191561	9.518522457066588	-0.7779604465796428	5.6637207351414025	9.34863366091021	-0.6080716504232644	5.989660300031266	-0.35135860847101963	6.464457173715318	5.775243152164258	-0.13694146060401113	0.5791177707867897	0.06595535892676874	1.1479034109692121	0.5732508339361099	0.07182229577744859
16	16	16	16	CJ82	DY	V2	0.4473318159580231	V1	14.90330982208252	131	5484	131	3094	131	8578	V2	5.582445760965109	V2	5.171120179400925	V2	6.3115050658448695	118.894	0.8193164903542243	6.28814531277368	-0.7056995518085714	5.303650886724399	6.778364450695096	-1.1959186897299876	6.929236703450771	-0.6177316376059014	5.201005106213718	7.382292345195818	-1.0707872793509488	5.736356186478288	-0.5652360070773623	5.464359773105534	6.30815904061472	-1.137038861213795	0.8797139479311735	-0.060397457576949254	1.0000378416451872	0.8953597639008006	-0.07604327354657636
17	17	17	17	CJ82	FE	V1	0.0	V1	16.476381301879886	132	189	132	235	132	424	V1	7.29044038294316	V1	6.443620526013175	V1	7.971499757240044	272.415	0.808332274006634	7.4068620194406	-0.11642163649743953	6.343249439768807	7.446760519628739	-0.15632013668557931	9.352374812774254	-1.3808750555342106	4.854043533784864	9.389248609019846	-1.4177488517798027	5.995514665293666	0.448105860719509	7.002965968656395	6.04205319167611	0.4015673343370656	0.6081488504641253	0.20018342354250873	1.2749911396702218	0.6094222495281757	0.1989100244784583
18	18	18	18	CJ76	FB	LIP	3.801761388778688	V1	12.189481735229492	104	2609	104	3039	104	5648	LIP	6.9289284625365815	LIP	6.999914449541452	LIP	6.867986560563666	14.1408	1.0192091070380542	6.589416700814365	0.33951176172221675	7.371042699940173	6.0574553390507955	0.871473123485786	6.445812628574985	0.4221739319886808	7.185599706570481	5.954179239557852	0.9138073210058142	6.724670525062966	0.27524392447848545	7.497134500904493	6.104178582956288	0.8957358665851638	1.0551742303381153	-0.035965123300061075	1.057094051141679	1.0381961710881387	-0.018987064050084435
19	19	19	19	CJ76	FR	PG	4.3594183921813965	V1	11.589883804321287	106	274	106	79	106	353	PG	5.9237956572407375	PG	6.162454844713942	PG	5.096041007017215	10.9288	1.2092631978879844	6.767128022858538	-0.8433323656178002	6.471380315390622	5.951984918304502	-0.028189261063764626	6.645262097736401	-1.5492210907191861	5.4759184283614735	5.891914964220408	-0.7958739572031934	6.927360665614512	-0.7649058209005704	6.787294439993282	5.976559039039989	0.1858958056739528	1.0521385355479198	0.1571246623400646	1.2592218548658056	1.0261224582139423	0.1831407396740421
20	20	20	20	CJ76	DY	PFG	5.393046855926514	A3b	11.78909683227539	103	7703	103	4918	103	12621	PFG	6.646644322418384	PFG	6.591240091314057	PFG	6.733423255357909	15.6592	0.978883970507763	7.141847322935702	-0.4952030005173178	7.149297932663057	5.996915966209714	0.6497283562086702	7.017282006329882	-0.283858750971973	7.046067784097631	5.959147856824945	0.7742753985329642	7.339262505609689	-0.7480224142956322	7.1888504333359915	6.003788292297394	0.5874517990166623	1.0586565978051605	-0.07977262729739754	1.0328500749510052	1.0221150107485213	-0.0432310402407583
21	21	21	21	CJ76	FE	PFG	4.79067325592041	A3b	11.990342140197756	105	737	105	150	105	887	PFG	5.8433957888544095	PFG	5.676781533753406	PFG	6.6620271622506655	15.6592	0.8521102354430495	6.935908011462744	-1.0925122226083346	6.313560236323483	6.029405128985313	-0.1860093401309033	6.804128732644434	-0.14210157039376892	6.967471744952518	5.966347802862814	0.6956793593878512	7.108452357970041	-1.431670824216635	6.227093578565621	6.051086589507114	-0.374305055753708	1.0574591497409975	-0.205348914297948	0.8996641135386628	1.0285272370961502	-0.1764170016531007
22	22	22	22	CJ146L	DY	A23b	2.715867280960083	A3b	12.596363067626953	28	20729	28	18679	28	39408	A23b	6.766612189725992	A23b	6.8223206190844525	A23b	6.704789820639232	14.7096	1.0175293784875146	6.221499649484307	0.5451125402416848	7.141503754471543	6.124678011708835	0.6419341780171566	6.065445127094797	0.6393446935444347	7.000618671817148	5.975963534386751	0.728826286252481	6.31038636036468	0.5119342587197728	7.226267873621313	6.197451379782469	0.6248692393019839	1.0530055677363905	-0.03547618924887597	1.043695081771839	1.0499154119074392	-0.03238603341992463
23	23	23	23	CJ110	FR	A6Va	1.619758129119873	A4c	15.438569068908693	6	1053	6	69	6	1122	A6Va	7.517966890266613	A6Va	7.556219581853128	A6Va	6.934197553446378	10.6912	1.0897035343473302	5.723921566323516	1.794045323943097	7.444858913720334	6.572677553000665	0.9452893372659474	5.242178406779317	1.6920191466670609	7.179399708043405	6.026590230967639	0.9076073224787384	5.8920837050770185	1.6641358767761094	7.2755260473190155	6.8820921688534415	0.6741274129996864	1.1221833504306713	-0.03247981608334105	1.0165124342652938	1.1492722152738	-0.05956868092646972
24	24	24	24	CJ110	FE	A6DR	3.3297338485717773	A4c	14.9141206741333	5	2166	5	629	5	2795	A6DR	6.820670271297022	A6DR	7.384853311595767	A6DR	4.8778714393620834	10.9048	1.5139499684234279	6.308698665119474	0.5119716061775481	6.831652931947062	6.488586915804347	0.3320833554926752	5.844290186836478	-0.9664187474743944	5.139122709572885	6.010541115353865	-1.1326696759917816	6.5481216433415765	0.8367316682541901	7.22830451812259	6.757947427792506	0.6269058838032606	1.1263529733845847	0.38759699503884315	1.4579368034402447	1.1320942801749467	0.38185568824848115
25	25	25	25	CJ111	FR	A6DC	0.6710109114646912	A4ab	14.18527603149414	8	1878	8	434	8	2312	A6DC	5.602601771539431	A6DC	5.731061243916362	A6DC	5.046733363419908	14.5136	1.1355981842545215	5.488441860767532	0.11415991077189958	5.721507390750393	6.380663957243425	-0.7780621857039938	5.2057368204027465	-0.15900345698283846	5.28820615890058	6.0303195900839945	-0.9835862266640865	5.530993954853438	0.20006728906292448	5.760757591488659	6.5717022867470325	-0.8406410428306703	1.0724954474891353	0.06310273676538625	1.1107077243529	1.100971575093385	0.03462660916113647
26	26	26	26	CJ111	FE	A6Va	0.5609391331672668	A4c	14.20035457611084	7	1243	7	271	7	1514	A6Va	6.480173922747696	A6Va	6.7218069906709195	A6Va	5.371871696074019	10.6912	1.2512970098640828	5.418658742723748	1.0615151800239477	6.606964033878248	6.372779465323834	0.10739445742386167	5.100501813178893	0.27136988289512676	5.661373405396023	5.9822906762426635	-0.6104189801686442	5.478168690754098	1.2436382999168218	6.732128624114426	6.591077000875822	0.1307299897950971	1.0793676304846658	0.171929379379417	1.2175588126929417	1.1098193123629045	0.14147769750117822
27	27	27	27	CJ113	FR	A4ab	0.0	A4ab	14.955730438232422	12	717	12	183	12	900	A4ab	5.148445914402334	A4ab	5.073168549754547	A4ab	5.443385097202678	33.9904	0.9319878089025185	5.407337959536233	-0.25889204513389874	5.090390210028536	6.5576252808281845	-1.4091793664258505	5.242277163409028	0.20110793379364988	5.409816240779043	6.305361241988302	-0.8619761447856238	5.330394151111178	-0.2572256013566312	5.002451499648886	6.67211568442499	-1.5989471346704436	1.0461728127589502	-0.11418500385643171	0.9251835835106587	1.0828853405836234	-0.15089753168110487
28	28	28	28	CJ113	FE	A6M	1.9206032752990725	A4ab	15.959351539611815	11	971	11	306	11	1277	A6M	4.8141276561007365	A6M	4.8555047325032765	A6M	4.6828298090848355	13.488	1.0368740548895128	5.828726701421765	-1.0145990453210283	4.649394129272569	6.664303103282554	-1.850175447181818	5.308527709302199	-0.6256979002173635	4.873863102098572	6.08075909255093	-1.3979292834660946	6.018271963631793	-1.1627672311285169	4.463995909646196	6.992907457176409	-2.137402724673133	1.1330753054712939	-0.09620125058178108	0.9532116389109464	1.15974353117033	-0.12286947628081712
29	29	29	29	CJ112	FR	A6Va	0.7350640296936035	A4c	14.700654029846193	10	1680	10	368	10	2048	A6Va	6.3524606935296175	A6Va	6.504009337448089	A6Va	5.6606081886844315	10.6912	1.148994793607093	5.458288512508025	0.8941721810215926	6.398482161869145	6.453548108114859	-0.1010874145852414	5.08038087203569	0.5802273166487417	5.93221070270664	6.000189871542458	-0.3395816828580269	5.547767782298011	0.9562415551500782	6.39674655364017	6.708661418127248	-0.20465208067915874	1.0939955537146222	0.0549992398924708	1.0993156864487053	1.1257602223501513	0.023234571256941727
30	30	30	30	CJ112	FE	A6DC	1.074199080467224	A4ab	15.020424842834473	9	3406	9	791	9	4197	A6DC	5.917650103510219	A6DC	6.148741058794871	A6DC	4.922585888972263	14.5136	1.2490876131931963	5.591725172004855	0.32592493150536406	5.901728799531737	6.515490880432869	-0.5978407769226495	5.206463617147899	-0.2838777281756366	5.134179595905141	6.060198678631789	-1.137612789659526	5.690484178868047	0.4582568799268243	5.982153989372634	6.767985703741567	-0.6192446449466953	1.0980988297818106	0.15098878341138566	1.1975870262403974	1.1275817021445624	0.12150591104863384
31	31	31	31	CJ78	FE	A4ab	0.0	A4ab	13.230463027954102	112	576	112	147	112	723	A4ab	5.970289737068992	A4ab	6.027858010407572	A4ab	5.744716094599456	33.9904	1.0492873644485747	5.468814270902797	0.5014754661661946	6.190762234433905	6.279097079089474	-0.308807342020482	5.494781116756776	0.24993497784267937	5.7728720673563805	6.243636412807742	-0.4989203182082864	5.321496941768284	0.7063610686392883	6.3626272376220605	6.2666294071048405	-0.23877139669726866	1.0020526422942835	0.04723472215429125	1.09745488105211	1.0279135985882282	0.02137376586034656
32	32	32	32	CJ78	FB	A4ab	0.0	A4ab	14.189497947692873	111	5972	111	4314	111	10286	A4ab	5.4457417158387615	A4ab	5.51846580287675	A4ab	5.3450675740235445	33.9904	1.0324407926470196	5.434641058688838	0.011100657149923698	5.511387042639792	6.433924249653356	-0.9881825338145944	5.354420203897758	-0.009352629874213925	5.338912189453249	6.277947770134962	-0.9328801961114177	5.326442687800016	0.19202311507673375	5.62783489959079	6.492029537605289	-0.9735637347285389	1.0265779905900683	0.005862802056951333	1.0500508316917865	1.0584710761469966	-0.026030283499977047
33	33	33	33	CJ78	DY	A3a	0.0	A3a	13.294806480407715	110	8631	110	6338	110	14969	A3a	4.0248727182214985	A3a	3.8241433930758117	A3a	4.298223113509034	21.1208	0.889703324393929	5.355667121528267	-1.3307944033067685	4.26969977040865	6.254742524267235	-2.2298698060457367	5.251497515907887	-0.9532744023988524	4.487601456136255	6.0824140429374465	-1.7841909294284122	5.2863504105487	-1.4622070174728878	4.090489431228342	6.3350525961668	-2.510909203090988	1.0294406559244174	-0.1397373315304884	0.9076489261864806	1.0581355133992119	-0.1684321890052829
34	34	34	34	CJ21	DY	A19DI	2.516676902770996	V1	12.865055084228516	67	3938	67	3641	67	7579	A19DI	6.86639505483151	A19DI	6.1369079154416974	A19DI	7.655387187464602	9.8768	0.8016456601294635	6.1045693693098535	0.7618256855216563	7.21095523195755	6.155009399328346	0.7113856555031637	5.8775535702043955	1.7778336172602067	8.003009829766919	5.92416974326235	1.7312174442022519	6.2217826387660065	-0.08487472332430901	6.457689502265916	6.28061704749511	-0.14370913205341296	1.0674459078796898	-0.26580024775022637	0.8086710252992675	1.0690557500219595	-0.26741008989249604
35	35	35	35	CJ21	FB	V3A	2.8712878227233887	V1	12.658323287963867	68	1954	68	1739	68	3693	V3A	6.852885130386741	V3A	6.684743928910108	V3A	7.041814346997062	8.8008	0.9492928383948059	6.219680336480585	0.633204793906156	7.23372493402792	6.118729772813207	0.7341553575735338	5.996399084840277	1.0454152621567845	7.4105051525899395	5.903101579971789	1.1387127670252726	6.3542366822523855	0.3305072466577226	7.049656935487997	6.23648562774144	0.4482583011686678	1.068046024494558	-0.11875318609975205	0.9605498635678164	1.0648240900187531	-0.11553125162394717
36	36	36	36	CJ51	DY	MST	4.504508972167969	V1	11.472357749938965	73	10299	73	5240	73	15539	MST	7.506872041239737	MST	7.4778191103233835	MST	7.563974357176285	15.5776	0.9886097912572691	6.859235312503275	0.6476367287364626	8.060880481954449	5.945561135739674	1.5613109055000631	6.7911876325472385	0.7727867246290465	7.888987678685522	5.94677906405543	1.6171952931208553	6.9954142005482565	0.48240490977512707	8.149534074810589	5.929683669832123	1.5481354404912606	1.041362251714642	-0.05275246045737281	1.0524894461438268	1.0122014603052059	-0.023591669047936747
37	37	37	37	CJ50	FR	V4	3.0008020401000977	V1	11.756750106811525	72	6028	72	1673	72	7701	V4	9.93789973678777	V4	10.452571708649263	V4	8.083480940385451	35.0624	1.2930780422117065	6.520751086848356	3.4171486499394144	10.393395405275253	6.044073907966904	3.893825828820866	6.645072839915613	1.4384081004698377	8.150740784193928	6.2045325417561905	1.8789483986292606	6.471832909407771	3.9807387992414913	11.138144635853727	5.915825707114865	4.536746001534397	0.9938240576429336	0.29925398456877295	1.3905487110636774	0.9786104463397927	0.31446759587191386
38	38	38	38	CJ50	DY	PG	4.350414752960205	V1	11.582155227661133	71	14669	71	9903	71	24572	PG	6.933026706530727	PG	6.890214853161987	PG	6.9964425478985985	10.9288	0.9848168988726252	6.764432436867793	0.16859426966293434	7.481859070715241	5.950737212269873	0.9822894942608542	6.643647476505379	0.35279507139321975	7.376596474248003	5.891638459215263	1.104804088683336	6.923855392710954	-0.033640539548967396	7.516870880931873	5.974742606549443	0.915472246612544	1.0518460714578977	-0.06702917258527241	1.03502180945706	1.0258762046073289	-0.04105930573470362
39	39	39	39	CJ56	FR	V5	2.365957260131836	AuA1	11.391138076782227	84	905	84	122	84	1027	V5	8.632430750645149	V5	8.992248510709247	V5	5.963290809186064	16.9912	1.5079339241442444	6.168636635024121	2.4637941156210283	9.19573525219137	5.9362650749081665	2.6961656757369825	6.176590308917624	-0.21329949973156026	6.273248365878255	5.961834828872475	0.0014559803135885119	6.175783728902029	2.816464781807218	9.688906937311442	5.9047402077171345	3.087508302992113	1.013935548795149	0.4939983753490955	1.5774958527040384	1.0065191866319696	0.5014147375122748
40	40	40	40	CJ56	FE	V5	3.8672749996185294	V1	11.579595565795898	83	2939	83	573	83	3512	V5	9.41401773272999	V5	9.92781342191465	V5	6.7786852187444495	16.9912	1.46456327466899	6.65731897835524	2.7566987543747503	9.946897544627257	5.9666897645571195	3.4473279681728703	6.606849902164191	0.17183531658025863	7.081900338729227	5.968577265579889	0.8101079531645601	6.754598774987111	3.173214646927539	10.580179047761437	5.949033008472542	3.9787804134421076	1.0345660546448365	0.4299972200241535	1.5281204317936772	1.0125239580670764	0.45203931660191365
41	41	41	41	CJ56	FB	V5	4.4157142639160165	V1	11.214787483215332	82	2685	82	5075	82	7760	V5	5.856657881201298	V5	6.634543220060295	V5	5.4451067216276225	16.9912	1.2184413564766885	6.85128951504169	-0.9946316338403918	6.4484325279604375	5.907794929695247	-0.05113704849394907	6.827493833035667	-1.3823871114080442	5.761373567070624	5.955525540121665	-0.5104188184940428	6.963806607020568	-0.3292633869602728	7.372648987093679	5.863292867285946	0.7712503527743495	1.0310127124967088	0.18742864397997971	1.2936222976443483	1.0009001740241037	0.2175411824525848
42	42	42	42	CJ56	DY	V4T	5.305086135864258	V1	12.207418441772461	81	4635	81	6246	81	10881	V4T	6.057585061528015	V4T	6.034745979019903	V4T	6.074533372034752	13.1344	0.9934501317915188	7.0761686688784	-1.0185836073503847	6.499520419024127	6.057634218958275	-4.915743025968311e-05	6.883352776152464	-0.8088194041177124	6.4042923693529685	5.94203338824645	0.13249998378830163	7.300604273901678	-1.2658582948817747	6.523582299549656	6.112562313789576	-0.07781633476967276	1.0734782170718102	-0.08002808528029148	1.028560537940925	1.0409707090423572	-0.04752057725083847
43	43	43	43	CJ19	FR	V2	1.8038532733917243	V1	13.663439750671387	66	3082	66	526	66	3608	V2	7.423091724788634	V2	6.939927623812679	V2	10.254102673853062	118.894	0.6767952150029473	6.779943950985735	0.643147773802899	7.344462215825461	6.57819908541756	0.8448926393710741	7.524384153064811	2.729718520788251	9.187961500522519	7.33793355889521	2.916169114957852	6.252074606894325	0.6878530169183534	7.52457149294846	6.016754765183548	0.9231728586291306	0.8622929914305495	-0.18549777642760223	0.8970222204709806	0.8558541097237302	-0.17905889472078296
44	44	44	44	CJ19	FE	V3A	2.378979206085205	V1	12.318706512451172	65	4818	65	1888	65	6706	V3A	5.4263133051509715	V3A	5.543905508894154	V3A	5.126228963183459	8.8008	1.0814783242634	6.069332234818013	-0.6430189296670417	5.861981043986609	6.063901837618749	-0.6375885324677775	5.895969841959521	-0.7697408787760613	5.507070225760852	5.890951122987274	-0.7647221598038145	6.163000290880889	-0.6190947819867354	5.98863799226602	6.156666150947463	-0.6127606420533089	1.0541762863283892	0.027302037935010848	1.1035564694839863	1.0540029699711773	0.02747535429222281
45	45	45	45	CJ164	DY	A8b	6.237668991088867	A4ab	17.59842300415039	33	14008	33	10267	33	24275	A8b	5.978301272432258	A8b	5.94459175604451	A8b	6.024293568678435	17.8296	0.9867699321546494	7.232243542664362	-1.2539422702321037	5.53723467843612	6.940636170450524	-0.9623348980182662	6.464066184288656	-0.4397726156102211	6.101520397196592	6.19456555704651	-0.170271988368075	7.700291650401302	-1.755699894356792	5.18583627197752	7.360154118386319	-1.4155623623418094	1.2117719340553765	-0.22500200190072717	0.8603860434537179	1.202465003892695	-0.21569507173804559
46	46	46	46	CJ164	FB	A8b	5.754848957061768	A4ab	17.445592880249027	34	12378	34	11124	34	23502	A8b	6.88774058497297	A8b	7.0105161775718585	A8b	6.751124593855652	17.8296	1.0384219814210338	7.078370684668747	-0.1906300996957775	6.471346977511066	6.91596318391629	-0.028222598943320243	6.339193152923566	0.41193144093208556	6.833819220139683	6.189097759280636	0.5620268345750157	7.51367058515645	-0.5031544075845913	6.287680063240801	7.324234748650387	-0.3137185710785282	1.2027788096459426	-0.16435682822490882	0.9169076787855315	1.1975954178272659	-0.15917343640623205
47	47	47	47	CJ164	CTBgr	A6M	2.5785629749298096	A4ab	16.617134094238278	32	2477	32	409	32	2886	A6M	4.722926409773012	A6M	4.678786215880956	A6M	4.9902497845178	13.488	0.9375855754549288	6.022398378693707	-1.2994719689206953	4.452000074233731	6.770495911993668	-2.0475695022206555	5.412908270265707	-0.422658485747907	5.157749615077899	6.104292555004569	-1.1140427704867681	6.274906690973479	-1.5961204750925226	4.132680025814237	7.147504824386049	-2.4687186085050925	1.156826030457169	-0.2192404550022401	0.8329644068409293	1.180702283805763	-0.2431167083508342
48	48	48	48	CJ84	FR	A19M	2.566066265106201	V1	13.519604682922365	137	1218	137	476	137	1694	A19M	5.602949016052776	A19M	5.712887728504499	A19M	5.3216352518380665	12.196	1.0735210998407483	6.117519931055161	-0.5145709150023849	5.835577505550165	6.266941086956997	-0.6639920709042215	5.838962337301313	-0.5173270854632461	5.616371756947575	5.977055880455159	-0.655420628617092	6.250561126310398	-0.5376733978058992	5.889436970707845	6.424849392115983	-0.7119616636114845	1.0800658065344342	-0.006544706693685898	1.064767488383856	1.0848347266486558	-0.011313626807907484
49	49	49	49	CJ84	FB	PGM	5.993866443634032	V1	14.988858222961426	135	13745	135	7952	135	21697	PGM	5.793548631766821	PGM	5.9091595235583725	PGM	5.593715670540104	7.2512	1.056392543274873	7.153662374490504	-1.3601137427236827	5.802328714065646	6.490789494155562	-0.6972408623887407	6.579411944716465	-0.9856962741763615	5.898716621205441	5.96679143489933	-0.37307576435922574	7.56383472365451	-1.654675200096137	5.719913576314153	6.790644581563549	-0.8814850580051763	1.1636296372259123	-0.1072370939510392	0.9900002477008962	1.1424734107657404	-0.0860808674908673
50	50	50	50	CJ84	FE	A23a	5.8906755447387695	V1	14.837852478027346	136	491	136	122	136	613	A23a	6.746561414889608	A23a	6.732816305248615	A23a	6.801879847952951	12.9224	0.9898464036048622	7.173842520143692	-0.42728110525408436	6.764410235398675	6.48172075594532	0.264840658944288	6.673100642098597	0.12877920585435376	7.040223628208482	6.033448605309136	0.7684312426438149	7.538972889958378	-0.8061565847097629	6.602548761168478	6.7316661783994665	0.001150126849148947	1.1473373413993087	-0.15749093779444645	0.9406799101587411	1.1252476086378846	-0.13540120503302244
51	51	51	51	CJ36	FB	V6	1.9988664388656616	V1	13.16211986541748	69	4817	69	2701	69	7518	V6	6.977658856918454	V6	6.357819144420415	V6	8.083089399348315	35.2112	0.7865580634222606	6.141341466751165	0.8363173901672889	7.205869097857348	6.271359335515493	0.7062995214029613	6.136541876098149	1.9465475232501666	8.098178690260394	6.256703094652588	1.8263863046957276	6.093854959669068	0.2639641847513472	6.713706992732672	6.245510786007072	0.11230835841334308	1.0189140024970202	-0.2323559390747596	0.8395755306011714	1.0230636480128528	-0.23650558459059212
52	52	52	52	CJ36	FR	V2	2.074758291244507	V1	14.584792137145994	70	8673	70	2275	70	10948	V2	5.461402722561405	V2	4.967312069862007	V2	7.345028318544648	118.894	0.676282221720043	6.836505417011052	-1.3751026944496472	5.234029533723676	6.726942765292115	-1.2655400427307102	7.472153460422618	-0.1271251418779702	6.245923954504398	7.370896749604917	-0.02586843106026926	6.361094834132812	-1.3937827642708056	5.335412261730182	6.2332984424511535	-1.265986372589147	0.8887077161914143	-0.21242549447137127	0.8671524182815931	0.8852109186302135	-0.20892869691017046
53	53	53	53	CJ94	FB	A6M	1.1007909774780271	A4ab	15.43614673614502	141	2533	141	3452	141	5985	A6M	4.856328486673752	A6M	5.0633193650916395	A6M	4.704443233188094	13.488	1.0762845068193847	5.576852281472063	-0.7205237947983107	4.7760614559855386	6.5798366071426	-1.723508120468848	5.135092295342621	-0.4306490621545267	4.914195205363125	6.062040413389636	-1.3575971802015419	5.7000357014073915	-0.636716336315752	4.794778359727586	6.869939639683382	-1.8066202745917428	1.1110615832093864	-0.034777076390001715	1.0092928279657307	1.1430727940454175	-0.0667882872260328
54	54	54	54	CJ94	FR	A6DR	1.8308730125427248	A4ab	15.035937309265135	142	543	142	129	142	672	A6DR	9.906041911253748	A6DR	11.006671707603353	A6DR	5.273158349875193	10.9048	2.0873015709577283	5.809771066737276	4.096270844516472	9.89735842153023	6.508253066177905	3.3977888450758433	5.369369241849476	-0.09621089197428301	5.530051390776111	6.014899344663749	-0.7417409947885556	5.971852321053879	5.034819386549474	10.821492584941204	6.786577756981479	4.220093950621874	1.1136829658044098	0.9736186051533184	2.027406994549673	1.1359756915998191	0.9513258793579091
55	55	55	55	CJ94	DY	A8aV	3.608808517456055	A4c	15.59189510345459	140	11605	140	7105	140	18710	A8aV	7.059351929884995	A8aV	7.6489403536832	A8aV	6.096343673983778	14.1176	1.2546766984816073	6.404309284963379	0.6550426449216165	6.952241149522047	6.606680356817335	0.4526715730676605	5.888583145645887	0.20776052833789116	6.292523586124407	6.075612473424038	0.020731200559739982	6.667887067225366	0.9810532864578336	7.346401657681784	6.903937330320745	0.7450030233624547	1.1401982913727036	0.11447840710890378	1.1841006546170678	1.146657159056303	0.10801953942530429
56	56	56	56	CJ167	FR	A24d	0.4256517291069031	A4ab	14.25164031982422	38	1660	38	243	38	1903	A24d	5.3584143816512455	A24d	5.368914833015831	A24d	5.286682903193579	5.1088	1.0155545417283447	5.324104877331733	0.03430950431951274	5.491994890627755	6.365989067477877	-1.007574685826632	4.950295157063324	0.33638774613025557	5.645281146575443	5.913194142182803	-0.6265112389892238	5.410972997489984	-0.04205816447415334	5.344062836802827	6.626250630532333	-1.257335797516502	1.09042064023143	-0.07486609850308534	0.967962279209257	1.1236733777108512	-0.10811883598250649
57	57	57	57	CJ167	DY	A23c	0.8188154101371765	A3a	14.221094131469727	36	15499	36	11064	36	26563	A23c	5.574730201411259	A23c	5.489583010762284	A23c	5.694008609570018	3.928	0.9640981226364582	5.444756580682865	0.1299736207283937	5.716429740495721	6.357870037369924	-0.7831398359586652	5.053207393142227	0.640801216427791	6.068703245407261	5.897097749727424	-0.20308914015740598	5.558885320158206	-0.06930230939592175	5.467019830974391	6.623961814107222	-1.134378803344938	1.0961419867768936	-0.13204386414043534	0.9148943555632196	1.1252848822650021	-0.1611867596285439
58	58	58	58	CJ167	FB	A24d	0.644058883190155	A4ab	14.737436294555664	37	3020	37	415	37	3435	A24d	3.694421778400101	A24d	3.6504465695318484	A24d	4.01443414173053	5.1088	0.9093302918050177	5.378863495539474	-1.6844417171393733	3.7495750949032853	6.444416259951202	-2.7499944815511013	4.945801201468706	-0.931367059738176	4.355652080251674	5.930574447043523	-1.916140305312993	5.49754112172655	-1.8470945521947013	3.5114188808102917	6.740426323040886	-3.0899797535090374	1.105144024334074	-0.19581373252905632	0.8462592398378466	1.1391521671589346	-0.22982187535391696
59	59	59	59	CJ167	CTBgr	A24d	0.3122495710849762	A4ab	15.253084182739258	35	7115	35	1977	35	9092	A24d	6.3930092216222185	A24d	6.299756769944844	A24d	6.7286142765966765	5.1088	0.9362636214497426	5.251000610051374	1.1420086115708443	6.364916034904798	6.527662763171807	-0.13465354154958842	4.769144324018392	1.9594699525782842	7.051383899438853	5.949022762722491	0.7795915138741858	5.372490015532528	0.9272667544123161	6.039537350977927	6.8616180532862465	-0.5618612833414023	1.1148362179708715	-0.1785725965211289	0.8567626163629412	1.155582120278565	-0.21931849882882237
60	60	60	60	CJ122	DY	AuRT	0.0	AuRT	14.42884635925293	19	10338	19	11189	19	21527	AuRT	4.253478193820738	AuRT	4.146755225897129	AuRT	4.3520841498842175	3.2536	0.9528205528855523	5.161355922634617	-0.9078777288138786	4.363458669368548	6.389589100906577	-2.136110907085839	4.760840534328765	-0.40875638444454765	4.727915138328016	5.895961397120868	-1.5438772472366509	5.242943141913669	-1.0961879160165395	4.0725713483695	6.675582511846958	-2.528827285949829	1.0941804641415285	-0.14135991125597613	0.8955209590075451	1.1333807090697707	-0.1805601561842184
61	61	61	61	CJ122	FB	TPO	2.03287672996521	AuA1	12.749384880065918	20	16693	20	16521	20	33214	TPO	6.623999829544838	TPO	6.505179774624238	TPO	6.744056919115058	16.7064	0.9645796072963504	6.007876850050406	0.6161229794944321	6.968796988901393	6.154772417097831	0.4692274124470064	5.871050615460463	0.873006303654595	7.009039270114655	6.006810034565071	0.7372468845499878	6.053803503763351	0.4513762708608864	6.881432544182529	6.225145864761038	0.2800339098631994	1.0457317656552456	-0.08115215835889522	0.9902406433196012	1.0504200791685128	-0.08584047187216237
62	62	62	62	CJ122	FE	TPO	1.3867641687393188	AuA1	12.413829803466795	21	7774	21	2224	21	9998	TPO	9.391464104328914	TPO	9.001535718388556	TPO	10.754460180003548	16.7064	0.8370048861332607	5.806632529584898	3.5848315747440163	9.790433475780041	6.100600205003261	3.290863899325654	5.723122896893376	5.031337283110172	11.031447672733844	5.99480489283437	4.759655287169178	5.803390357394491	3.198145360994065	9.45665335146624	6.146281001241645	2.855254717146911	1.0303461144528572	-0.19334122831959644	0.8733576253592495	1.0397283759657747	-0.20272348983251398
63	63	63	63	CJ122	FR	AuCPB	2.3040478229522705	AuR	13.766578674316404	22	3802	22	676	22	4478	AuCPB	3.505526434243933	AuCPB	3.473278678620116	AuCPB	3.686896207737648	5.7616	0.9420603355556322	5.9668361804577	-2.461309746213767	3.7156533152753415	6.289442695422978	-2.783916261179045	5.6059850247877	-1.9190888170500524	4.054553842478919	5.904134750823396	-2.2172385430857484	6.1332482491527145	-2.6599695705325983	3.5651334201643374	6.509543892775108	-3.0362652141549917	1.096492698898448	-0.15443236334281585	0.91135245418674	1.1067889965606557	-0.16472866100502348
64	64	64	64	CJ170	DY	A6M	2.4857072830200195	A4ab	16.33821678161621	41	1764	41	669	41	2433	A6M	4.724074531278252	A6M	4.868796265199167	A6M	4.342476416724455	13.488	1.1212026958736407	6.001696940034795	-1.2776224087565424	4.498176773370242	6.725467334362397	-2.001392803084145	5.425412355144123	-1.0829359384196673	4.519955061800224	6.094313740488898	-1.751837323764443	6.237729025323374	-1.3689327601242072	4.388243474044108	7.081951425474388	-2.213155160275221	1.1487153855128005	-0.02751268963915976	1.0254685962764005	1.1718152147890037	-0.050612518915363
65	65	65	65	CJ170	FB	A3a	0.0	A3a	13.100027084350586	42	2961	42	3210	42	6171	A3a	4.7972772179589	A3a	4.535638939657227	A3a	5.038620190560538	21.1208	0.9001748034420997	5.36260767968665	-0.5653304617277497	5.073549572246085	6.223297222167202	-1.4260200042083016	5.280004730060375	-0.24138453949983685	5.234967148532773	6.075445427592432	-1.036825237031894	5.28534593260396	-0.7497069929467326	4.847763604204335	6.289273969772221	-1.753635030114994	1.024459572930646	-0.12428476948854639	0.9243266099321271	1.051929308701736	-0.1517545052596364
66	66	66	66	CJ170	CTBgr	S2E	2.8155949115753174	A3b	11.604642868041992	39	12118	39	5967	39	18085	S2E	5.562679117744099	S2E	5.5208586759465135	S2E	5.647609587612227	6.9112	0.9775567149783625	6.22257238540653	-0.6598932676624312	6.1187267982457065	5.943521895952779	-0.38084277820868007	6.099290041231803	-0.4516804536195753	6.078007613282214	5.8413943598946805	-0.19378477228245305	6.322158001291861	-0.8012993253453473	6.125590204728054	5.996667105537789	-0.47580842959127523	1.0442934769644534	-0.06673676198609091	1.018250518360174	1.0353873118099521	-0.05783059683158964
67	67	67	67	CJ174	FB	V1	0.0	V1	16.551713943481445	49	5015	49	10133	49	15148	V1	8.258252501944389	V1	6.53005389701419	V1	9.113568400861286	272.415	0.7165199853437278	7.4041776976342675	0.8540748043101214	7.298899812090938	7.458922266307837	0.7993302356365515	9.341349397405482	-0.2277809965441957	5.993417004236501	9.391943782189452	-0.27837538132816597	5.99590315595818	0.5341507410560098	7.071694053959825	6.059758477373694	0.4702954196404958	0.6100753280462168	0.10644465729751107	1.1807785468496639	0.6118225536858274	0.10469743165790046
68	68	68	68	CJ174	CTBgr	V1	0.0	V1	16.099544525146484	47	1172	47	2525	47	3697	V1	8.380677371019814	V1	7.01616714178954	V1	9.014026277418973	272.415	0.7783610703871291	7.420289813232344	0.9603875577874703	7.49432318227974	7.385923765194461	0.9947536058253537	9.407527292514573	-0.3935010150956	5.910052129573782	9.375766533409857	-0.36174025599088466	5.993571316876647	1.0225958249128935	7.664079806444043	5.953485969664826	1.062681172124714	0.5985120238900052	0.17984904649712385	1.2570269872136572	0.5974151983652355	0.1809458720218936
69	69	69	69	CJ173	DY	A4ab	0.0	A4ab	14.095239639282227	45	4114	45	2334	45	6448	A4ab	5.036504584057631	A4ab	5.013492997739389	A4ab	5.07706570921326	33.9904	0.9874784540687535	5.437999757219985	-0.4014951731623544	5.117367028497436	6.418707132014581	-1.3822025479569504	5.368215512015077	-0.2911498028018169	5.07428260070338	6.274575494074547	-1.1975097848612872	5.3259565974135405	-0.3124635996741514	5.1450154431785196	6.469876188880199	-1.4563831911408096	1.0241675279510516	-0.03668907388229814	1.0080918208179699	1.0554677484425472	-0.06798929437379375
70	70	70	70	CJ173	FB	A1-2	0.8355491757392883	A3b	11.836467742919922	46	14936	46	16453	46	31389	A1-2	3.963473480203032	A1-2	3.9022127607213086	A1-2	4.0190858369877525	25.3944	0.9709204826652723	5.720153851194957	-1.756680370991925	4.432198789034199	6.030844267623219	-2.0673707874201868	5.797403563990459	-1.7783177270027064	4.206337672038385	6.084540550514034	-2.0654547135262815	5.612206097539483	-1.7099933368181741	4.529008864714406	5.974602530326232	-2.072389769604923	0.9923978881968655	-0.021477405531593163	1.0446877257604474	1.0023138720965883	-0.03139338943131598
71	71	71	71	CJ173	CTBgr	AIP	5.555389881134033	A3b	11.837947845458984	43	9237	43	4941	43	14178	AIP	9.472415524107406	AIP	9.61539050636405	AIP	9.205129567599684	4.4504	1.0445687304835347	7.097126960322974	2.375288563784432	9.997441375953928	5.974543724607865	3.497871799499541	6.855953996950029	2.3491755706496553	9.658448195002286	5.818473758162064	3.3866558094376202	7.371098814196541	2.2442916921675096	10.155097178510893	6.061691962172487	3.5536985441915636	1.084036102033365	-0.03946737154983038	1.0724420688906275	1.0482077767846707	-0.003639046301135984
72	72	72	72	CJ90	FR	V2	1.5483179092407229	V1	14.889375686645508	139	3979	139	625	139	4604	V2	5.191430568834377	V2	4.6089420293218675	V2	8.899785606786814	118.894	0.5178711300424105	6.651939941908446	-1.4605093730740686	4.914885229745686	6.7761149155430775	-1.5846843467087002	7.267032551034914	1.6327530557519	7.78978416821072	7.381793824140761	1.5179917826460532	6.160043588243324	-1.5511015589214567	4.905456536047129	6.304884127594067	-1.6959420982721998	0.8909526203162079	-0.37308149027379744	0.6990364610281204	0.8949157842060536	-0.3770446541636431
73	73	73	73	CJ90	DY	V2	1.0366865396499634	V1	15.187954902648926	138	16808	138	7219	138	24027	V2	7.418794949131924	V2	6.48844761548446	V2	9.584922942475405	118.894	0.6769431172712956	6.472475025678798	0.9463199234531263	7.094046802980085	6.824317722606226	0.5944772265256981	7.06730656781877	2.517616374656635	8.464239246183851	7.392476081856221	2.1924468606191843	5.964661228495991	0.5237863869884691	6.714787624006649	6.3750586257971396	0.11338898968732014	0.8931999367119416	-0.216256819440646	0.8485948971810715	0.9044293352819877	-0.22748621801069202
74	74	74	74	CJ123	FE	A8C	1.8188766241073608	A4c	15.666306495666506	23	519	23	91	23	610	A8C	7.2193515415786225	A8C	7.5348726120217755	A8C	5.4198412606995605	3.9144	1.3902386157799056	5.723137709039036	1.4962138325395866	7.127771846880873	6.591149271152136	0.6282022704264865	5.146422619608787	0.27341864109077374	5.743003391550199	5.948630254714028	-0.5287889940144677	5.951215009978865	1.5836576020429103	7.172587627437257	6.963683618903848	0.5711889931179277	1.143659649474551	0.24657896630535459	1.2949566564168322	1.171363074554837	0.2188755412250687
75	75	75	75	CJ123	FR	A6DC	1.0370478630065918	A4ab	14.114155769348145	24	547	24	70	24	617	A6DC	6.367227988921848	A6DC	6.548322015563363	A6DC	4.952107523594571	14.5136	1.3223303380153895	5.611759202457933	0.7554687864639149	6.497615305755276	6.369182259620959	-0.001954270699110694	5.327772282105485	-0.3756647585109141	5.196124786098782	6.027775123060456	-1.075667599465885	5.671511389992844	0.8768106255705188	6.594733621401021	6.554987028481671	-0.006665012918308122	1.07453160244997	0.24779873556541943	1.2997059643320799	1.0987054888750731	0.22362484914031633
76	76	76	76	CJ64	FB	V4T	4.588239192962647	V1	11.93030071258545	85	3630	85	3144	85	6774	V4T	8.865020822606485	V4T	10.141663954876414	V4T	7.391034000042915	13.1344	1.372157664924492	6.849501462918644	2.0155193596878416	9.351694231908677	6.012896167152194	2.8521246554542916	6.705301234104062	0.6857327659388535	7.730707428245915	5.932118957361667	1.458915042681248	7.023267486519131	3.1183964683572825	10.695630721688303	6.047431867507439	4.094232087368975	1.0588420435186268	0.3133156214058652	1.4160978004366993	1.0321409796795562	0.3400166852449358
77	77	77	77	CJ64	FE	AuML	0.5341799855232239	AuR	12.782153129577635	86	292	86	204	86	496	AuML	3.3912350015180444	AuML	3.3587046719179114	AuML	3.4377980223182347	2.7416	0.9769930199834754	5.391888362845494	-2.0006533613274495	3.768440788578764	6.122363789393667	-2.7311287878756225	5.155444003109057	-1.7176459807908224	3.879048295473145	5.8305421124097565	-2.392744090091522	5.438640565917625	-2.0799358939997137	3.669419436690505	6.2906838695467355	-2.931979197628824	1.058719504731573	-0.08172648474809752	0.971040803605801	1.082033331569438	-0.1050403115859625
78	78	78	78	CJ64	FR	AuCM	0.3757135570049286	AuA1	12.00941562652588	87	240	87	164	87	404	AuCM	3.8432424858580942	AuCM	3.995215174244626	AuCM	3.6208434296826817	6.4672	1.103393519170961	5.399224326773336	-1.5559818409152415	4.335142013005773	6.007670049306708	-2.164427563448614	5.287914851132975	-1.6670714214502937	4.042401491116621	5.850234324130727	-2.2293908944480454	5.38393387973641	-1.388718705491784	4.502974872825713	6.093638935738242	-2.098423761493616	1.029837271487447	0.07355624768351388	1.1302182315809979	1.0492564027817266	0.05413711638923435
79	79	79	79	CJ180	CTBgr	AuML	0.5115806460380554	AuA1	12.332996368408205	54	8810	54	5151	54	13961	AuML	4.9632187159551755	AuML	4.71656935777541	AuML	5.385074830411348	2.7416	0.8758595760154232	5.400435906929885	-0.43721719097470935	5.412936638956099	6.049851653453463	-1.0866329374982877	5.214289086493229	0.17078574391811863	5.842394568620376	5.814472647355639	-0.4293978169442907	5.427625988509434	-0.7110566307340243	5.132848571244329	6.18511942085041	-1.468550063075	1.0469952386796435	-0.1711356626642203	0.8842187234549729	1.0677219677522138	-0.19186239173679065
80	80	80	80	CJ180	CTBr	TE3	5.677597999572754	AuR	14.410612106323242	55	12363	55	8504	55	20867	TE3	8.49050047336028	TE3	9.001057419578588	TE3	7.74825970124164	41.7672	1.1616876262080105	7.3672154361758295	1.1232850371844503	8.49945509457283	6.490614955241836	1.999885518118444	7.194817973655109	0.5534417275865309	7.635379541433581	6.384672545372726	1.363587155868914	7.5342761373235865	1.4667812822550017	9.090666837547602	6.511789216350315	2.4892682032282734	1.0764703899568278	0.08521723625118272	1.1892759001403128	1.0484928412594612	0.11319478494854929
81	81	81	81	CJ180	DY	TE3	6.275996208190918	AuA1	13.31704044342041	56	5021	56	6509	56	11530	TE3	9.409349890021176	TE3	10.1910759148666	TE3	8.80633155068351	41.7672	1.1572441778070022	7.6036391584749605	1.805710731546215	9.594851374013452	6.314068092462111	3.095281797559065	7.537356599243822	1.268974951439688	8.732576064353452	6.345547871894723	2.4607836787887862	7.7589544642044	2.4321214506621995	10.537705375022433	6.2547691741634965	3.9363067407031034	1.0548065575137735	0.10243762029322867	1.2196766381816089	1.0136486548171568	0.14359552298984535
82	82	82	82	CJ180	FB	AuRT	0.0	AuRT	15.14555835723877	57	9570	57	16102	57	25672	AuRT	4.311163244325815	AuRT	4.2645851760865465	AuRT	4.338846272089435	3.2536	0.9828845984978567	5.135817383109766	-0.8246541387839512	4.305437306610216	6.505295514169986	-2.1941322698441708	4.655945135606782	-0.31709886351734706	4.689035481534929	5.921603176119173	-1.582756904029738	5.246639227892373	-0.9820540518058261	4.0219538577491	6.844029952656776	-2.579444776570229	1.1125089014242486	-0.12962430292639193	0.9027485986206623	1.156217115068958	-0.17333251657110127
83	83	83	83	CJ114	FR	A4ab	0.0	A4ab	13.91735553741455	14	2613	14	810	14	3423	A4ab	5.069413062753948	A4ab	5.137563052886682	A4ab	4.8495662427331725	33.9904	1.0593860967638205	5.444338286753685	-0.37492522399973716	5.17899322290318	6.389989416305155	-1.320576353551207	5.39424999147705	-0.5446837487438776	4.853147287244619	6.26821134105322	-1.4186450983200478	5.325039248552917	-0.1874761956662354	5.3108932562600595	6.4280684309459515	-1.2905053780592697	1.0196185074046715	0.039767589359148925	1.0856673378927975	1.0497998740627865	0.00958622270103393
84	84	84	84	CJ114	FE	A3b	0.0	A3b	13.734808921813965	13	411	13	128	13	539	A3b	3.0868031293073472	A3b	3.1801694705980537	A3b	2.7870096428192186	22.0864	1.1410687002077007	5.348305904340886	-2.2615027750335384	3.2579892335585297	6.328383472203204	-3.241580342895857	5.204647230575526	-2.4176375877563077	2.9483768770390473	6.110425151344838	-3.3234155085256196	5.291281428355301	-2.1111119577572475	3.3471017063567587	6.434466398560624	-3.2542969279625704	1.0387613623871257	0.102307337820575	1.1471083334157213	1.070041481983743	0.07102721822395774
85	85	85	85	CJ115	FR	A4c	0.0	A4c	13.625913619995115	16	2095	16	259	16	2354	A4c	4.604063560891818	A4c	4.648095570586746	A4c	4.2478973048652895	3.5816	1.0942109088331993	5.192792040368338	-0.5887284794765195	4.842784523475917	6.260848613870288	-1.6567850529784698	4.884315311544567	-0.6364180066792775	4.64828713790234	5.871402552527616	-1.6235052476623268	5.239706631366301	-0.591611060779555	4.763981871834384	6.485512333071692	-1.8374167624849456	1.072991022805809	0.021219886027390222	1.0632129469154894	1.1070790771094734	-0.012868168276274128
86	86	86	86	CJ115	FE	A6DC	2.278468608856201	A4ab	14.669536590576172	15	733	15	217	15	950	A6DC	5.580299659898559	A6DC	5.977060031179862	A6DC	4.240090663819309	14.5136	1.409653827023585	6.0016074323909026	-0.4213077724923435	5.621025965056204	6.458843271296741	-0.8785436113981824	5.625072156928783	-1.384981493109474	4.464238086948922	6.047644962435054	-1.8075542986157451	6.152186736350507	-0.1751267051706451	5.892941552027141	6.68551711347205	-0.7084570822921883	1.1018083197844506	0.3078455072391344	1.3693335002191227	1.1164014419962258	0.2932523850273592
87	87	87	87	CJ181	CTBr	A11	7.363846302032473	A4c	18.340862274169922	59	14394	59	8204	59	22598	A11	6.202800971911854	A11	6.063598019871756	A11	6.447033942617027	12.0328	0.9405252204101745	7.5274671730282385	-1.3246662011163846	5.657523322152146	7.044847226214094	-0.8420462543022404	6.593504722063397	-0.14647077944636955	6.571354151175508	6.147472177006186	0.29956176561084114	8.121595171651485	-2.0579971517797295	5.106340465749485	7.5586561884416	-1.4950581685698445	1.254213717804269	-0.31368849739409443	0.777795898263509	1.238810437338429	-0.2982852169282545
88	88	88	88	CJ181	DY	A47L	6.47122049331665	A4c	17.77349853515625	60	11654	60	11070	60	22724	A47L	5.337351701746026	A47L	5.84049758778771	A47L	4.80766225676591	16.6208	1.2148310916741856	7.292659099751326	-1.9553073980053002	4.871284032160026	6.965637246040386	-1.6282855442943607	6.487700248381107	-1.6800379916151966	4.8939847320506615	6.185469910279916	-1.3778076535140054	7.787753939462414	-1.947256351674704	5.035588078722223	7.406308143384816	-1.565810555597106	1.2211266891321828	-0.006295597457997237	1.0802227351849307	1.2106894716810184	0.0041416199931672
89	89	89	89	CJ181	CTBgr	AuCM	0.8187143206596375	AuA1	12.069581985473633	58	9634	58	15782	58	25416	AuCM	4.831075460274504	AuCM	4.450724945074459	AuCM	5.063257494455035	6.4672	0.8790240176306688	5.543259693037435	-0.7121842327629313	5.313261694478117	6.017383342250774	-1.18630788197627	5.414206542270652	-0.3509490478156163	5.48266298626044	5.852386893759262	-0.789129399304227	5.554751012548812	-1.1040260674743534	4.944343860166396	6.107779719227392	-1.6570547741529333	1.03604135471753	-0.15701733708686116	0.9039316651606911	1.0511734676617412	-0.1721494500310724
90	90	90	90	CJ181	FB	TEO	7.101748466491699	V1	14.288132667541506	61	11726	61	12696	61	24422	TEO	6.6694095958938435	TEO	7.03860353810659	TEO	6.328422815302588	27.3928	1.1122208081746265	7.717697837241358	-1.0482882413475147	6.736941862342471	6.432037310005759	0.23737228588808446	7.385840497823898	-1.0574176825213097	6.402569349426934	6.1976458514403205	0.13077696386226734	8.042160001073483	-1.0035564629668938	7.097466119207629	6.5425360532182895	0.4960674848883002	1.1170891922869006	-0.004868384112274082	1.1122458251643703	1.0760560982020198	0.03616470997260679
91	91	91	91	CJ116	FR	A6DR	4.2759060859680185	A4c	15.875530242919922	18	1473	18	254	18	1727	A6DR	9.348501185787503	A6DR	10.021230254301226	A6DR	5.447202296335867	10.9048	1.8397022377968486	6.586654218156108	2.7618469676313957	9.204273311112281	6.643797451129609	2.704703734657894	5.992126223988533	-0.5449239276526665	5.674057251487117	6.044937430413417	-0.5977351340775501	6.917252488976259	3.1039777653249674	9.63872322113443	6.983905667486124	3.037324586815102	1.1609036392309815	0.6787985985658671	1.753055932436478	1.162727420552134	0.6769748172447145
92	92	92	92	CJ116	FE	A6Va	1.3783938884735107	A4c	14.890645027160645	17	681	17	34	17	715	A6Va	7.386722195987469	A6Va	7.434705798058546	A6Va	6.425638872152059	10.6912	1.1570376029502156	5.6638014829889425	1.7229207129985262	7.402071404181537	6.484220368260318	0.9025018277271508	5.248764215043847	1.176874657108212	6.6904440851963365	6.00698717252039	0.4186516996316696	5.796359218091112	1.6383465799674335	7.2827897959921595	6.753314636385715	0.6813911616728303	1.1056293965999036	0.05140820635031207	1.1013048625848267	1.1318138555571524	0.02522374739306321
93	93	93	93	CJ800	CTBgr	A45	3.857147216796875	A3a	16.023609161376953	116	14832	116	9403	116	24235	A45	9.359666152918653	A45	10.091855665125324	A45	8.204733169291151	5.2928	1.2300041277268268	6.3948578094211515	2.964808343497501	9.206682234959555	6.652553494413485	2.7071126585051672	5.740767973293589	2.463965195997562	8.49759779768646	5.978927757169359	2.225805412121792	6.74136884014562	3.350486824979704	9.651303297611008	7.041951001833646	3.049904663291678	1.1715057702475518	0.05849835747927501	1.1263548666700332	1.1797303762485571	0.050273751478269624
94	94	94	94	CJ800	CTBr	A8aD	6.4311394691467285	A4c	17.457975387573242	117	1933	117	415	117	2348	A8aD	8.568477253334711	A8aD	8.780528676125211	A8aD	7.5807774936864325	12.9672	1.1582622868746615	7.259205484609682	1.3092717687250293	8.16321092544671	6.904835904342387	1.663641348992324	6.455262721568178	1.1255147721182546	7.724811992120163	6.127757887130937	1.453019606555496	7.760627889177982	1.019900786947229	8.034644233293168	7.347283077151372	1.4332455989738389	1.2199438747705011	-0.06168158789583966	1.0257095737816755	1.2086338282847495	-0.05037154141008804
95	95	95	95	CJ800	DY	A46D	7.6781249046325675	V1	18.821043014526367	118	3512	118	2812	118	6324	A46D	4.7935225374820885	A46D	5.82159042937013	A46D	3.5095344733601817	3.2864	1.6587927753837635	7.538722532709219	-2.7451999952271304	4.194335614794359	7.098756499142116	-2.3052339616600275	6.460129845175285	-2.950595371815103	3.7278092372725835	6.053517621652265	-2.5439831482920834	8.220922669743626	-2.3993322403734956	4.715252873738242	7.707736189951217	-1.886145760581087	1.2872982566033233	0.37149451878044015	1.4616175737121857	1.2732563168633413	0.3855364585204222
96	96	96	96	CJ800	FB	A47L	7.10926628112793	A4c	18.419057846069336	119	4612	119	2224	119	6836	A47L	4.327514901070561	A47L	4.12888429369378	A47L	4.73942333687169	16.6208	0.87117862242268	7.480195229662067	-3.152680328591506	3.757227750543172	7.069856726981776	-2.7423418259112147	6.587796816934543	-1.848373480062853	4.802649660247096	6.208566062189261	-1.469142725317571	8.036660952906736	-3.9077766592129564	3.172250222851936	7.558032705161173	-3.429148411467393	1.2443551068692376	-0.3731764844465576	0.716000979299468	1.2312587583149754	-0.3600801358922955
97	97	97	97	CJ146L	FR	A23a	3.915427207946777	V1	12.404903411865234	29	7879	29	3352	29	11231	A23a	6.979856732217968	A23a	7.042957671138983	A23a	6.8315356410011825	12.9224	1.0309479509802888	6.608752612636214	0.37110411958175415	7.390482303903648	6.088944004768707	0.890912727449261	6.426807010330819	0.40472863067036347	7.156922951215719	5.94640507535013	0.8851305656510524	6.766171535213672	0.27678613592531054	7.484501461273095	6.159854844185217	0.883102826953766	1.0643173844637706	-0.03336943348348176	1.0593018741120392	1.047727192060013	-0.016779241079724283
98	98	98	98	CJ178	CTBr	A10	8.926857948303223	A4c	19.70357322692871	51	1497	51	1114	51	2611	A10	8.774759002391312	A10	11.252662085017436	A10	5.444937714517613	23.9248	2.0666282471909505	8.097098586193784	0.6776604161975275	7.9773813673369025	7.296947211508796	1.477811790882516	7.086820514291754	-1.641882799774141	5.369401511969055	6.347328588113226	-0.9023908735956123	8.762994600404635	2.4896674846128004	10.024381047692458	7.829679671644306	3.4229824133731297	1.2817359655014224	0.7848922816895281	1.8865109987163566	1.2561983636663574	0.8104298835245931
99	99	99	99	CJ178	CTBgr	A10	8.35468864440918	A4c	19.250097274780273	50	4715	50	2703	50	7418	A10	10.2525896632101	A10	11.471513084919907	A10	8.126350694152839	23.9248	1.4116438628687311	7.924455572288052	2.328134090922049	9.528421456868703	7.223737782795784	3.028851880414317	6.978700993219185	1.1476497009336537	8.067038484196441	6.331104595521063	1.7952460986317753	8.540433404569479	2.931079680350429	10.349811627430162	7.723100091809075	3.7484129931108328	1.2641134617907388	0.1475304010779923	1.2459755994581967	1.241749378602298	0.16989448426643317
100	100	100	100	CJ178	FB	V1	0.0	V1	15.011313438415527	53	1668	53	2169	53	3837	V1	6.848314879475713	V1	6.260850836104923	V1	7.300085291805117	272.415	0.8576407789554443	7.459066661811344	-0.6107517823356314	6.137645367706637	7.210239088223463	-0.3619242087477499	9.566796893226009	-2.2667116014208917	4.235044747839112	9.336832929530672	-2.036747637725555	5.9879593058142415	0.27289153029068114	7.164528357612203	5.697721112812049	0.5631297232928736	0.5706827489813845	0.28695802997405984	1.3709807168495196	0.5627411772976884	0.29489960165775597
101	101	101	101	CJ178	DY	A32	7.603331565856934	A4c	18.35389518737793	52	2299	52	2365	52	4664	A32	5.2731795268090496	A32	5.958427037891503	A32	4.607055202082388	11.4328	1.293326599429131	7.600858773940931	-2.327679247131881	4.727417569088693	7.045331534174744	-1.772152007365694	6.653727442360452	-2.046672240278064	4.738532883896307	6.140314703750748	-1.5332595016683603	8.212183969052354	-2.2537569311608516	4.9956214262589	7.564204245951932	-1.6057772080604291	1.2582692979842713	0.035057301444859634	1.1288686035818956	1.240539111038999	0.05278748839013203
102	102	102	102	CJ77	FB	OPt	3.6969730854034415	V1	12.229437828063965	108	14010	108	7743	108	21753	OPt	5.52195173532902	OPt	5.346074179501992	OPt	5.840180400851003	8.868	0.9153953838006421	6.5079972812684925	-0.9860455459394721	5.971849653785631	6.049671657997776	-0.5277199226687559	6.312191194026335	-0.4720107931753317	6.223361565744844	5.8886112206708265	-0.048430819819823334	6.670008715380916	-1.3239345358789247	5.81206562505823	6.135407188763091	-0.7893330092610995	1.06563942722066	-0.15024404342001785	0.9404649755012107	1.051011523491195	-0.13561613969055286
103	103	103	103	CJ77	FR	PG	5.548201084136963	V1	12.129108428955078	109	324	109	44	109	368	PG	6.7098851952248095	PG	6.820365029731788	PG	5.896351868400682	10.9288	1.1567092978767113	7.140182692425357	-0.4302974972005478	7.170417107732062	6.039037663947134	0.6708475312776754	6.9288740452517334	-1.0325221768510513	6.256937470026337	5.911206783939012	-0.014854915538330182	7.387692799301089	-0.5673277695693004	7.318471699796458	6.10329196425466	0.7170730654771287	1.0784477349050618	0.07826156297164943	1.1894867823786954	1.0433036306897794	0.1134056671869319
104	104	104	104	CJ77	DY	PF	1.9650248289108283	A3b	12.687941551208494	107	15186	107	10932	107	26118	PF	5.277773185125811	PF	5.067551960255163	PF	5.569798388280373	5.9968	0.9098268208267636	5.895427918782982	-0.6176547336571705	5.661400952439769	6.115941809140429	-0.8381686240146173	5.6647361605185935	-0.09493777223822075	5.973057873498629	5.868532900346411	-0.29873451206603807	5.997847320551472	-0.9302953602963084	5.413890811005456	6.2550597835690365	-1.1875078233138732	1.0648678957329238	-0.15504107490616026	0.9140021270741586	1.0719058089443685	-0.1620789881176049
105	105	105	105	CJ100	FR	A6DR	3.4162533283233643	A4ab	15.08782196044922	1	1361	1	744	1	2105	A6DR	7.331905724863659	A6DR	8.578636516973187	A6DR	5.051259746286963	10.9048	1.6983162513626622	6.331058464842333	1.0008472600213256	7.314845946046607	6.516629355271438	0.8152763695922207	5.84525285239999	-0.7939931061130272	5.306296511915797	6.016755619935832	-0.9654958736488695	6.582317960763566	1.996318556209621	8.381263044650602	6.798772106641915	1.779864410331272	1.131706204890902	0.5666100464717603	1.6367684879521622	1.1376288786022635	0.5606873727603987
106	106	106	106	CJ100	FE	A6Va	1.753915309906006	A4c	15.341118812561035	0	4983	0	1305	0	6288	A6Va	7.305852997035591	A6Va	7.586469724850881	A6Va	6.234348663929403	10.6912	1.2168824898653101	5.771662546919041	1.53419045011655	7.2484774481105525	6.556945125379425	0.7489078716561659	5.297353423812245	0.9369952401171577	6.48303729279171	6.023103756702359	0.21124490722704348	5.943216999180405	1.643252725670476	7.3286797364191845	6.8591886227510255	0.7272811020998553	1.1211041334894456	0.09577835637586452	1.1467964216858146	1.146167183371259	0.07071530649405111
107	107	107	107	CJ182	CTBr	PGa-IPa	4.2966508865356445	AuA1	12.885431289672852	63	4203	63	4903	63	9106	PGa-IPa	6.25105158796225	PGa-IPa	6.137277956723727	PGa-IPa	6.348581788267271	6.6184	0.96671637247644	6.663123830034584	-0.41207224207233395	6.601118450141997	6.1495027142746395	0.10154887368761045	6.358180206315286	-0.009598418048014423	6.736877483956054	5.8834966898758845	0.4650850983913868	6.898000459270227	-0.7607225025464999	6.439775589989746	6.29890100105331	-0.1616230443295832	1.0932303930511642	-0.12651402057472416	0.9659598072503444	1.0768376804178592	-0.11012130794141917
108	108	108	108	CJ182	DY	V4	4.548311233520508	V1	13.265351295471193	64	16526	64	8254	64	24780	V4	6.009459601574365	V4	5.774098956597446	V4	6.480694156806803	35.0624	0.8909692105332258	6.977634893211545	-0.9681752916371797	6.221405792621435	6.287623385407317	-0.2781637838329516	6.896207470293097	-0.4155133134862945	6.493980830939174	6.258505711432296	0.2221884453745071	7.075234599638767	-1.301135643041321	6.105108251343519	6.270389339573256	-0.4962903829758103	1.0487009913639342	-0.1577317808307085	0.9403717162570427	1.0266786094679465	-0.13570939893472078
109	109	109	109	CJ182	CTBgr	V4	2.998874425888061	V1	12.424867630004885	62	6545	62	5944	62	12489	V4	8.310115726101081	V4	8.651348652932771	V4	7.9343806140362405	35.0624	1.090362193821177	6.496308045335997	1.813807680765084	8.657750102375811	6.151935200179657	2.1581805259214244	6.546701709478237	1.3876789045580038	7.977737241597796	6.228435758003111	1.7059448560331294	6.47453647283108	2.1768121801016918	9.17989520516599	6.072852082086111	2.57849657084666	1.0108894904178038	0.07947270340337309	1.1665448096508844	0.9998984993620561	0.09046369445912084
110	110	110	110	CJ801	FB	A8C	1.5384643077850342	A4c	15.114100456237793	122	22238	122	21394	122	43632	A8C	6.895111123574703	A8C	7.753472850763731	A8C	6.002886757433284	3.9144	1.2916240409104374	5.650285308878017	1.2448258146966866	6.892679901881798	6.502000798147292	0.3931103254274113	5.141727032402439	0.8611597250308449	6.345805143605938	5.928873999392013	0.07401275804127128	5.840439201239188	1.913033649524543	7.520971788316553	6.833899696766507	0.9195731539972236	1.1265849584526704	0.165039082457767	1.2139368774305581	1.1537682786716428	0.1378557622387946
111	111	111	111	CJ801	DY	A46D	7.899609565734862	V1	18.835134506225586	121	15173	121	8840	121	24013	A46D	5.417022182946286	A46D	5.7473552692236485	A46D	4.850037576827917	3.2864	1.185012523755044	7.61130485888356	-2.1942826759372744	4.8155603214175295	7.101031437983143	-1.684009255036857	6.525611382649908	-1.6755738058219904	5.067808189956011	6.054021772436573	-1.2039841956086557	8.306242716206585	-2.5588874469829364	4.637705817431802	7.711048086111176	-1.9636928168875274	1.2899911780866526	-0.10497865433160869	0.9873883285874989	1.2737053103593086	-0.0886927866042646
112	112	112	112	CJ801	CTBgr	A6DR	4.3663010597228995	A4c	15.938762664794922	120	4404	120	7534	120	11938	A6DR	7.982006909629775	A6DR	9.36512899219492	A6DR	7.173502841191113	10.9048	1.3055168722341932	6.614229162756625	1.3677777468731502	7.827570754979226	6.654005731104935	1.3280011785248398	6.010438586409025	1.1630642547820882	7.3980955322923645	6.047199694463416	1.1263031467276976	6.9523707595553	2.4127582326396206	8.967760564673092	6.998767061841156	2.366361930353764	1.16347267109733	0.14204420113686322	1.2168558088366928	1.164742178589264	0.14077469364492923
113	113	113	113	CJ80	FB	A23b	5.440083980560303	V1	13.329078674316404	114	15325	114	8520	114	23845	A23b	4.985151780374476	A23b	4.911743185199511	A23b	5.117192475334142	14.7096	0.95985117012406	7.094314827024434	-2.1091630466499574	5.241753299703718	6.242968057125145	-1.2578162767506686	6.788984074132146	-1.6717915987980039	5.386806986989154	6.0021778739096545	-0.8849853985755125	7.362690530721096	-2.450947345521585	5.143481701588962	6.369660117929879	-1.4579169327303676	1.1004332888692154	-0.14058211874515547	0.9626705486317315	1.073261736684092	-0.11341056656003201
114	114	114	114	CJ80	DY	PGM	3.8028867244720463	V1	13.261636734008787	113	9603	113	6531	113	16134	PGM	6.408955181796977	PGM	6.391653136480782	PGM	6.434395626012473	7.2512	0.9933571865928021	6.492239326628738	-0.08328414483176072	6.696578933463456	6.211945824787908	0.19700935700906896	6.16404115571475	0.27035447029772364	6.801191316859795	5.904996694717346	0.5293989312951277	6.711639814827656	-0.3199866783468739	6.608352729904828	6.384699040895283	0.006954095585498976	1.096385243567304	-0.1030280569745019	0.9819988953093772	1.0874394064751884	-0.0940822198823863
115	115	115	115	CJ80	FR	A23a	4.198305606842041	V1	13.79965591430664	115	605	115	210	115	815	A23a	7.266399887907535	A23a	8.126602234781059	A23a	4.788197888581428	12.9224	1.6972151995139617	6.652396370266443	0.6140035176410921	7.451855782092089	6.3141136822698325	0.9522862056377024	6.308942573656454	-1.5207446850750257	5.063685189412222	5.996305084733873	-1.2081071961524446	6.882241530795614	1.2443607039854445	8.240340029955412	6.487660839144975	1.6389413956360839	1.102964442249008	0.5942507572649538	1.6811284902806274	1.0921678244250979	0.6050473750888639
116	116	116	116	CJ802	DY	AIP	4.573628902435303	A3b	11.975519180297852	125	14205	125	10141	125	24346	AIP	6.99720672864839	AIP	7.355581393490659	AIP	6.49521362007089	4.4504	1.1324618132283042	6.768268109051387	0.22893861959700246	7.500022981985611	5.996753323117166	1.000453405531224	6.536421919035664	-0.04120829896477396	6.943610362847097	5.82339564278846	0.67181797728243	6.993937642462263	0.36164375102839585	7.86295493971311	6.094025088096878	1.261556305393781	1.0772148135871709	0.05524699964113333	1.1559517523549898	1.052591176065078	0.07987063716322629
117	117	117	117	CJ802	FB	PG	5.384628772735597	V1	11.374627113342285	126	22197	126	21377	126	43574	PG	6.942965072550683	PG	7.049326398318352	PG	6.8325238343944905	10.9288	1.0317309634300127	7.113092255438274	-0.1701271828875912	7.525300899530062	5.917233749475008	1.025731323075675	6.989414246732482	-0.15689041233799106	7.220102486516944	5.8842137334422135	0.948310100952277	7.3208444825290355	-0.27151808421068324	7.72475735918736	5.925967673450321	1.123358724868031	1.0574307669289378	-0.02569980349892509	1.0885482877708088	1.0192637908509674	0.012467172579045283
118	118	118	118	CJ802	CTBr	S2E	1.1237752437591553	AuA1	13.043272018432615	124	5598	124	5099	124	10697	S2E	5.161028242174106	S2E	5.100331490403533	S2E	5.22766491925033	6.9112	0.9756423889415894	5.613051284579346	-0.4520230424052407	5.48482277290889	6.175775045719602	-1.0147468035454965	5.372800450567879	-0.14513553131754886	5.606593162304003	5.8928641425109936	-0.6651992232606636	5.678411433769673	-0.5780799433661405	5.366944780145225	6.334785344577637	-1.2344538541741041	1.0632661034186965	-0.08762371447710715	0.9704975298579862	1.0812259742753667	-0.10558358533377732
119	119	119	119	CJ802	CTBgr	AuML	0.5674744844436646	AuA1	12.67367935180664	123	7794	123	5417	123	13211	AuML	5.387840839603597	AuML	4.718563996540797	AuML	6.350798881846813	2.7416	0.7429874704469681	5.4067399592337075	-0.018899119630110484	5.782558698171821	6.104851717886163	-0.7170108782825659	5.181473320053115	1.1693255617936975	6.795930017390704	5.826661250020775	0.5241376318260373	5.450895907856328	-0.7323319113155309	5.054773144429407	6.265189486430719	-1.546625489889922	1.0562961508973547	-0.3133086804503866	0.7404915255373385	1.078577060101393	-0.335589589654425
120	120	120	120	CJ148R	DY	A32V	7.834999084472656	A4c	18.620336532592773	30	18597	30	14530	30	33127	A32V	3.99340224499114	A32V	3.9972877582702218	A32V	3.9884291623723422	2.6776	1.0022210738958217	7.592394881996669	-3.598992637005529	3.4282609861144557	7.064710835331071	-3.071308590339931	6.526281723868433	-2.5378525614960905	4.221620161099866	6.0386013868371435	-2.0501722244648013	8.27858871862922	-4.2813009603589975	2.935600457562444	7.663085935027107	-3.6657981767568852	1.2850354763561151	-0.28281440246029343	0.8101082573501588	1.2681939317374264	-0.26597285784160474
121	121	121	121	CJ153X	FR	A23b	5.388148784637451	V1	13.071444511413574	31	2973	31	834	31	3807	A23b	5.174447672704262	A23b	5.515396277604028	A23b	3.959051746604724	14.7096	1.3931104291157654	7.086357756825021	-1.911910084120759	5.472641805255246	6.201375443903403	-1.0269277711991407	6.810852339736888	-2.851800593132164	4.237883626304548	5.992960505864843	-2.0339087592601195	7.341372538900703	-1.8259762612966757	5.807686055208752	6.309108856714605	-0.7937125791105775	1.0932978700111113	0.2998125591046541	1.4041387372351133	1.0650528070724157	0.32805762204334976
122	122	122	122	CJ102X	DY	A3b	0.0	A3b	14.275774002075195	2	11671	2	15345	2	27016	A3b	4.400275528384955	A3b	4.479722797115056	A3b	4.339850042992384	22.0864	1.0322298588054966	5.329029740243395	-0.9287542118584398	4.484127906796912	6.4157171980424295	-2.0154416696574744	5.125473520705816	-0.7856234777134317	4.481863189276137	6.129779239280914	-1.7899291962885302	5.294071186938583	-0.8143483898235262	4.519513051724337	6.561608379710049	-2.0818855825949925	1.0525954332183296	-0.020365574412833043	1.0210328638575135	1.0872781101397466	-0.055048251334250065
123	123	123	123	CJ125X	FR	A8aV	5.114568710327148	A4c	16.818622589111328	26	2233	26	424	26	2657	A8aV	9.07898541507167	A8aV	9.260606862701117	A8aV	8.12247434772132	14.1176	1.140121404667666	6.8574609385988055	2.221524476472865	8.773831016329414	6.804723975196644	2.2742614398750263	6.168240033913612	1.9542343138077083	8.274765675372288	6.119501057913699	2.0029732898076213	7.25376633367676	2.006840529024357	8.669752767891458	7.192252729128988	2.0683541335721287	1.1874272054617316	-0.047305800794065656	1.03045846538133	1.1857440544780995	-0.04562264981043351
124	124	124	124	CJ125X	FE	A6DR	4.3924641609191895	A4c	15.903236389160154	25	669	25	80	25	749	A6DR	9.447862155150146	A6DR	9.731928899218564	A6DR	7.072354007877999	10.9048	1.37605228589774	6.624128242368395	2.8237339127817505	9.29916138366865	6.648270347935883	2.799591807214263	6.023616778831078	1.048737229046921	7.298217721246242	6.045928672196425	1.0264253356815747	6.962257483635769	2.7696714155827955	9.342910143850961	6.990417389686932	2.741511509531632	1.1628396956539886	0.2132125902437514	1.2885231868824665	1.163610214207037	0.21244207169070295
125	125	125	125	CJ71R	FR	A47L	6.207850933074951	A4c	17.533788681030273	93	1185	93	593	93	1778	A47L	7.214909130253866	A47L	7.308648012565081	A47L	7.027589441318295	16.6208	1.0399935957548003	7.214295235771688	0.0006138944821776349	6.78754036276907	6.926938343939183	0.2879707863146832	6.442466195210127	0.5851232461081679	7.122488007306826	6.176893819576136	0.8506956217421591	7.68514927208674	-0.3765012595216586	6.560077048937497	7.349969597946913	-0.04132158538183184	1.2122229315955881	-0.1722293358407878	0.9130230513381916	1.2030516596083722	-0.1630580638535719
126	126	126	126	CJ71R	FB	A10	9.016302108764648	A4c	19.8585205078125	92	3963	92	4736	92	8699	A10	7.30520847994785	A10	7.298082234375464	A10	7.311171594644503	23.9248	0.9982096767803087	8.121091717971597	-0.8158832380237468	6.482816063270746	7.321961993131491	-0.016753513183640933	7.091419858900849	0.21975173574365403	7.230091848881968	6.352872131327202	0.9582994633173012	8.798219885641117	-1.5001376512656535	6.033384235985703	7.86609663270909	-0.5680143983336263	1.286640403044413	-0.28843072626410426	0.8131553838238638	1.2611354081482085	-0.26292573136789976
127	127	127	127	CJ71R	DY	A10	9.776982307434082	A4c	20.48287773132324	91	7170	91	6526	91	13696	A10	8.41549123930375	A10	8.393230255225907	A10	8.439948986137669	23.9248	0.9944645718844396	8.349849655356422	0.06564158394732722	7.492302219345901	7.422758596412235	0.9927326428915144	7.232018054219746	1.2079309319179226	8.336531634773094	6.375209736929242	2.0647392492084267	9.094218398749401	-0.7009881435234941	6.981790780835929	8.012838108709307	0.38039214651660025	1.3106181423718606	-0.316153570487421	0.7895165488318256	1.2810291382443775	-0.2865645663599379
128	128	128	128	CJ52X	DY	PEC	4.8018479347229	V1	12.681437492370605	74	17262	74	7656	74	24919	PEC	4.920846269090816	PEC	5.069444375761379	PEC	4.5833835397110025	7.084	1.1060484752888526	6.841105747044487	-1.920259477953671	5.302589098745304	6.117826746799899	-1.196980477709083	6.550561686085235	-1.9671781463742324	4.973061483020923	5.882114442254746	-1.2987309025437437	7.092677631847522	-2.023233256086143	5.421814605047155	6.249028405033553	-1.1795840292721742	1.0924028199319626	0.013645655356889996	1.112810916509381	1.0693186739712353	0.03672980131761738
129	129	129	129	CJ52X	FR	V6	2.6401283740997314	V1	12.87349796295166	76	1472	76	277	76	1749	V6	6.585910514824848	V6	6.336225980045204	V6	7.912753963184548	35.2112	0.800761152125491	6.363226447721643	0.22268406710320487	6.86071604817887	6.224764043100365	0.3611464717244832	6.3743426538154395	1.538411309369108	7.938169269369006	6.246377079380209	1.6663768838043387	6.339182262814498	-0.0029562827692943827	6.759948078333264	6.177676536031269	0.15854944401393478	1.018286525212363	-0.21752537308687192	0.862974903116435	1.0138673642008196	-0.21310621207532854
130	130	130	130	CJ52X	FE	V6	3.330399751663208	V1	13.865408897399902	75	1815	75	290	75	2105	V6	6.382515227962228	V6	6.148605421931182	V6	7.846467979501377	35.2112	0.7836144158102981	6.555654208636909	-0.1731389806746808	6.4971860672908965	6.384898737125718	-0.0023835091634900607	6.439675145708321	1.4067928337930562	7.836395724380037	6.281864640686007	1.5646033388153704	6.609976554168243	-0.46137113223706105	6.339200603286588	6.410803452963924	-0.2621980310327414	1.0509221869208587	-0.2673077711105606	0.8142231694274707	1.045472361574591	-0.2618579457642928
131	131	131	131	CJ75X	DY	A8aV	4.48829984664917	A3a	16.561105728149414	101	7708	101	5867	101	13575	A8aV	8.733319951465111	A8aV	9.625882186600853	A8aV	7.5606815147127095	14.1176	1.2731500682669104	6.659983817058111	2.0733361344069996	8.469739228649154	6.763150299270344	1.970169652194767	6.014942451872342	1.5457390628403678	7.722186013701228	6.110287886576148	1.4503936281365615	7.011393284400901	2.614488902199952	9.095551783757166	7.131729037163015	2.494153149437838	1.1742462047767774	0.09890386349013292	1.171692321031341	1.1775388624273329	0.0956112058395775
132	132	132	132	CJ75X	FR	AuA1	0.0	AuA1	13.095962524414062	102	669	102	854	102	1523	AuA1	2.561520237148667	AuA1	2.7006142930679973	AuA1	2.4525577975584665	7.1888	1.101141957085159	5.24274695121993	-2.6812267140712627	2.876058984486327	6.185030829116727	-3.6235105919680595	5.027427135274547	-2.574869337716081	2.8260736786936502	5.898276504429483	-3.4457187068710167	5.246917843183726	-2.546303550115729	2.955993541426804	6.346019385960522	-3.645405092892525	1.0522232696842062	0.04891868740095284	1.0949259050145226	1.0822971672624	0.018844789822759056
133	133	133	133	CJ170	CTBr	A3b	0.0	A3b	12.425073623657227	40	1798	40	493	40	2291	A3b	2.7419116241232873	A3b	2.7875541232151826	A3b	2.575450745082251	22.0864	1.0823558278246777	5.394975594220598	-2.6530639700973104	3.1245421776094213	6.1169390229682525	-3.3750273988449653	5.396335393612418	-2.820884648530167	2.783676331270504	6.063566799376414	-3.4881160542941627	5.284527119393076	-2.496972996177893	3.2623109241169206	6.126641833417591	-3.3390877102024086	1.0052675722221887	0.077088255602489	1.1301272125650124	1.0283097304514288	0.054046097373248836
134	134	134	134	CJ173	CTBr	PE	1.6175812482833862	A3b	12.865741729736328	44	2687	44	825	44	3512	PE	6.622536247238356	PE	6.6925685436917375	PE	6.394443179880496	34.5448	1.0466225682869876	6.020347478926073	0.6021887683122831	6.90039293534315	6.221712888349593	0.4008233588887631	6.051532233863835	0.3429109460166613	6.428603426998962	6.237632138446201	0.15681104143429536	5.943736327044017	0.7488322166477204	7.1153536156128165	6.17861356239825	0.5139549812934874	1.0086522184366824	0.03797034985030523	1.1076246940435952	1.015078989435156	0.03154357885183168
135	135	135	135	CJ174	CTBr	V1	0.0	V1	17.575553894042972	48	108	48	157	48	265	V1	8.00305333972449	V1	5.183368441350555	V1	9.942709193382994	272.415	0.5213235487969573	7.367695293100762	0.6353580466237281	6.87841131640351	7.624211599775366	0.37884173994912373	9.1915038525514	0.7512053408315946	6.785927912208051	9.42857366673961	0.5141355266433845	6.0011831017332495	-0.8178146603826946	5.484377466187882	6.300389609482002	-1.1170211681314468	0.6362579319012467	-0.11493438310428938	0.9529597670814636	0.6444448969072573	-0.12312134811029996
136	136	136	136	CJ73X	FR	A10	8.897926330566406	A4c	19.60413360595703	97	775	97	293	97	1068	A10	9.442133242338992	A10	9.443054773175446	A10	9.439695746099213	23.9248	1.000355840608276	8.09109519342507	1.3510380489139209	8.660809199119573	7.2808936196738046	2.161239622665187	7.092551160417727	2.3471445856814857	9.367717191241493	6.343770940422386	3.0959248056768267	8.751346280631548	0.6917084925438974	8.238144838489815	7.80630856900496	1.6367462041704854	1.278888308780414	-0.27853246817213795	0.8234070106383202	1.2530299451617193	-0.2526741045534433
137	137	137	137	CJ73X	FE	A47L	4.843588829040527	A3a	17.039304733276367	96	1268	96	259	96	1527	A47L	12.039015630117493	A47L	12.790360656173394	A47L	8.360616043094785	16.6208	1.5298347143614175	6.781742469838557	5.257273160278936	11.69147664666272	6.84710855990916	5.191907070208333	6.098791996416559	2.2618240466782256	8.473205743237827	6.159202685421626	2.201413357673159	7.157507480106615	5.63285317606678	12.158007302624561	7.233751987868162	5.556608668305232	1.1852098258338417	0.3446248885275758	1.4186197819936142	1.1872960475595669	0.34253866680185063
138	138	138	138	CJ73X	FB	A47L	6.848019599914551	A4c	18.15549087524414	95	6637	95	4445	95	11082	A47L	8.26115754641276	A47L	8.887715873705515	A47L	7.325619274592277	16.6208	1.2132374807589466	7.40338196180366	0.8577755846090991	7.733420805163558	7.027306317703588	1.2338512287091712	6.546701798600857	0.7789174759914195	7.3982752238650376	6.199136436291906	1.1264828383003707	7.934750330609536	0.9529655430959787	7.993027440500921	7.4960870675239235	1.3916288061815916	1.2348636096243717	-0.021626128865425143	1.0664578027467624	1.2228607932039477	-0.009623312445001142
139	139	139	139	CJ73X	DY	A8b	6.147074222564697	A4ab	17.779251098632812	94	3426	94	2012	94	5438	A8b	7.098017982516187	A8b	7.493832157801942	A8b	6.424032214857642	17.8296	1.1665309119200933	7.195906082488904	-0.09788809997271652	6.627758392883564	6.96982916608701	0.12818881642917734	6.409973070241186	0.014059144616456187	6.4947895632381245	6.201035037184185	0.22299717767345761	7.666355101516112	-0.17252294371417065	6.692576994885314	7.402653797235956	0.09117836056598527	1.2154421444812926	-0.048911232561199336	1.0343853451765663	1.2082266819352905	-0.0416957700151972
140	140	140	140	CJ70X	FR	A8aD	6.420828342437744	A4c	17.612709045410156	90	636	90	241	90	877	A8aD	6.215401521444126	A8aD	6.5107372589259125	A8aD	5.436009284770209	12.9672	1.1977053234928636	7.250289456757722	-1.0348879353135958	5.7851548993657795	6.929816198532733	-0.7144146770886071	6.42947197897731	-0.9934626942071016	5.574507882773914	6.133293787560961	-0.6972845027907528	7.757457194800142	-1.2467199358742294	5.728486062442446	7.383649830802796	-0.8729125718768831	1.2237922788701825	-0.026086955377318866	1.0602223725330173	1.2135640661516098	-0.015858742658746205
141	141	141	141	CJ70X	FB	A9	7.965117454528809	A4c	18.75862693786621	89	6095	89	5234	89	11329	A9	6.727367884040164	A9	7.202161473966045	A9	6.174470113578142	7.7392	1.166442033321682	7.674001947055453	-0.9466340630152894	6.126236869069767	7.100700591424784	-0.37333270738461977	6.637702363074327	-0.46323224949618513	6.338399535423376	6.107862963719433	0.06660714985870886	8.343336825116179	-1.1411753511501335	6.12893514297109	7.674624965314284	-0.47246349134823884	1.2798177857368391	-0.11337575241515707	0.9810028277498604	1.2615203207635852	-0.09507828744190316
142	142	142	142	CJ70X	DY	A10	9.776982307434082	A4c	20.419193267822266	88	2693	88	3262	88	5955	A10	8.528221769887661	A10	9.905301341550912	A10	7.3913501308658525	23.9248	1.3401207040898988	8.352118918592993	0.17610285129466874	7.615314007775377	7.412477338566671	1.1157444313209908	7.2413386839986575	0.15001144686719492	7.290211216228034	6.372931300202485	1.018418830663367	9.09388997777519	0.8114113637757221	8.508829503988881	7.9978704718813605	1.9074308696695512	1.3089895430203198	0.031131161069579028	1.1372018423579209	1.2789999769237415	0.06112072716615735
