# Supplementary material for: Open access resource for cellular-resolution analyses of corticocortical connectivity in the marmoset monkey
Source: Nat Commun. 2020 Feb 28;11:1133. doi: 10.1038/s41467-020-14858-0 (PMC7048793; doi:10.1038/s41467-020-14858-0)
Supplement: Supplementary file 4 — Source Code [file 41467_2020_14858_MOESM4_ESM.zip › Source_Code/F5_AB_reproduce/corrected_output_dataframe_average_A3a_A3b_A4ab_A4c_AuA1_AuR_AuRT_V1.csv]

	inj_area	dist_to_pri	mean_location	inj_area_volume	avg_distance_total	avg_distance_supra	avg_distance_infra	avg_distance_ratio	avg_distance_total_model_fitted	avg_distance_total_model_resid	corrected_avg_distance_total	avg_distance_total_null_fitted	avg_distance_total_null_resid	avg_distance_infra_model_fitted	avg_distance_infra_model_resid	corrected_avg_distance_infra	avg_distance_infra_null_fitted	avg_distance_infra_null_resid	avg_distance_supra_model_fitted	avg_distance_supra_model_resid	corrected_avg_distance_supra	avg_distance_supra_null_fitted	avg_distance_supra_null_resid	avg_distance_ratio_model_fitted	avg_distance_ratio_model_resid	corrected_avg_distance_ratio	avg_distance_ratio_null_fitted	avg_distance_ratio_null_resid
0	A1-2	0.8355491757392883	11.836467742919922	25.3944	3.963473480203032	3.9022127607213086	4.0190858369877525	0.9709204826652723	5.645541835087219	-1.6820683548841866	4.125036558339307	6.0209525424512575	-2.0574790622482255	5.811200787393172	-1.79211495040542	3.8702251465756285	6.152305200439637	-2.133219363451884	5.494690001252077	-1.5924772405307683	4.2650641664412134	5.923587926522157	-2.0213751658008485	0.9633092280830119	0.007611254582260418	1.0562900104611326	0.9753548750501821	-0.0044343923849098354
1	A10	9.124956607818604	19.886399269104004	23.9248	8.786400566179944	9.627307295710844	7.692242477736282	1.3019038172371007	7.513131220389262	1.2732693457906823	8.297275185310223	6.671641001457253	2.114759564722691	6.653121329348372	1.0391211483879097	7.807157668133468	5.888529319630327	1.8037131581059551	8.111797743146855	1.515509552563989	8.763331716875946	7.150414911076961	2.4768923846338833	1.2594889616529703	0.042414855584130384	1.1301398045114368	1.2324884155717064	0.06941540166539428
2	A11	7.363846302032473	18.340862274169922	12.0328	6.202800971911854	6.063598019871756	6.447033942617027	0.9405252204101745	6.943974627137735	-0.7411736552258814	5.920148983586178	6.465167608913208	-0.262366637001354	6.199316831129822	0.247717111487205	6.686213642435447	5.764264810209093	0.6827691324079339	7.453423783415274	-1.3898257635435183	5.443639353240468	6.9063979988733495	-0.8427999790015939	1.2199538242467618	-0.2794286038365873	0.796659080327225	1.204590542928992	-0.26406532251881754
3	A19DI	2.516676902770996	12.865055084228516	9.8768	6.86639505483151	6.1369079154416974	7.655387187464602	0.8016456601294635	5.911902267018166	0.9544927878133436	7.047498427949165	6.001412247469877	0.864982807361633	5.8170249757997805	1.8383622116648217	7.7604764646036	5.898355232888515	1.757031954576087	5.967413602753934	0.16949431268776305	6.353670592348652	6.069676655335107	0.06723126010659009	1.0323737436582283	-0.23072808352876484	0.8271242498653162	1.0352458131101898	-0.23360015298072634
4	A19M	2.566066265106201	13.519604682922365	12.196	5.602949016052776	5.712887728504499	5.3216352518380665	1.0735210998407483	5.875051661584141	-0.27210264553136554	5.714809198764807	6.070655437875501	-0.4677064218227249	5.734215539949792	-0.41258028811172576	5.4131353772325275	5.911944384633052	-0.5903091327949852	5.9476561409839155	-0.2347684124794167	5.828198194609379	6.171128866137182	-0.45824113763268315	1.0455765435519708	0.027944556288777456	1.0823927022555346	1.0518528004312562	0.02166829940949211
5	A23a	4.668136119842529	13.680803934733072	12.922400000000001	6.997606011671704	7.300792070389552	6.140537792511854	1.2393365180330376	6.600575791905207	0.39703021976649655	7.091373497535297	6.0887481347239385	0.9088578769477653	6.382576515817877	-0.24203872330602305	6.2264609094419665	5.9175213930974	0.22301639941445384	6.78097315967366	0.5198189107158919	7.391009332777081	6.196222069854533	1.104570000535019	1.072091711149433	0.16724480688360455	1.2443920105328787	1.0556689103462014	0.1836676076868362
6	A23b	4.496520459651947	13.131935119628906	14.7096	5.909161598158422	6.024791921183011	5.570495027383283	1.1060346975651567	6.632161350296411	-0.7229997521379898	6.035995106570245	6.055682112175709	-0.14652051401728716	6.48354240829692	-0.9130473809136364	5.614195753647918	5.959743783762878	-0.3892487563795948	6.772361501456591	-0.7475695802735798	6.197483756154258	6.113747497270815	-0.08895557608780358	1.05365884527777	0.052375852287386726	1.1315975042797415	1.0351615961314578	0.07087310143369896
7	A23c	0.8188154101371765	14.221094131469727	3.928	5.574730201411259	5.489583010762284	5.694008609570018	0.9640981226364582	5.070958199348965	0.503772002062294	5.684411034184419	6.072834787814372	-0.4981045864031133	4.861688976603428	0.8323196329665894	5.925442410156326	5.772010709441204	-0.07800209987118656	5.127751137980885	0.3618318727813987	5.503650708749783	6.272371634254563	-0.7827886234922792	1.0564686898741489	-0.09237056723769066	0.9362070389065065	1.0886154865759943	-0.12451736393953605
8	A24d	0.4606533944606781	14.747386932373047	5.1088	5.148615127224521	5.106372724164174	5.343243773840261	0.953716151661035	4.893352177037944	0.2552629501865775	5.2072020628837965	6.123928684928257	-0.9753135577037355	4.654988268124841	0.6882555057154205	5.573577732071218	5.773110551796556	-0.4298667779562946	4.947563770615773	0.15880895354840163	5.039343497335801	6.353468559070436	-1.2470958349062613	1.0636896183301203	-0.10997346666908536	0.9112659404392983	1.1031746140677792	-0.1494584624067442
9	A32	7.603331565856934	18.35389518737793	11.4328	5.2731795268090496	5.958427037891503	4.607055202082388	1.293326599429131	7.018832142143452	-1.7456526153344027	4.993477066567508	6.462218080829073	-1.1890385540200237	6.2610004454092	-1.6539452433268123	4.855248061164196	5.755251650945705	-1.1481964488633167	7.543886779353204	-1.585459741461701	5.336898096542079	6.907968273591486	-0.949541235699983	1.2239206438332004	0.06940595559593055	1.1479902019361408	1.2060608003390327	0.08726579909009824
10	A32V	7.834999084472656	18.620336532592773	2.6776	3.99340224499114	3.9972877582702218	3.9884291623723422	1.0022210738958217	6.957590345737477	-2.9641881007463367	3.7504814147504364	6.425436450828236	-2.4320342058370956	6.104956531587947	-2.1165273692156044	4.370441021225329	5.621432651174526	-1.633003488802184	7.550487715375539	-3.553199957105317	3.3412127146654935	6.94251437584679	-2.9452266175765685	1.2470013263272608	-0.24478025243143908	0.83301915073969	1.2299263260021742	-0.2277052521063525
11	A3a	0.0	13.19741678237915	21.1208	4.411074968090199	4.179891166366519	4.668421652034786	0.8949390639180144	5.127078606644961	-0.7160036385547617	4.489591750885134	6.103998837792597	-1.6929238697023976	5.162234538150345	-0.49381288611555973	4.6219856524407845	6.049880509621514	-1.3814588575867282	5.012089389761627	-0.8321982233951077	4.338132665282289	6.1281978333262925	-1.9483066669597733	0.9945794115944327	-0.09964034767641838	0.9297380227079552	1.0259254440561016	-0.13098638013808728
12	A3b	0.0	13.478552182515463	22.0864	3.409663427271864	3.4824821303094304	3.2341034769646178	1.0852181289459584	5.103435185402247	-1.6937717581303828	3.458644010734542	6.133535037124854	-2.72387160985299	5.119312853452631	-1.8852093764880133	3.18226927425898	6.05527871273315	-2.8211752357685325	4.994886386881416	-1.5124042565719855	3.597170163299801	6.171751299251691	-2.689269168942261	1.000059744069996	0.08515838487596228	1.112830402930132	1.033112128861869	0.05210600008408939
13	A45	3.857147216796875	16.023609161376953	5.2928	9.359666152918653	10.091855665125324	8.204733169291151	1.2300041277268268	5.924620813654946	3.4350453392637066	9.312300986151632	6.229880787354553	3.1297853655641	5.459918615094263	2.7448145541968882	8.470894774626736	5.737282904691927	2.467450264599224	6.199505471860617	3.8923501932647078	9.830037167570422	6.548257829796964	3.5435978353283604	1.1334099773409696	0.09659415038585717	1.1475238036302922	1.1432047269425771	0.08679940078424964
14	A46D	7.788867235183715	18.828088760375977	3.2864	5.105272360214187	5.78447284929689	4.1797860250940495	1.4219026495694038	6.922645215453928	-1.817372855239741	4.841226668766857	6.446561312034862	-1.3412889518206752	6.056494516232145	-1.8767084911380953	4.559313772403399	5.623916762718163	-1.4441307376241133	7.518541104484378	-1.7340682551874886	5.09628576682103	6.974626414717922	-1.1901535654210322	1.2506977616598576	0.17120488790954624	1.2472051966230735	1.2354218557923728	0.18648079377703097
15	A47L	6.295989227294922	17.784228134155274	16.6208	7.43598978192014	7.791221284785095	6.4521820705285915	1.173815100994406	6.69711333184804	0.7388764500721008	7.168280603019912	6.45022479948776	0.9857649824323804	6.071287812004426	0.38089425852416525	6.608665795636159	5.846960784919945	0.6052212856086463	7.106752819011323	0.6844684657737723	7.252972153733892	6.824688463293265	0.9665328214918301	1.1868200425481517	-0.013004941553745653	1.055641270773803	1.1788982330666455	-0.005083132072239538
16	A4ab	0.0	14.077657318115234	33.9904	5.334079002824334	5.354109682732988	5.291960143554421	1.0121161033661372	5.175286325988982	0.15879267683535137	5.254164698205601	6.2624299252062645	-0.9283509223819308	5.220448675674438	0.07151146787998286	5.087159220825028	6.208245432756906	-0.9162852892024844	5.029381981990662	0.3247277007423257	5.369130977462961	6.271418037512088	-0.9173083547791006	0.9961795937994002	0.01593650956673698	1.0417781886600657	1.031062317552114	-0.018946214185976862
17	A4c	0.0	13.625913619995115	3.5816	4.604063560891818	4.648095570586746	4.2478973048652895	1.0942109088331993	4.855032793662986	-0.2509692327711672	4.76490182945111	6.021677352028241	-1.4176137911364224	4.724942754584321	-0.4770454497190313	4.466366409377352	5.78497540551545	-1.5370781006501604	4.848484061554681	-0.20038849096793498	4.753186805179196	6.181348097649613	-1.5332525270628663	1.0329729299924006	0.061237978840798624	1.0845287437788753	1.0704065679003665	0.02380434093283279
18	A6DC	1.265181615948677	14.497348308563232	14.5136	5.866944880967514	6.101296087363615	4.790379359951513	1.279167490621673	5.323845489844717	0.543099391122797	5.883053103655293	6.166407397899754	-0.29946251693223935	5.15020223169671	-0.3598228717451972	4.878055874001312	5.915767995977713	-1.1253886360262007	5.3592692888573294	0.7420267985062852	6.065858918999379	6.321876500606297	-0.22058041324268274	1.0516471896902853	0.22752030093138775	1.261209770853754	1.0786821226139616	0.20048536800771144
19	A6DR	3.6019219160079956	15.459234873453775	10.9048	8.472831359663642	9.34807494698117	5.815891446821536	1.6368065311121003	5.976342528304537	2.4964888313591054	8.434185131712818	6.221161848538356	2.251669511125286	5.6124772536186285	0.20341419320290743	5.984411796701958	5.83492416014709	-0.01903271332555434	6.186380113578385	3.161694833402785	9.168433836233369	6.4660804429898615	2.881994503991308	1.107606342605472	0.5292001885066282	1.5820691758186127	1.11546175813953	0.5213447729725702
20	A6M	2.021416127681732	16.087712287902832	13.488	4.779364270956438	4.86660164466876	4.679999810878797	1.0429867082593667	5.374670574714456	-0.5953063037580177	4.671845857887289	6.290034033656681	-1.5106697627002434	5.021377709415093	-0.3413778985362965	4.830352147140863	5.853092173765447	-1.17309236288665	5.5179583631781055	-0.6513567185093452	4.5893013381665435	6.563739638744279	-1.6971379940755185	1.1014078606672806	-0.0584211524079139	0.972932364481021	1.1307787466243882	-0.08779203836502147
21	A6Va	1.209614098072052	14.914268302917481	10.6912	7.008635339913399	7.160642286576312	6.125332994857258	1.1727830861268065	5.204072074784764	1.8045632651286345	7.016136749313124	6.175014211187807	0.8336211287255919	4.966068959109894	1.1592640357473645	6.2804943706243535	5.848283134260417	0.2770498605968408	5.273529824205665	1.8871124623706468	7.0642731840355655	6.382808434782809	0.7778338517935035	1.0674522024869986	0.10533088363980792	1.1349010706597147	1.0986064183131343	0.07417666781367216
22	A8C	1.6786704659461975	15.390203475952148	3.9144	7.057231332576663	7.644172731392754	5.711364009066422	1.3409313283451714	5.224062904988216	1.833168427588447	7.071072714183639	6.168674238980556	0.8885570935961074	4.878283418745815	0.8330805903206073	5.978235530237259	5.736572988856675	-0.025208979790253494	5.371489234152028	2.2726834972407257	7.479926542886072	6.450685520748744	1.19348721064401	1.0952977853031571	0.24563354304201424	1.276048595549186	1.1256071356420279	0.2153241927031435
23	A8aD	6.166516304016113	17.301768620808918	12.9672	7.847613507289562	8.040954863492068	7.1738397821244	1.1314670151682522	6.667512247617674	1.180101259671888	7.643964885961112	6.386164241915982	1.46144926537358	6.064650005906416	1.1091897762179839	7.368271763984263	5.809012528167649	1.3648272539567508	7.069989717673635	0.9709651458184334	7.5788379735822815	6.748556222151849	1.2923986413402195	1.1791136232235226	-0.047646608055270434	1.0221052910372075	1.1700861269770872	-0.03861911180883504
24	A8aV	4.851325988769531	16.62887668609619	14.1176	8.377849048636897	9.414978883162238	7.16814572720516	1.3621100795817718	6.30600033947944	2.0718487091574564	8.221708521007464	6.338656148216965	2.0391929004199314	5.816152936183281	1.3519927910218792	7.325765690055172	5.845824547177501	1.322321180027659	6.609412762919319	2.8055661202429194	9.05469695717358	6.646721258230722	2.7682576249315165	1.1457323950337832	0.21637768454798856	1.2760542740638217	1.1467802083639926	0.21532987121777913
25	A8b	5.560390949249268	17.23904291788737	17.8296	6.562071429915842	6.775089598626507	6.268801615801614	1.0749573481606134	6.523332435670179	0.03873899424566307	6.331000272192249	6.413586778311125	0.1484846516047167	5.980478907674206	0.28832270812740823	6.391483947868646	5.880762177960481	0.38803943784113315	6.86775499486669	-0.0926653962401831	6.319155774679842	6.742373156188727	0.03271644243778038	1.163048817245063	-0.08809146908444965	0.9761542969480874	1.1595274540585685	-0.0845701058979551
26	A9	7.965117454528809	18.75862693786621	7.7392	6.727367884040164	7.202161473966045	6.174470113578142	1.166442033321682	7.048516765251218	-0.32114888121105434	6.43919597781184	6.470687526815856	0.25668035722430815	6.215009944532177	-0.04053983095403524	6.48792993634844	5.689984687257215	0.4844854263209273	7.627287142424475	-0.4251256684584295	6.521470011655173	6.967130794552935	0.23503067941311073	1.2439131154124787	-0.07747108209079667	1.0017938867992304	1.2253725493684942	-0.0589305160468121
27	AIP	5.064509391784668	11.906733512878418	4.4504	8.234811126377899	8.485485949927355	7.850171593835287	1.0885152718559195	6.85920376509033	1.3756073612875692	8.530896240578594	5.886430506386837	2.3483806199910617	6.733159532592441	1.1170120612428462	8.004334534600762	5.849281569262039	2.0008900245732484	7.031098219593018	1.4543877303343375	8.852197687419977	5.919727594749439	2.565758355177916	1.0457262315589064	0.042789040297013026	1.134726413427582	1.01451326127438	0.07400201058153955
28	AuA1	0.0	13.095962524414062	7.1888	2.561520237148667	2.7006142930679973	2.4525577975584665	1.101141957085159	4.966979385215619	-2.4054591480669516	2.7416814746639804	6.002354383072219	-3.4408341459235516	4.912016789432825	-2.459458991874359	2.6032265733519684	5.852775734234011	-3.4002179366755443	4.920134184768344	-2.2195198917003465	2.884027797478935	6.103025827831124	-3.402411534763127	1.014066065134869	0.08707589195029009	1.114578648588139	1.0472877113430625	0.05385424574209652
29	AuCM	0.597213938832283	12.039498805999756	6.4672	4.337158973066299	4.222970059659542	4.342050462068858	0.9912087684008148	5.3012853410408995	-0.9641263679746004	4.608841130232319	5.910833463421512	-1.573674490355213	5.320409509786828	-0.9783590477179693	4.471239899490815	5.874255072605556	-1.5322046105366978	5.244987533288542	-1.022017473629	4.568027430023143	5.941381961878461	-1.7184119022189188	0.9955962302784104	-0.004387461877595533	1.0367786243097306	1.0151545469371268	-0.023945778536311968
30	AuCPB	2.3040478229522705	13.766578674316404	5.7616	3.505526434243933	3.473278678620116	3.686896207737648	0.9420603355556322	5.672013724946102	-2.166487290702169	3.6402203852062334	6.047821669625232	-2.5422952353812986	5.47059014244703	-1.7836939347093819	3.87828522583979	5.812055491925371	-2.1251592841877227	5.774969243869331	-2.3016905652492152	3.5553970074102645	6.204321003451914	-2.7310423248317974	1.0589514366141863	-0.11689110105855416	0.9317749088320818	1.071009829569593	-0.12894949401396072
31	AuML	0.5377450386683146	12.59627628326416	2.7416	4.580764852358939	4.264612675411374	5.057890578192132	0.8652800221486222	5.163620535894635	-0.582855683535696	4.831715888333767	5.931564584612704	-1.3507997322537646	5.1061782672974605	-0.048287689105328546	5.257390084779284	5.803945003440361	-0.7460544252482286	5.146355569559898	-0.8817428941485241	4.527338379951386	6.023713627702049	-1.7591009522906758	1.0146897713680512	-0.14940974921942896	0.886673952868903	1.0393304721257617	-0.17405044997713948
32	AuRT	0.0	14.78720235824585	3.2536	4.282320719073277	4.205670200991838	4.345465210986826	0.9678525756917045	4.703780520838901	-0.42145980176562414	4.350067173825195	6.114769165835614	-1.8324484467623368	4.4632086510474736	-0.11774344006064741	4.603653317663105	5.745256403351234	-1.3997911923644075	4.746228855013158	-0.5405586540213205	4.133859255955094	6.358250277278806	-2.1525800762869682	1.0624315933374677	-0.09457901764576326	0.9208715803808667	1.1077053981568803	-0.13985282246517583
33	LIP	4.15325939655304	11.987478256225586	14.1408	6.294626427535508	6.2902036620054425	6.533405414750106	0.9597296605037755	6.649807840089648	-0.35518141255413926	6.5191775899321485	5.957964458190892	0.33666196934461645	6.614691344144742	-0.0812859293946353	6.550778985095167	5.986070939682452	0.5473344750676548	6.729203291406391	-0.43899962940094817	6.637854534617527	5.938788459629977	0.3514152023754651	1.0221754706959443	-0.06244581019216877	1.0204774830196857	0.9999765803301325	-0.040246919826356975
34	MIP	4.219735622406007	13.027507781982422	7.9816	4.8525702011522975	4.723244122952621	7.360283686242968	0.6417203907209159	6.464837978716153	-1.6122677775638552	5.03303809661779	6.00204772512204	-1.1494775239697423	6.286728469921583	1.0735552163213855	7.4974986485140755	5.866229547756405	1.4940541384865629	6.62186330770661	-1.898619184753989	4.916547154225393	6.09313630096929	-1.369892178016669	1.0585743340346092	-0.4168539433136933	0.6587198175961742	1.0437249759707843	-0.4020045852498684
35	MST	4.504508972167969	11.472357749938965	15.5776	7.506872041239737	7.4778191103233835	7.563974357176285	0.9886097912572691	6.856070491333197	0.6508015499065403	7.764067087972092	5.925320573855178	1.5815514673845597	6.8679366099316805	0.6960377472446044	7.545177113776355	6.022241753427442	1.5417326037488426	6.924577540861264	0.5532415694621191	7.903040845150108	5.8612175974153375	1.616601512908046	1.0110189455337983	-0.02240915427652923	1.068179833411501	0.9811543606918108	0.007455430565458276
36	OPt	3.7542490959167476	11.875105857849121	8.868	6.3005333586991625	6.1235974521966074	6.571774374671837	0.9301591915531171	6.458707462202542	-0.1581741035033799	6.56962357637754	5.913425402909154	0.38710795579000834	6.409155623566865	0.16261875110497215	6.661515610070618	5.913703274628732	0.658071100043105	6.540950249791453	-0.41735279759484545	6.492058493971606	5.9179782904670635	0.20561916172954398	1.0232186015519456	-0.09305940999882845	0.985161231113564	1.0057223632855956	-0.0755631717324785
37	PE	1.6175812482833862	12.865741729736328	34.5448	6.622536247238356	6.6925685436917375	6.394443179880496	1.0466225682869876	5.902851746527518	0.7196845007108381	6.638351433003608	6.16670043482228	0.4558358124160762	6.013005975700892	0.3814372041796039	6.145144407336457	6.252743282571552	0.1416998973089445	5.785510431304305	0.9070581123874328	6.892056508675798	6.086951367258002	0.6056171764337357	0.9832973688752709	0.06332519941171677	1.1155835993185637	0.9917633718144665	0.05485919647252113
38	PEC	4.8018479347229	12.681437492370605	7.084	4.920846269090816	5.069444375761379	4.5833835397110025	1.1060484752888526	6.701630307301251	-1.7807840382104345	5.135723076857131	5.967638812821217	-1.046792543730401	6.530682627093286	-1.9472990873822837	4.723062303262931	5.863765746475584	-1.2803822067645818	6.878293758514282	-1.8088493827529026	5.316158011009843	6.039725696993598	-0.9702813212322186	1.057916381662234	0.048132093626618744	1.132407775767525	1.0343651023673701	0.07168337292148252
39	PF	1.9650248289108283	12.687941551208494	5.9968	5.277773185125811	5.067551960255163	5.569798388280373	0.9098268208267636	5.692785244360817	-0.4150120592350053	5.4993986179274446	5.960890187785899	-0.6831170026600875	5.604345112453908	-0.034546724173535104	5.725293174776151	5.847949723531735	-0.27815133525136204	5.7336574110307	-0.6661054507755368	5.314030273886777	6.039961018610448	-0.9724090583552849	1.0278855627666568	-0.11805874193989319	0.9340630892817868	1.0364881343910193	-0.1266613135642557
40	PFG	5.091860055923462	11.889719486236572	15.6592	6.245020055636397	6.134010812533731	6.697725208804288	0.9154971029754062	7.01009912601563	-0.7650790703792332	6.467422166946647	5.960113509277282	0.2849065463591147	6.964867308247754	-0.26714209944346656	6.690336806724641	6.010832912107159	0.6868922966971285	7.124518192732236	-0.9905073801985047	6.495515884384107	5.9249342603916855	0.20907655214204546	1.0278980335491614	-0.11240093057375522	0.9820139233216042	0.9942075824998445	-0.07871047952443833
41	PG	4.688251972198486	11.484320259094238	10.9288	6.61392388608144	6.7948513459737665	6.201776890953926	1.1044432033133265	6.861258314038715	-0.24733442795727534	6.901276070674752	5.89516343599422	0.7187604500872196	6.832901037424563	-0.6311241464706363	6.250130239136709	5.95509116184473	0.2466857291091964	6.963547198646823	-0.1686958526730562	7.221484211197978	5.859806467017851	0.9350448789559156	1.0207298646681633	0.08371333864516317	1.1754364253578102	0.9897311808015589	0.1147120225117676
42	PGM	4.8983765840530396	14.125247478485107	7.2512	6.101251906781899	6.150406330019577	6.014055648276289	1.0248748649338375	6.554559925138118	-0.4533080183562195	6.196537832153964	6.087229695215467	0.014022211566431686	6.247268886474085	-0.2332132381977967	6.19485529200199	5.822644866301811	0.19141078197447747	6.793979129585527	-0.6435727995659501	6.176780355851775	6.260065306409865	-0.10965897639028732	1.0947190599517287	-0.06984419501789119	1.0058752382210283	1.0797240295588517	-0.05484916462501421
43	PGa-IPa	4.2966508865356445	12.885431289672852	6.6184	6.25105158796225	6.137277956723727	6.348581788267271	0.96671637247644	6.49288596670479	-0.24183437874254032	6.4523085045002375	5.981258704049544	0.2697928839127055	6.315800134041911	0.03278165422536006	6.501099205173774	5.85092709312101	0.49765469514626126	6.655038780967601	-0.517760824243874	6.353200651772994	6.070516637192795	0.066761319530932	1.058052957441931	-0.09133658496549102	0.9858041887081133	1.0416365866143693	-0.07492021413792926
44	S2E	1.9696850776672363	12.323957443237305	6.9112	5.361853679959102	5.3105950831750235	5.437637253431278	0.9765995519599759	5.751901657178547	-0.39004797721944495	5.607220746430572	5.937148554116062	-0.5752948741569597	5.703740783089525	-0.26610352965824635	5.5690225685364485	5.872059194922342	-0.43442194149106417	5.77343902931751	-0.4628439461424865	5.611955152614771	5.985079262802315	-0.6744841796272913	1.0174222604570526	-0.0408227084970767	1.0139577543427227	1.0233662004632957	-0.046766648503319797
45	TE3	5.976797103881836	13.863826274871826	41.7672	8.949925181690727	9.596066667222594	8.277295625962575	1.1594659020075064	7.394256551802529	1.5556686298881974	8.8354658857137	6.296974916564558	2.6529502651261687	7.323430046254236	0.9538655797083386	7.954318434976159	6.3264217010139285	1.9508739249486462	7.497834060066527	2.098232607156067	9.638290463214393	6.244215536250264	3.35185113097233	1.045793860625991	0.11367204138151554	1.209604462918458	1.010585841935091	0.1488800600724154
46	TEO	7.101748466491699	14.288132667541506	27.3928	6.6694095958938435	7.03860353810659	6.328422815302588	1.1122208081746265	7.556412550799125	-0.8870029549052818	6.616417083631038	6.235508132850337	0.4339014630435063	7.307307783859838	-0.9788849685572503	6.224755266676325	6.107112058653776	0.22131075664881195	7.808031777200567	-0.7694282390939771	7.0261133995693665	6.298929470779285	0.7396740673273046	1.0917363733894225	0.02048443478520401	1.1235921473874029	1.0493530636332662	0.06286774454136035
47	TPO	1.7098204493522644	12.581607341766357	16.7064	8.007731966936877	7.753357746506397	8.749258549559304	0.9007922467148055	5.749746482808702	2.2579854841281746	8.16634726396577	6.023900323558639	1.9838316433782381	5.7559207681923565	2.9933377813669475	8.747681551593882	6.005021507992936	2.744237041566368	5.717981949886369	2.0353757966200288	8.008600798008045	6.0311962807404145	1.722161465765983	1.0054418411657617	-0.10464959445095623	0.947278148322295	1.014238501238553	-0.11344625452374757
48	V1	0.0	16.175943692525227	272.415	7.5825434765634085	6.1787270889721055	8.68040848853256	0.7212084645339084	7.8692502355765335	-0.2867067590131249	5.733433662303874	8.031625434847067	-0.44908195828365827	9.422937582762662	-0.7425290942301022	5.113378608897631	9.570474389662442	-0.8900659011298817	6.571911869378189	-0.3931847804060835	5.707744696319484	6.757421724894684	-0.5786946359225782	0.6717184130966178	0.04949005143729057	1.1050043889115477	0.6769284784684032	0.044279986065505206
49	V2	1.2418490284019046	14.540443632337782	118.894	5.9962314455032475	5.362648485934806	8.149606082239748	0.6751906386203864	6.606023760631861	-0.6097923151286135	5.309639972921745	6.869107093169035	-0.8728756476657873	7.175075420441312	0.9745306617984362	6.738933279927059	7.414117312340202	0.735488769899546	6.100536465482206	-0.7378879795473994	5.247984817737218	6.40110300043965	-1.0384545145048438	0.8875194965649398	-0.21232885794455336	0.8399540996136337	0.8959609418527953	-0.22077030323240887
50	V3A	2.625133514404297	12.48851490020752	8.8008	6.139599217768856	6.114324718902131	6.084021655090261	1.015385581329103	5.984288977709007	0.1553102400598485	6.35880665516499	5.963308183191398	0.1762910345774582	5.913310334326203	0.17071132076405782	6.193219329671046	5.894246835446728	0.18977481964353338	6.035464393195755	0.07886032570637536	6.389269723432995	6.011494327711198	0.10283039119093296	1.0259102961769482	-0.010524714847845118	1.0508728900110662	1.0252370941640794	-0.009851512834976317
51	V4	3.515995899836222	12.482323010762535	35.0624	8.085825021487738	8.292673106059826	7.499518570409498	1.0914698155220364	6.62341123282063	1.4624137886671074	8.129634392131232	6.138706249944038	1.9471187715436997	6.712148728756463	0.7873698416530353	7.23122536138702	6.271737719049991	1.2277808513595074	6.582593146204524	1.7100799598553023	8.550283362876112	6.028829075425776	2.2638440306340506	0.9942792263913498	0.09719058913068657	1.1734675188291366	0.9787266995389423	0.11274311598309406
52	V4T	4.946662664413452	12.068859577178955	13.1344	7.461302942067251	8.088204966948158	6.732783686038834	1.1828038983580054	6.905148440340259	0.5561545017269918	7.685917505202912	5.9579010574518705	1.5034018846153803	6.829843365367195	-0.09705967932836046	6.767069558683274	5.969158637383073	0.7636250486557614	7.032708903528766	1.0554960634193922	8.424143306274873	5.950500992915347	2.137703974032811	1.034718693065421	0.1480852052925843	1.2392035402802206	1.0043247609238273	0.1784791374341781
53	V5	3.5496488412221274	11.395173708597818	16.9912	7.967702121525478	8.518201717561396	6.062360916519379	1.3969795184299745	6.548650077536697	1.4190520439887804	8.221761844597859	5.928455897515151	2.039246224010327	6.608396580004122	-0.5460356634847434	6.0209275944135925	6.044877832133299	0.017483084386079817	6.558986000179747	1.9592157173816496	8.954212349290385	5.850428700513073	2.667773017048323	0.9961206794392886	0.40085883899068586	1.4814831541117117	0.9762207671643054	0.4207587512656691
54	V6	2.6564648548762	13.300342241923014	35.2112	6.648694866568509	6.2808835154656	7.9474371140114135	0.7903112104526833	6.220252238658264	0.4284426279102451	6.624385477066203	6.206825010089839	0.4418698564786707	6.2614168953179785	1.686020218693435	7.701664931937932	6.249216692100994	1.6982204219104196	6.169044786825697	0.11183872863990363	6.413618354491492	6.15370449321617	0.12717902224942979	1.0047611784781154	-0.21444996802543215	0.8467052687097627	1.004330344588963	-0.21401913413627982
