# Supplementary material for: Open access resource for cellular-resolution analyses of corticocortical connectivity in the marmoset monkey
Source: Nat Commun. 2020 Feb 28;11:1133. doi: 10.1038/s41467-020-14858-0 (PMC7048793; doi:10.1038/s41467-020-14858-0)
Supplement: Supplementary file 4 — Source Code [file 41467_2020_14858_MOESM4_ESM.zip › Source_Code/F5_AB_reproduce/report_per_area_total_AuRT-A4c-V1-A4ab-A3b-A3a-AuR-AuA1.txt]

                            OLS Regression Results                            
==============================================================================
Dep. Variable:     avg_distance_total   R-squared:                       0.271
Model:                            OLS   Adj. R-squared:                  0.228
Method:                 Least Squares   F-statistic:                     6.313
Date:                Sat, 14 Sep 2019   Prob (F-statistic):            0.00100
Time:                        00:07:15   Log-Likelihood:                -92.359
No. Observations:                  55   AIC:                             192.7
Df Residuals:                      51   BIC:                             200.7
Df Model:                           3                                         
Covariance Type:            nonrobust                                         
===================================================================================
                      coef    std err          t      P>|t|      [0.025      0.975]
-----------------------------------------------------------------------------------
Intercept           6.5375      1.251      5.227      0.000       4.027       9.048
mean_location      -0.1267      0.098     -1.299      0.200      -0.323       0.069
inj_area_volume     0.0124      0.005      2.492      0.016       0.002       0.022
dist_to_pri         0.3506      0.089      3.961      0.000       0.173       0.528
==============================================================================
Omnibus:                        0.461   Durbin-Watson:                   2.043
Prob(Omnibus):                  0.794   Jarque-Bera (JB):                0.314
Skew:                           0.183   Prob(JB):                        0.855
Kurtosis:                       2.940   Cond. No.                         302.
==============================================================================

Warnings:
[1] Standard Errors assume that the covariance matrix of the errors is correctly specified.
