# Supplementary material for: Open access resource for cellular-resolution analyses of corticocortical connectivity in the marmoset monkey
Source: Nat Commun. 2020 Feb 28;11:1133. doi: 10.1038/s41467-020-14858-0 (PMC7048793; doi:10.1038/s41467-020-14858-0)
Supplement: Supplementary file 4 — Source Code [file 41467_2020_14858_MOESM4_ESM.zip › Source_Code/F5_AB_reproduce/report_per_injection_total_AuRT-A4c-V1-A4ab-A3b-A3a-AuR-AuA1.txt]

                            OLS Regression Results                            
==============================================================================
Dep. Variable:     avg_distance_total   R-squared:                       0.218
Model:                            OLS   Adj. R-squared:                  0.201
Method:                 Least Squares   F-statistic:                     12.92
Date:                Sat, 14 Sep 2019   Prob (F-statistic):           1.71e-07
Time:                        00:07:14   Log-Likelihood:                -260.58
No. Observations:                 143   AIC:                             529.2
Df Residuals:                     139   BIC:                             541.0
Df Model:                           3                                         
Covariance Type:            nonrobust                                         
===================================================================================
                      coef    std err          t      P>|t|      [0.025      0.975]
-----------------------------------------------------------------------------------
Intercept           5.6475      0.877      6.439      0.000       3.913       7.382
mean_location      -0.0356      0.067     -0.529      0.597      -0.169       0.097
inj_area_volume     0.0086      0.003      3.427      0.001       0.004       0.014
dist_to_pri         0.3300      0.062      5.286      0.000       0.207       0.453
==============================================================================
Omnibus:                        8.156   Durbin-Watson:                   1.647
Prob(Omnibus):                  0.017   Jarque-Bera (JB):                8.003
Skew:                           0.498   Prob(JB):                       0.0183
Kurtosis:                       3.592   Cond. No.                         456.
==============================================================================

Warnings:
[1] Standard Errors assume that the covariance matrix of the errors is correctly specified.
