# Supplementary material for: Open access resource for cellular-resolution analyses of corticocortical connectivity in the marmoset monkey
Source: Nat Commun. 2020 Feb 28;11:1133. doi: 10.1038/s41467-020-14858-0 (PMC7048793; doi:10.1038/s41467-020-14858-0)
Supplement: Supplementary file 4 — Source Code [file 41467_2020_14858_MOESM4_ESM.zip › Source_Code/F5_AB_reproduce/util_linear_regression_ci.py]

#!/usr/bin/env python

'''
Calculating confidence intervals for a linear regression

Heavily inspired (read: copied) from:
    linfit.py - example of confidence limit calculation for linear
                regression fitting.

    http://tomholderness.wordpress.com/2013/01/10/confidence_intervals/

# References:
# - Statistics in Geography by David Ebdon (ISBN: 978-0631136880)
# - Reliability Engineering Resource Website:
# - http://www.weibull.com/DOEWeb/confidence_intervals_in_simple_linear_regression.htm
# - University of Glascow, Department of Statistics:
# - http://www.stats.gla.ac.uk/steps/glossary/confidence_intervals.html#conflim

By Kirstie Whitaker, on 27th September 2013
    Contact:  kw401@cam.ac.uk
    GitHubID: HappyPenguin

'''

# ====== IMPORTS =============================================================
import numpy as np
import matplotlib.pyplot as plt
from scipy.stats import t
# ============================================================================

# ====== FUNCTIONS ===========================================================
def lin_fit(x,y):
    '''
    Predicts the values for a best fit between numpy arrays x and y

    Parameters
    ----------
    x: 1D numpy array
    y: 1D numpy array (same length as x)

    Returns
    -------
    p:     parameters for linear fit of x to y
    y_err: 1D array of difference between y and fit values
               (same length as x)

    '''

    z = np.polyfit(x,y,1)
    p = np.poly1d(z)
    fit = p(x)

    y_err = y - fit

    return p, y_err

# ----------------------------------------------------------------------------

def conf_calc(x, y_err, c_limit=0.975):
    '''
    Calculates confidence interval of regression between x and y

    Parameters
    ----------
    x:       1D numpy array
    y_err:   1D numpy array of residuals (y - fit)
    c_limit: (optional) float number representing the area to the left
             of the critical value in the t-statistic table
             eg: for a 2 tailed 95% confidence interval (the default)
                    c_limit = 0.975

    Returns
    -------
    confs: 1D numpy array of predicted y values for x inputs

    '''
    # Define the variables you need
    # to calculate the confidence interval
    mean_x = np.mean(x)         # mean of x
    n = len(x)              # number of samples in origional fit
    tstat = t.ppf(c_limit, n-1)         # appropriate t value
    s_err = np.sum(np.power(y_err,2))   # sum of the squares of the residuals

    # create series of new test x-values to predict for
    p_x = np.linspace(np.min(x),np.max(x),50)

    confs = tstat * np.sqrt((s_err/(n-2))*(1.0/n + (np.power((p_x-mean_x),2)/
            ((np.sum(np.power(x,2)))-n*(np.power(mean_x,2))))))

    return p_x, confs

# ----------------------------------------------------------------------------

def ylines_calc(p_x, confs, fit):
    '''
    Calculates the three lines that will be plotted

    Parameters
    ----------
    p_x:   1D array with values spread evenly between min(x) and max(x)
    confs: 1D array with confidence values for each value of p_x
    fit:

    Returns
    -------
    p_y:    1D array with values corresponding to fit line (for p_x values)
    upper:  1D array, values corresponding to upper confidence limit line
    lower:  1D array, values corresponding to lower confidence limit line

    '''
    # now predict y based on test x-values
    p_y = fit(p_x)

    # get lower and upper confidence limits based on predicted y and confidence intervals
    lower = p_y - abs(confs)
    upper = p_y + abs(confs)

    return p_y, lower, upper

# ----------------------------------------------------------------------------

def plot_linreg_CIs(x, y, p_x, p_y, lower, upper):

    # set-up the plot
    plt.xlabel('X values')
    plt.ylabel('Y values')
    plt.title('Linear regression and confidence limits')

    # plot sample data
    plt.plot(x,y,'bo',label='Sample observations')

    # plot line of best fit
    plt.plot(p_x,p_y,'r-',label='Regression line')

    # plot confidence limits
    plt.plot(p_x,lower,'b--',label='Lower confidence limit (95%)')
    plt.plot(p_x,upper,'b--',label='Upper confidence limit (95%)')

    # show the plot
    plt.show()

# ============================================================================


def linear_regression_ci(x, y):
    """
    """
    # Fit x to y
    p, y_err = lin_fit(x, y)

    # Calculate confidence intervals
    p_x, confs = conf_calc(x, y_err, 0.975)

    # Calculate the lines for plotting:
    # The fit line, and lower and upper confidence bounds
    p_y, lower, upper = ylines_calc(p_x, confs, p)

    # Plot these lines
    # plot_linreg_CIs(x, y, p_x, p_y, lower, upper)
    return p_x, p_y, lower, upper


def scatterfit(x,y,a=None,b=None):
    """
    Compute the mean deviation of the data about the linear model given if A,B
    (y=ax+b) provided as arguments. Otherwise, compute the mean deviation about
    the best-fit line.

    x,y assumed to be Numpy arrays. a,b scalars.
    Returns the float sd with the mean deviation.

    Author: Rodrigo Nemmen
    """

    if a==None:
        # Performs linear regression
        a, b, r, p, err = scipy.stats.linregress(x,y)

    # Std. deviation of an individual measurement (Bevington, eq. 6.15)
    N=np.size(x)
    sd=1./(N-2.)* np.sum((y-a*x-b)**2); sd=np.sqrt(sd)

    return sd

def predband(xd,yd,a,b,conf=0.95,x=None):
    """
    Calculates the prediction band of the linear regression model at the desired confidence
    level.
    Clarification of the difference between confidence and prediction bands:
    "The 2sigma confidence interval is 95% sure to contain the best-fit regression line.
    This is not the same as saying it will contain 95% of the data points. The prediction bands are
    further from the best-fit line than the confidence bands, a lot further if you have many data
    points. The 95% prediction interval is the area in which you expect 95% of all data points to fall."
    (from http://graphpad.com/curvefit/linear_regression.htm)
    Arguments:
    - conf: desired confidence level, by default 0.95 (2 sigma)
    - xd,yd: data arrays
    - a,b: linear fit parameters as in y=ax+b
    - x: (optional) array with x values to calculate the confidence band. If none is provided, will
    by default generate 100 points in the original x-range of the data.

    Usage:
    >>> lpb,upb,x = nemmen.predband(all.kp,all.lg,a,b,conf=0.95)
    calculates the prediction bands for the given input arrays
    >>> pylab.fill_between(x, lpb, upb, alpha=0.3, facecolor='gray')
    plots a shaded area containing the prediction band
    Returns:
    Sequence (lpb,upb,x) with the arrays holding the lower and upper confidence bands
    corresponding to the [input] x array.
    References:
    1. http://www.JerryDallal.com/LHSP/slr.htm, Introduction to Simple Linear Regression, Gerard
    E. Dallal, Ph.D.
    Rodrigo Nemmen
    v1 Dec. 2011
    v2 Jun. 2012: corrected bug in dy.
    """
    alpha=1.-conf   # significance
    n=xd.size   # data sample size

    if x==None:
        x=np.linspace(xd.min(),xd.max(),100)

    # Predicted values (best-fit model)
    y=a*x+b
    # Auxiliary definitions
    sd=scatterfit(xd,yd,a,b)    # Scatter of data about the model

    sxd=np.sum((xd-xd.mean())**2)
    sx=(x-xd.mean())**2 # array
    # Quantile of Student's t distribution for p=1-alpha/2
    q=t.ppf(1.-alpha/2.,n-2)
    # Prediction band
    dy=q*sd*np.sqrt( 1.+1./n + sx/sxd )
    upb=y+dy    # Upper prediction band
    lpb=y-dy    # Lower prediction band
    return lpb,upb,x


#   # ====== MAIN CODE ===========================================================

#   # Define example data
#   x = np.linspace(1,15,50)
#   y = x * 4 + 2.5
#   x = x + np.random.random_sample(size=x.shape) * 20
#   y = y + np.random.random_sample(size=x.shape) * 20
#   x = np.array([4.0,2.5,3.2,5.8,7.4,4.4,8.3,8.5])
#   y = np.array([2.1,4.0,1.5,6.3,5.0,5.8,8.1,7.1])

#   print linear_regression_ci(x, y)
#   # ============================================================================
