# Supplementary material for: Open access resource for cellular-resolution analyses of corticocortical connectivity in the marmoset monkey
Source: Nat Commun. 2020 Feb 28;11:1133. doi: 10.1038/s41467-020-14858-0 (PMC7048793; doi:10.1038/s41467-020-14858-0)
Supplement: Supplementary file 4 — Source Code [file 41467_2020_14858_MOESM4_ESM.zip › Source_Code/F5_CDEFG_reproduce/01_scatterplot_ratio.py]

#!/usr/bin/env python
# encoding: utf-8

import numpy as np
import pandas as pd
import statsmodels.api as sm
import statsmodels.formula.api as smf
import matplotlib.pyplot as plt

from config import C_PRIMARY_AREAS_SETS, astr, \
    C_FN_OUTPUT_DATAFRAME_CORR

from util_linear_regression_ci import linear_regression_ci
from util_linear_regression_ci import predband

from matplotlib.ticker import AutoMinorLocator

import matplotlib.font_manager as font_manager
plt.rcParams.update({'mathtext.default':  'regular'})
params = {'text.usetex': False, 'mathtext.fontset': 'stixsans'}
plt.rcParams.update(params)
plt.rcParams['svg.fonttype'] = 'none'

# This is a bit hacky. If it does not work, it probably means that
# you have to install ms core fonts first. Try the command below:
# sudo apt-get install msttcorefonts
# If it still does not work, then I don't know :( You have to deal
# with the default font.
C_DEFAULT_FONT_PATH = '/usr/share/fonts/truetype/msttcorefonts/Arial.ttf'
C_DEFAULT_FONT_PROP = font_manager.FontProperties(fname=C_DEFAULT_FONT_PATH)

C_PRIMARY_AREAS = C_PRIMARY_AREAS_SETS[-1]
C_SETTINGS = {"plot_corrected": True,
              "per_area": True,
              "cell_type": "ratio"}
C_PLOTS_ORDER = ["per_injection", "per_area"]
C_SRC_FILENAMES = {"per_injection": C_FN_OUTPUT_DATAFRAME_CORR % astr(C_PRIMARY_AREAS),
                   "per_area": C_FN_OUTPUT_DATAFRAME_CORR % astr(C_PRIMARY_AREAS)}
C_PLOTS_XLABELS = {"per_injection": False, "per_area": True}

C_INCH_TO_CM = 2.54
C_PLOT_FIGZISE = (7. / C_INCH_TO_CM, 8. / C_INCH_TO_CM)
C_PLOT_POINT_SIZE = 8
C_ANNOTATION_FONT_SIZE = 8
C_ANNOTATION_FONT_SIZE_SMALL = 4
C_PLOT_XRANGE = [-0.5, 10]
C_GLOBAL_EXPORT_DPI = 300

PLT_LOC = {
            "markerfill": {"per_injection": "#ffffff",
                          "supra": "#aaaaff",
                          "infra": "#ffaaaa",
                          "per_area": "#ffffff"},
            "markertype": {
                          "supra": "o",
                          "infra": "s",
                          },
            "pointsize": {
                          "supra": C_PLOT_POINT_SIZE,
                          "infra": C_PLOT_POINT_SIZE - 2,
                          }
            }


def read_data_ratio_plot():
    """
    """
    cell_type = C_SETTINGS["cell_type"]
    plot_type = "per_area"
    df = pd.read_csv(C_SRC_FILENAMES[plot_type])

    if C_SETTINGS["per_area"]:
        gf = df.groupby("inj_area", as_index=False)
        df = gf["dist_to_pri", "mean_location", "inj_area_volume",
                "avg_distance_total", "avg_distance_supra",
                "avg_distance_infra", "avg_distance_ratio",
                "log10_injection_volume", "log10_total_cell_count"].mean()

    if C_SETTINGS["plot_corrected"]:
        model_formula = 'avg_distance_%s ~ mean_location + inj_area_volume + dist_to_pri' % cell_type
        model = smf.ols(formula=model_formula, data=df).fit()

        null_formula = 'avg_distance_%s ~ mean_location + inj_area_volume' % cell_type
        null = smf.ols(formula=null_formula, data=df).fit()

        df['corrected_avg_distance_%s' % cell_type] = \
            null.resid + df['avg_distance_%s' % cell_type].mean()

        array_to_plot = np.array(df["corrected_avg_distance_%s" % cell_type])
    else:
        model_formula = 'avg_distance_%s ~ dist_to_pri' % cell_type
        model = smf.ols(formula=model_formula, data=df).fit()

        array_to_plot = np.array(df["avg_distance_%s" % cell_type])

    print model.summary()

    fh = open("report_%s_%s_%s.txt" % (plot_type, cell_type, "_" + astr(C_PRIMARY_AREAS)), "w")
    fh.write(str(model.summary()))
    fh.close()

    x_data = np.array(df["dist_to_pri"])
    y_data = array_to_plot

    if plot_type == "per_area":
        annot = df["inj_area"]
    if plot_type == "per_injection":
        annot = df["case_id"] + "-" + df["tracer_id"]+ "-" + df["inj_area"]

    X, Y = np.array(x_data), np.array(y_data)


    an_lb, an_ub = tuple(map(lambda x: round(x, 2), model.conf_int().T["dist_to_pri"]))
    an_pv = round(model.pvalues[-1], 3)
    an_sl = round(model.params[-1], 3)

    xs_m, ys_b = model.params[-1], model.params[0]
    p_xs, p_ys, lower, upper = linear_regression_ci(X, Y)
    lpb, upb, pbx = predband(X, Y, xs_m, ys_b)

    return X, Y, an_lb, an_ub, an_pv, an_sl, xs_m, ys_b, \
            p_xs, p_ys, lower, upper, lpb, upb, pbx, annot


def read_data_supra_infra(ax):
    """
    """
    cell_types = ["supra", "infra"]
    plot_type = "per_area"

    values = {}

    for cell_type in cell_types:
        df = pd.read_csv(C_SRC_FILENAMES[plot_type])

        if C_SETTINGS["per_area"]:
            gf = df.groupby("inj_area", as_index=False)
            gf = df.groupby("inj_area", as_index=False)
            df = gf["dist_to_pri", "mean_location", "inj_area_volume",
                    "avg_distance_total", "avg_distance_supra",
                    "avg_distance_infra", "avg_distance_ratio",
                    "log10_injection_volume", "log10_total_cell_count"].mean()

        if C_SETTINGS["plot_corrected"]:
            model_formula = 'avg_distance_%s ~ mean_location + inj_area_volume + dist_to_pri' % cell_type
            model = smf.ols(formula=model_formula, data=df).fit()

            null_formula = 'avg_distance_%s ~ mean_location + inj_area_volume' % cell_type
            null = smf.ols(formula=null_formula, data=df).fit()

            df['corrected_avg_distance_%s' % cell_type] = \
                null.resid + df['avg_distance_%s' % cell_type].mean()
            array_to_plot = np.array(df["corrected_avg_distance_%s" % cell_type])
        else:
            model_formula = 'avg_distance_%s ~ dist_to_pri' % cell_type
            model = smf.ols(formula=model_formula, data=df).fit()
            array_to_plot = np.array(df["avg_distance_%s" % cell_type])

        print model.summary()

        fh = open("report_%s_%s_%s.txt" % (plot_type, cell_type, "_" + astr(C_PRIMARY_AREAS)), "w")
        fh.write(str(model.summary()))
        fh.close()

        x_data = np.array(df["dist_to_pri"])
        y_data = array_to_plot

        if C_SETTINGS["per_area"]:
            annot = df["inj_area"]
        if plot_type == "per_injection":
            annot = df["case_id"] + "-" + df["tracer_id"]+ "-" + df["inj_area"]

        X, Y = np.array(x_data), np.array(y_data)

        an_lb, an_ub = tuple(map(lambda x: round(x, 2), model.conf_int().T["dist_to_pri"]))
        an_pv = round(model.pvalues[-1], 3)
        an_sl = round(model.params[-1], 3)

        xs_m, ys_b = model.params[-1], model.params[0]
        p_xs, p_ys, lower, upper = linear_regression_ci(X, Y)
        lpb, upb, pbx = predband(X, Y, xs_m, ys_b)

        ax.scatter(X, Y,
            s=PLT_LOC["pointsize"][cell_type],
            marker=PLT_LOC["markertype"][cell_type],
            c=PLT_LOC["markerfill"][cell_type],
            linewidths=0.5,  edgecolors="k")

        values[cell_type] = Y

        ax.plot(p_xs, lower, 'k', label='Lower confidence limit (95%)', lw=0.5, ls=":")
        ax.plot(p_xs, upper, 'k', label='Upper confidence limit (95%)', lw=0.5, ls=":")
        ax.plot(p_xs, p_ys, 'k-', label='Regression line', lw=1.0, )

    print sm.stats.ttest_ind(X, Y)

    return X, Y, an_lb, an_ub, an_pv, an_sl, xs_m, ys_b, \
            p_xs, p_ys, lower, upper, lpb, upb, pbx, annot


def plot_panels():
    """
    """
    fig, axes = plt.subplots(2, 1, figsize=C_PLOT_FIGZISE, frameon=True, sharex=True)
    fig.subplots_adjust(left=0.08, right=0.98, top=0.98, bottom=0.08, hspace=0.05, wspace=0)

    fig.text(0.57, 0.00, "distance from primary area (mm)",
            size=C_ANNOTATION_FONT_SIZE,
            horizontalalignment='center', verticalalignment='bottom',
            fontproperties=C_DEFAULT_FONT_PROP)
    fig.text(0.02, 0.75, "connectivity distance (mm)",
            size=C_ANNOTATION_FONT_SIZE,
            horizontalalignment='center', verticalalignment='center',
            fontproperties=C_DEFAULT_FONT_PROP,
            rotation='vertical')
    fig.text(0.03, 0.32, r'$d_s/d_i$',
            size=C_ANNOTATION_FONT_SIZE,
            horizontalalignment='center', verticalalignment='center',
            fontproperties=C_DEFAULT_FONT_PROP,
            rotation='vertical')

    for plot_type, ax, in zip(C_PLOTS_ORDER, axes.flatten()):

        cell_type = C_SETTINGS["cell_type"]

        # Fetch all the data:
        if plot_type == "per_area":
            X, Y, an_lb, an_ub, an_pv, an_sl, xs_m, ys_b, p_xs, p_ys, \
                lower, upper, lpb, upb, pbx, annot = \
                    read_data_ratio_plot()

            ax.scatter(X, Y, s=C_PLOT_POINT_SIZE,
                c=PLT_LOC["markerfill"][plot_type],
                linewidths=0.5,  edgecolors="k")

            ax.plot(p_xs, lower, 'k', label='Lower confidence limit (95%)', lw=0.5, ls=":")
            ax.plot(p_xs, upper, 'k', label='Upper confidence limit (95%)', lw=0.5, ls=":")
            ax.plot(p_xs, p_ys, 'k-', label='Regression line', lw=1.0, )

        if plot_type == "per_injection":
            X, Y, an_lb, an_ub, an_pv, an_sl, xs_m, ys_b, p_xs, p_ys, \
                lower, upper, lpb, upb, pbx, annot = \
                    read_data_supra_infra(ax)


        ax.tick_params(
            axis='x',          # changes apply to the x-axis
            which='both',      # both major and minor ticks are affected
            direction='in',
            pad=2,
            length=2.0,
            grid_color="k",
            grid_linewidth=1.0,
            grid_alpha=1.0,
            labeltop=False,
            labelleft=False,
            labelright=False,
            labelbottom=C_PLOTS_XLABELS[plot_type],
            bottom=True,        # ticks along the bottom edge are off
            top=True)           # ticks along the top edge are off

        ax.tick_params(
            axis='y',           # changes apply to the x-axis
            which='both',       # both major and minor ticks are affected
            direction='in',
            pad=2,
            length=2.0,
            grid_color="k",
            grid_linewidth=1.0,
            grid_alpha=1.0,
            labeltop=False,
            labelleft=True,
            labelright=False,
            left=True,          # ticks along the bottom edge are off
            right=True,         # ticks along the top edge are off
            labelbottom=False)  # labels along the bottom edge are off

        ax.grid(color='k', linestyle='-', linewidth=0.5, alpha=0.0)


        plt.minorticks_on()
        plt.tick_params(axis="y", which='minor', length=1.0, direction='in')
        minor_x_locator = AutoMinorLocator(2)
        minor_y_locator = AutoMinorLocator(2)
        ax.xaxis.set_minor_locator(minor_x_locator)
        ax.yaxis.set_minor_locator(minor_y_locator)

        trange = np.arange(0, 11, 2)
        ax.set_xticks(trange)
        ax.set_xticklabels(map(lambda x: "%d" % x, trange))

        if plot_type == "per_area":
            C_PLOT_YRANGE = [0.5, 2.5]
            trange = np.arange(0, 2.51, 0.5)
            ax.set_yticks(trange)
            ax.set_yticklabels(map(lambda x: "%3.1f" % x, trange))
        if plot_type == "per_injection":
            C_PLOT_YRANGE = [0, 10]
            trange = np.arange(0, 11.1, 2.0)
            ax.set_yticks(trange)
            ax.set_yticklabels(map(lambda x: "%d" % x, trange))

        ax.set_xlim(C_PLOT_XRANGE)
        ax.set_ylim(C_PLOT_YRANGE)

        # Now we configure ticks labels properties like
        # font-family and font size
        for label in ax.get_xticklabels():
            label.set_fontproperties(C_DEFAULT_FONT_PROP)
            label.set_fontsize(C_ANNOTATION_FONT_SIZE)

        for label in ax.get_yticklabels():
            label.set_fontproperties(C_DEFAULT_FONT_PROP)
            label.set_fontsize(C_ANNOTATION_FONT_SIZE)

        print an_pv
        if an_pv < 1e-5:
            pvs = "p<10^{-5}"
        elif an_pv < 1e-4:
            pvs = "p<10^{-4}"
        elif an_pv < 1e-3:
            pvs = "p<10^{-3}"
        elif 1e-3 <= an_pv < 1e-2:
            pvs = "p=%1.3f" % an_pv
        elif 1e-2 <= an_pv:
            pvs = "p=%1.2f" % an_pv

        an_stats = "slope: %4.2f, $%s$" % \
                        (an_sl, pvs)

        ax.text(5.0, 2.5, an_stats, fontproperties=C_DEFAULT_FONT_PROP,
            fontsize=C_ANNOTATION_FONT_SIZE)

        if plot_type == "per_area":
            for i in range(len(annot)):
                ax.annotate(
                    annot[i],
                    (X[i] + 0.1, Y[i] - 0.028),
                    size=C_ANNOTATION_FONT_SIZE_SMALL,
                    xytext=(0, 0),
                    textcoords='offset points',
                    fontstretch="ultra-condensed",
                    fontproperties=C_DEFAULT_FONT_PROP)

        del X, Y, an_lb, an_ub, an_pv, an_sl, xs_m, ys_b, p_xs, p_ys, lower, upper, lpb, upb, pbx, annot

        fig.savefig("gradient_areas_" + str(C_SETTINGS["plot_corrected"]) + "_" + cell_type + "_" + astr(C_PRIMARY_AREAS) + ".png", dpi=C_GLOBAL_EXPORT_DPI)
        fig.savefig("gradient_areas_" + str(C_SETTINGS["plot_corrected"]) + "_" + cell_type + "_" + astr(C_PRIMARY_AREAS) + ".svg", dpi=C_GLOBAL_EXPORT_DPI)
        plt.close()


if __name__ == '__main__':
    plot_panels()
