# Supplementary material for: Open access resource for cellular-resolution analyses of corticocortical connectivity in the marmoset monkey
Source: Nat Commun. 2020 Feb 28;11:1133. doi: 10.1038/s41467-020-14858-0 (PMC7048793; doi:10.1038/s41467-020-14858-0)
Supplement: Supplementary file 4 — Source Code [file 41467_2020_14858_MOESM4_ESM.zip › Source_Code/F5_CDEFG_reproduce/config.py]

#!/usr/bin/env python
# encoding: utf-8


import os


C_DIR_DATA = "."

C_FN_OUTPUT_DATAFRAME_CORR = os.path.join(C_DIR_DATA,
    "corrected_output_dataframe_%s.csv")
C_FN_OUTPUT_DATAFRAME_CORR_AVERAGE = os.path.join(C_DIR_DATA,
    "corrected_output_dataframe_average_%s.csv")


C_PRIMARY_AREAS_SETS = \
        [set(("A3b", "AuA1", "AuR", "V1")),
         set(("A3a", "A3b", "AuA1", "Gu", "AuA1", "V1")),
         set(("A3a", "A3b", "A4ab", "A4c", "AuA1", "AuRT", "AuR", "V1"))]


def astr(area_set):
    """
    Computes string indentification for given area set.
    """
    return "_".join(sorted(area_set))


def astl(area_set):
    """
    Computes string indentification for given area set.
    """
    return ", ".join(sorted(area_set))


if __name__ == '__main__':
    for area_set in C_PRIMARY_AREAS_SETS:
        try:
            os.mkdir(C_DIR_DIST_TO_NEAREST_PRIMARY_AREA % astr(area_set))
        except:
            pass

        try:
            os.mkdir(C_DIR_DATA)
        except:
            pass
