# Supplementary material for: Open access resource for cellular-resolution analyses of corticocortical connectivity in the marmoset monkey
Source: Nat Commun. 2020 Feb 28;11:1133. doi: 10.1038/s41467-020-14858-0 (PMC7048793; doi:10.1038/s41467-020-14858-0)
Supplement: Supplementary file 4 — Source Code [file 41467_2020_14858_MOESM4_ESM.zip › Source_Code/F5_CDEFG_reproduce/corrected_output_dataframe_A3a_A3b_A4ab_A4c_AuA1_AuR_AuRT_V1.csv]

	Unnamed: 0	case_id	tracer_id	inj_area	dist_to_pri	closest_pri	mean_location	injection_volume	supra_count	infra_count	cell_count	avg_distance_infra	avg_distance_supra	avg_distance_total	total_infra_count	total_supra_count	total_cell_count	lambda_total	lambda_supra	lambda_infra	hierarchy	supra_density	infra_density	radius	avg_density	inj_area_volume	avg_distance_ratio	log10_injection_volume	log10_total_cell_count	avg_distance_total_model_fitted	avg_distance_total_model_resid	corrected_avg_distance_total	avg_distance_total_null_fitted	avg_distance_total_null_resid	avg_distance_infra_model_fitted	avg_distance_infra_model_resid	corrected_avg_distance_infra	avg_distance_infra_null_fitted	avg_distance_infra_null_resid	avg_distance_supra_model_fitted	avg_distance_supra_model_resid	corrected_avg_distance_supra	avg_distance_supra_null_fitted	avg_distance_supra_null_resid	avg_distance_ratio_model_fitted	avg_distance_ratio_model_resid	corrected_avg_distance_ratio	avg_distance_ratio_null_fitted	avg_distance_ratio_null_resid
0	0	CJ74	DY	A8b	4.786034107208252	A4ab	16.883712768554688	0.104474453653377	2988	1103	4091	2.8726288269644025	2.766881733202144	2.798634652838251	1544	3598	5142	-0.24150350106344864	-0.22132818417118505	-0.25592626187614104	0.547618	75.09344963	58.0722677109	200	72197.5381329244	17.8296	0.9631880412917792	-0.9809898913108642	3.711132072306842	4.958140070716029	-2.159505417877778	2.496597645750221	4.991420294795742	-2.1927856419574914	4.056057671603982	-1.1834288446395798	2.937237094485278	4.088574668175449	-1.2159458412110462	5.397949167982571	-2.6310674347804266	2.2616270038236896	5.435265043527366	-2.668383310325222	1.405304844290509	-0.4421168029987298	0.8249207295347086	1.404397515637394	-0.44120947434561486
1	1	CJ83	DY	A8b	5.079667091369629	A4ab	16.798664093017578	0.6965463236259039	4724	3850	8574	4.333465441980163	4.958105680268176	4.649113805971268	5199	5311	10510	-0.19704779955355264	-0.20126209787693194	-0.18859589740268146	0.547618	75.09344963	58.0722677109	1000	72197.5381329244	17.8296	1.1441433528549347	-0.15704999564185157	4.021602716028243	5.055408680124315	-0.40629487415304677	4.355677889527571	4.98281920415141	-0.33370539818014144	4.159253863279115	0.17421157870104764	4.398319269461571	4.088329108214916	0.24513633376524702	5.503065043299638	-0.5449593630314622	4.46644282650802	5.421673167909067	-0.4635674876408915	1.399189385365737	-0.25504603251080216	1.0091051428838103	1.401168413851448	-0.25702506099651323
2	2	CJ164	DY	A8b	6.237668991088867	A4ab	17.59842300415039	0.166628874463342	14008	10267	24275	2.7855785203468484	3.03097491016209	2.9134651443881983	19455	21173	40628	-0.25375696157460104	-0.2407070274696107	-0.24115585798312802	0.547618	75.09344963	58.0722677109	300	72197.5381329244	17.8296	1.0880953051665139	-0.7782497392225736	4.608825443779955	5.349820869579569	-2.4363557251913703	2.539148498822923	5.0636999332729875	-2.1502347888847892	4.370197462553571	-1.5846189422067223	2.8481232140832144	4.090638241959958	-1.3050597216131097	5.870301707750078	-2.8393267975879874	2.4115002642006536	5.549484960110348	-2.518510049948258	1.4237328123890136	-0.33563750722249974	0.9226920964231462	1.4315334126236912	-0.3434381074571773
3	3	CJ164	FB	A8b	5.754848957061768	A4ab	17.445592880249027	0.402472819857612	12378	11124	23502	4.429562460262932	5.846278771990312	5.111918126094942	17510	16270	33780	-0.2803675429204326	-0.2666121691477316	-0.2748685817015463	0.547618	75.09344963	58.0722677109	650	72197.5381329244	17.8296	1.3198321108318418	-0.39526344345619396	4.52865964523499	5.21287694135201	-0.1009588152570684	4.753057403159368	5.048244010643286	0.06367411545165602	4.251054321190647	0.17850813907228513	4.492548418474689	4.090196977484568	0.33936548277836476	5.709657507042786	0.13662126494752602	5.251228351587687	5.525060734551537	0.32121803743877564	1.4212423692041791	-0.1014102583723373	1.1602315089241433	1.425730805788022	-0.1058986949561802
4	4	CJ73X	DY	A8b	6.147074222564697	A4ab	17.779251098632812	0.497069677860019	3426	2012	5438	3.7393735525624208	5.186154632221738	4.556717381460494	4425	5746	10171	-0.16386015269747606	-0.1380155339941268	-0.1576824812516308	0.547618	75.09344963	58.0722677109	200	72197.5381329244	17.8296	1.3869046671381373	-0.303582728793657	4.007363654312278	5.307665018046064	-0.7509476365855701	4.164113339626401	5.081987329541805	-0.525269948081311	4.3116624844426585	-0.5722889318802378	3.8013961436385872	4.091160344620158	-0.3517867920577369	5.831427608027587	-0.6452729758058489	4.537781323782875	5.578383622587775	-0.39222899036603653	1.432246319757365	-0.045341652619227624	1.21463583327886	1.4383990377396008	-0.051494370601463446
5	5	CJ108	FR	A8aD	5.647581100463867	A4c	16.83462142944336	0.224331648948968	1057	302	1359	5.2172511954384095	7.629675355699478	6.916830304796184	583	1390	1973	-0.06882816420314447	-0.08740318281292568	-0.08715279327450044	0.622646	83.10341759	69.9759700961	500	82350.9660506813	12.9672	1.4623937146001937	-0.6491094513645483	3.295127085252191	5.223223401600955	1.6936069031952288	6.597452989080481	5.008760603423415	1.908069701372769	4.274892466210736	0.9423587292276734	5.305086109587061	4.065348021547672	1.1519031738907373	5.712193468103641	1.9174818875958364	7.087961348425125	5.471724321423264	2.1579510342762136	1.4131179246812053	0.0492757899189884	1.3095590307095473	1.41896488777097	0.04342882682922378
6	6	CJ800	CTBr	A8aD	6.4311394691467285	A4c	17.457975387573242	0.036837278129485	1933	415	2348	3.738232809224072	6.943504177644255	6.0833236145226754	1096	2988	4084	-0.1204482451379296	-0.11948756686493625	-0.12479902389481162	0.622646	83.10341759	69.9759700961	300	82350.9660506813	12.9672	1.8574295748812621	-1.4337124668849581	3.6110857334148725	5.415978318564567	0.6673452959581088	5.700905647515007	5.071801254715381	1.0115223598072944	4.403431749316662	-0.6651989400925902	3.824267921407673	4.067147823512723	-0.328915014288651	5.957257247035948	0.9862469306083064	6.302170165571841	5.571344326221325	1.3721598514229294	1.433248796176728	0.4241807787045342	1.6809275808677735	1.4426321978938121	0.41479737698745
7	7	CJ70X	FR	A8aD	6.420828342437744	A4c	17.612709045410156	0.131701	636	241	877	2.6935306710927764	4.087245055083684	3.681153196233936	456	1109	1565	-0.13842115614551945	-0.11645853848474692	-0.19861173150781306	0.622646	83.10341759	69.9759700961	500	82350.9660506813	12.9672	1.5174303002926162	-0.8804109274464689	3.194514341882467	5.400640354708282	-1.7194871584743465	3.283086799566669	5.087449684374979	-1.4062964881410434	4.3736027385814324	-1.680072067488656	2.7791190227516354	4.067594584037465	-1.3740639129446888	5.947241793095725	-1.8599967380120415	3.421182608170846	5.596072761061749	-1.5088277059780655	1.4399684670674415	0.07746183322517464	1.3350534266562326	1.448507077516707	0.06892322277590912
8	8	CJ108	FE	A8aV	5.670785427093506	A4c	17.203300476074222	0.213435540285733	1948	836	2784	4.222378284980297	5.159716935780598	4.806437165106783	1863	3080	4943	-0.11713141638742824	-0.1084933497613339	-0.0953349581944232	0.489436	86.55215379	63.857244571	250	81907.990549856	14.1176	1.2219930540412665	-0.6707332622085029	3.693990610460777	5.202495640050093	-0.3960584749433096	4.455051983596162	5.040768469218333	-0.23433130411155023	4.229892407137744	-0.007514122157447289	4.303687036218293	4.071874184458328	0.15050410052196916	5.701500547545318	-0.5417836117647195	4.569565354567353	5.520161895362157	-0.3604449595815584	1.4246660764646824	-0.2026730224234159	1.0590479654693294	1.4290752924522605	-0.20708223841099405
9	9	CJ94	DY	A8aV	3.608808517456055	A4c	15.59189510345459	0.13518205236764	11605	7105	18710	5.030953351540856	6.828683689764429	6.153835700357133	7843	13050	20893	-0.1332331366936598	-0.11009854767987554	-0.13583889029668345	0.489436	86.55215379	63.857244571	1000	81907.990549856	14.1176	1.3573339310874295	-0.8690809642753141	4.320000804264728	4.6929732331482805	1.4608624672088526	5.965414181562438	4.877804806502407	1.2760308938547258	3.8866288306770813	1.144324520863775	5.1169146930420695	4.067221594195111	0.9637317573457453	5.055393768970666	1.7732899207937631	6.4960554768692225	5.2626385270441185	1.566045162720311	1.3729330702650306	-0.01559913917760114	1.2555701828920245	1.3678939520757285	-0.010560020988299001
10	10	CJ125X	FR	A8aV	5.114568710327148	A4c	16.818622589111328	0.12529209599070598	2233	424	2657	4.152633284984568	6.454123454182914	5.968652871617636	972	3636	4608	-0.08745975862191459	-0.07800513276774368	-0.08166659411991213	0.489436	86.55215379	63.857244571	450	81907.990549856	14.1176	1.5542242743948191	-0.9020763254615033	3.6635124704151556	5.06112420374465	0.9075286678729864	5.656170698928057	5.001865460397291	0.966787411220345	4.1286632498702565	0.023970035114311727	4.235052711799156	4.070763508881736	0.08186977610283197	5.525130027527867	0.9289934266550475	5.92544836228229	5.458685406049536	0.9954380481333782	1.4128543727622445	0.14136990163257468	1.4058845167579164	1.4144699615172263	0.13975431287759288
11	11	CJ75X	DY	A8aV	4.48829984664917	A3a	16.561105728149414	0.311998370579334	7708	5867	13575	5.104231486465704	8.228089430878693	6.719437348049335	8481	9080	17561	-0.05483847632054077	-0.049941514173388935	-0.08161386739755548	0.489436	86.55215379	63.857244571	500	81907.990549856	14.1176	1.6120133760970992	-0.5058476740913386	4.244549242897895	4.888150830140397	1.8312865179089384	6.432998213062453	4.975822422694595	1.7436149253547404	3.984358995751176	1.1198724907145277	5.187394438441796	4.070019983720232	1.034211502745472	5.319227998385861	2.9088614324928326	7.740568855749841	5.417530889277764	2.8105585416009298	1.40708285777309	0.2049305183240091	1.473450938922765	1.4046926410546576	0.20732073504244153
12	12	CJ146	FB	A23b	4.441981792449951	A3b	13.530854225158693	0.8030121996877959	10666	7091	17757	6.762633336977623	7.104577930833418	6.968020404678415	7686	11560	19246	-0.16972416669970095	-0.1935096499789643	-0.14927738402372875	0.4885560000000001	89.22214311	72.4234603062	750	85065.7361259444	14.7096	1.0505638228212175	-0.09527785669287091	4.284340481458097	5.112494800063427	1.8555256046149884	6.990750456228429	4.666653236157699	2.3013671685207164	4.499698294453545	2.262935042524078	6.851734895048088	4.064081377625859	2.6985519593517635	5.42776901790496	1.6768089129284585	7.106724764718926	4.927863480263404	2.1767144505700147	1.275485363777973	-0.22492154095675554	1.0290535516865917	1.2876404750149493	-0.23707665219373175
13	13	CJ146L	DY	A23b	2.715867280960083	A3b	12.596363067626953	0.15024511697980306	20729	18679	39408	5.610317446751447	5.869680107600352	5.7438562831133115	22751	24146	46897	-0.3036341435916725	-0.22254625356027527	-0.2945908088975311	0.4885560000000001	89.22214311	72.4234603062	900	85065.7361259444	14.7096	1.0462295874182814	-0.8231996338223107	4.671145061795733	4.65340378932469	1.0904524937886215	5.8610927229344805	4.572146847886543	1.1717094352267683	4.140776679562203	1.469540767189244	5.7021171492705225	4.061383233177248	1.5489342135741984	4.869630118367026	1.000049989233326	6.021170684928747	4.778519736820517	1.0911603707798356	1.2499446718417548	-0.2037150844234734	1.0601997872807598	1.252160004017845	-0.20593041659956368
14	14	CJ80	FB	A23b	5.440083980560303	V1	13.329078674316404	0.207087399371703	15325	8520	23845	4.407031738922566	3.838145554985788	4.026493872917642	8826	17832	26658	-0.22684934523408365	-0.2366315729128795	-0.22073047655130987	0.4885560000000001	89.22214311	72.4234603062	800	85065.7361259444	14.7096	0.8709139807384597	-0.6838463257797648	4.425827563624514	5.436264997232634	-1.4097711243149922	4.069629766082993	4.64624739454236	-0.6197535216247188	4.83539863471617	-0.4283668957936042	4.49671588097789	4.063498793641	0.34353294528156564	5.7814344530925	-1.9432888981067125	3.872538725131588	4.895617144003111	-1.0574715890173234	1.2584410383528397	-0.38752705761438	0.8570646612585223	1.2799795233602609	-0.40906554262180117
15	15	CJ153X	FR	A23b	5.388148784637451	V1	13.071444511413574	0.049955701161412	2973	834	3807	3.5668354385165606	5.035994399598588	4.72755771348856	925	3481	4406	-0.11176946479852698	-0.12950770005716972	-0.16723966110121888	0.4885560000000001	89.22214311	72.4234603062	450	85065.7361259444	14.7096	1.411894236896179	-1.3014149410385727	3.6440444928147486	5.440484376590479	-0.7129266631019195	4.7967485072647635	4.620192493931508	0.10736521955705136	4.864234759742567	-1.2973993212260067	3.657263444417793	4.062754929795092	-0.49591949127853097	5.774206612344186	-0.7382122127455988	5.111560832879706	4.854443880867793	0.18155051873079486	1.2478338875022286	0.16406034939395053	1.4078266915625925	1.27019774921391	0.14169648768226906
16	16	CJ55	FB	OPt	3.8115251064300537	V1	11.520773887634276	0.5963141152991579	5318	4221	9539	4.498307025486028	4.3661417597802386	4.425100997954137	4933	6125	11058	-0.2827241852417487	-0.29259727434806443	-0.2653780278091392	0.439336	118.8145247	76.65094339619998	400	102915.951972556	8.868	0.9706188872931568	-0.22452491038597225	4.043676585602717	5.070440813847486	-0.6453398158933492	4.624316458035016	4.490167827626833	-0.06506682967269661	4.597509281431811	-0.0992022559457828	4.620946054089854	4.030543907092498	0.46776311839353024	5.3104920720803985	-0.94435031230016	4.636298485650691	4.659853588278459	-0.2937118284982203	1.2152424287006052	-0.24462354140744835	1.0056865073632082	1.231062583810272	-0.2604436965171152
17	17	CJ77	FB	OPt	3.6969730854034415	V1	12.229437828063965	0.7073269293223821	14010	7743	21753	3.196523793891361	2.823808120951988	2.9512314364181207	10296	19820	30116	-0.2647227848505877	-0.3227215099119541	-0.2302288231920648	0.439336	118.8145247	76.65094339619998	600	102915.951972556	8.868	0.8833996876070054	-0.15037980716076166	4.478797288468627	4.979423627314339	-2.028192190896218	3.078778728246974	4.561835995878859	-1.610604559460738	4.440600965574084	-1.2440771716827226	3.3171167061019076	4.032590023485778	-0.8360662295944166	5.241332684531737	-2.417524563579749	2.980711206214116	4.773107228886784	-1.9492991079347957	1.2465841010655259	-0.3631844134585205	0.8915609745539901	1.2579689169333388	-0.3745692293263334
18	18	CJ55	DY	PG	3.798596858978272	V1	10.745826721191406	0.641373220474496	18352	24242	42594	4.503113104284604	5.262267925792105	4.837485884526343	30023	23633	53656	-0.275533157771686	-0.2747123018988341	-0.2492776094189503	0.538151	94.00587398	68.08472766109999	750	85114.33757295269	10.9288	1.168584444566845	-0.192889177308968	4.729618293332595	5.1292716771363684	-0.2917857926100256	5.124526206702497	4.402342965531558	0.4351429189947851	4.748348131003619	-0.24523502671901465	4.618205699499882	4.038090340481046	0.46502276380355756	5.332307736937465	-0.07003981114536018	5.675048588632034	4.517229651308982	0.7450382744831225	1.174857201002542	-0.0062727564356970245	1.2400389736498025	1.194675674797366	-0.026091230230520956
19	19	CJ76	FR	PG	4.3594183921813965	V1	11.589883804321287	0.351999989509582	274	79	353	2.141349834175041	3.710886371550676	3.1893870726152707	207	416	623	-0.221653031913744	-0.2115373520284809	-0.21691975905650387	0.538151	94.00587398	68.08472766109999	200	85114.33757295269	10.9288	1.7329659602212086	-0.453457349464854	2.7944880466591697	5.235971686911316	-2.0465846142960458	3.3910667300292414	4.487703630293741	-1.2983165576784708	4.771635128334136	-2.630285294159095	2.254005394095975	4.04052737577539	-1.8991775416003494	5.491125961197596	-1.7802395896469205	3.988775822785085	4.6521208629145026	-0.9412344913638266	1.2063223181430915	0.5266436420781171	1.7723735912500527	1.2267225728514795	0.5062433873697292
20	20	CJ50	DY	PG	4.350414752960205	V1	11.582155227661133	0.228388630909485	14669	9903	24572	4.9996258796673985	4.904464654610083	4.942233942505981	11387	17303	28690	-0.2076425400785681	-0.20740556006854524	-0.1922760361809698	0.538151	94.00587398	68.08472766109999	650	85114.33757295269	10.9288	0.9809663308120076	-0.6413255188857652	4.457730548245999	5.233801249867346	-0.2915673073613654	5.144695201608465	4.486922028605228	0.45531191390075243	4.770255829024849	0.22937005064254912	5.11230375420955	4.040505061154173	0.9591208185132256	5.488333585587172	-0.583868930977089	5.183589232106106	4.650885736652889	0.2535789179571948	1.2060667461684487	-0.2251004153564411	1.0206673980471008	1.2264291366452302	-0.24546280583322266
21	21	CJ77	FR	PG	5.548201084136963	V1	12.129108428955078	0.046686135479687	324	44	368	1.9979888604588008	5.2925556038984265	4.283911323983841	199	451	650	-0.1895837416153884	-0.17251311707702682	-0.2584289723808628	0.538151	94.00587398	68.08472766109999	200	85114.33757295269	10.9288	2.648941497443129	-1.3308120740089857	2.8129133566428557	5.560349222446714	-1.2764378984628726	4.431058446413094	4.542236165278459	-0.25832484129461797	5.036848571547637	-3.0388597110888362	2.1090875239706204	4.042084272184504	-2.0440954117257037	5.879868160265204	-0.5873125563667774	5.484270003233898	4.73829591481344	0.5542596890849865	1.2194385672194883	1.4295029302236408	2.6678760148410463	1.2471956864824063	1.4017458109607228
22	22	CJ802	FB	PG	5.384628772735597	V1	11.374627113342285	0.432374021665948	22197	21377	43574	5.627564544510298	6.066812345577831	5.852831451975331	22183	23353	45536	-0.25471102414515745	-0.24081607996779425	-0.21839366349741968	0.538151	94.00587398	68.08472766109999	600	85114.33757295269	10.9288	1.0780529121600249	-0.36414040765595374	4.65835487840419	5.569164009135552	0.2836674428397794	6.076280317424783	4.46593442225826	1.3868970297170709	5.117834688540343	0.5097298559699546	5.740841612340761	4.039905867865861	1.5876586766444367	5.854730306085117	0.21208203949271365	6.379102593195208	4.617720066531534	1.4490922790462966	1.1884720968985434	-0.11041918473851853	1.1256333425991765	1.2185497734411719	-0.14049686128114702
23	23	CJ55	FR	LIP	4.5047574043273935	V1	11.78547477722168	0.083087711670837	371	55	426	4.808418623275742	3.387936934202252	3.5019664275911784	70	802	872	-0.2041596796054882	-0.18628035815220306	-0.09210185857675617	0.495559	109.9145603	71.31096475609999	400	93038.4696293383	14.1408	0.7045844381773514	-1.0804632018256333	2.940516484932567	5.268456593574676	-1.7664901659834977	3.6985999053881664	4.492749809910724	-0.9907833823195458	4.814258727574008	-0.005840104298266091	4.90526004867541	4.056341510296656	0.7520771129790855	5.523883179317973	-2.1359462451157207	3.6638351898381774	4.654112058512986	-1.2661751243107342	1.2021462399581633	-0.4975618017808119	0.7474200772100312	1.2232945648476437	-0.5187101266702923
24	24	CJ76	FB	LIP	3.801761388778688	V1	12.189481735229492	0.5222399844360339	2609	3039	5648	3.9564214096727217	5.092826644125778	4.404538259622256	5190	3379	8569	-0.2666474404493801	-0.20280363936855	-0.22880809512939945	0.495559	109.9145603	71.31096475609999	600	93038.4696293383	14.1408	1.2872305846072805	-0.28212988020523705	3.9329301428307897	5.019838766835304	-0.615300507213048	4.5603139528056555	4.533607594524312	-0.12906933490205663	4.5325882500773975	-0.5761668404046758	4.0520963509145	4.057507994454546	-0.10108658478182386	5.2638704837554755	-0.17104383962969738	5.3041593755193714	4.718677582755318	0.3741490613704599	1.2253775108181155	0.061853073789164936	1.3147270125188133	1.2386337759687907	0.04859680863848981
25	25	CJ55	FE	MIP	4.219735622406007	V1	13.027507781982422	0.16202103775813098	1241	64	1305	6.107395832217233	3.446526780812808	3.577142127577776	78	1511	1589	-0.16187586670403406	-0.16558452704950735	-0.01920209095151133	0.46391	123.7095052	79.3209327163	200	104502.10093099	7.9816	0.5643201907156522	-0.7904285904631183	3.2011238972073794	5.077163529128631	-1.500021401550855	3.6199133694996606	4.646612045785828	-1.0694699182080516	4.451363465331973	1.6560323668852606	6.229892791836572	4.0306859760769855	2.0767098561402477	5.391487050526552	-1.9449602697137442	3.4678113843096274	4.908725710652092	-1.4621989298392841	1.2795269023676128	-0.7152067116519606	0.5391852390080244	1.2912651555879513	-0.7269449648722991
26	26	CJ81	FR	V2	0.3742804229259491	V1	14.210766792297365	0.0582033159531	770	285	1055	4.75258590842052	2.3949756146608303	2.9105917422553262	290	1036	1326	-0.2027665939083232	-0.34493622589445505	-0.08725608841555615	0.17447	127.82573870000002	88.7771448914	500	124090.9322077	118.894	0.5039310516023432	-1.2350522720664314	3.1225435240687545	3.9019541048890845	-0.9913623626337582	3.342479884742486	4.2574951452205525	-1.3469034029652263	4.213286812154429	0.5392990962660908	4.345094743890614	4.5606741002262305	0.19191180819428943	3.688570847954275	-1.2935952332934448	3.237760156528746	4.087225772280996	-1.6922501576201654	0.9710834502116572	-0.467152398609314	0.8086710264607933	0.9613902290218734	-0.45745917741953024
27	27	CJ81	FB	V2	0.3054629862308502	V1	14.573577880859375	0.27374746404315	2580	1997	4577	5.702213675139937	3.4905232720981614	4.586931741494873	3137	3191	6328	-0.18802777215035546	-0.19540789004588727	-0.14406414942597487	0.17447	127.82573870000002	88.7771448914	600	124090.9322077	118.894	0.6121347727314868	-0.5626498953743555	3.80126647048962	3.8522187709641056	0.7347129705307678	4.982128294844596	4.294186734357989	0.292745007136884	4.129889489065402	1.5723241860745354	5.293674970762694	4.561721640073567	1.1404920350663703	3.6496454514091266	-0.15912217931096517	4.275325921155498	4.145207665091575	-0.6546843929934134	0.9872148322375514	-0.3750800595060646	0.9030996484877123	0.975165328124098	-0.3630305553926112
28	28	CJ81	DY	V2	1.6879756450653076	V1	15.06678295135498	0.5647640438086479	7169	2179	9348	4.236618648261573	3.3838783236840877	3.6601261424605216	5353	11171	16524	-0.3213111957281512	-0.34550663689353384	-0.265250106099408	0.17447	127.82573870000002	88.7771448914	700	124090.9322077	118.894	0.7987214815930167	-0.24813296080995928	4.218115186304549	4.239978157416909	-0.579852014956387	4.005444182232146	4.344065247936088	-0.6839391054755666	4.461445641472235	-0.22482699321066146	3.8266559191493084	4.563145664808589	-0.32652701654701577	4.107319221242269	-0.7234408975581816	4.089860439321529	4.22402819851147	-0.8401498748273823	0.9967289428934945	-0.19800746130047775	1.0709604999044653	0.9938911855688748	-0.1951697039758581
29	29	CJ81	FE	V2	1.8979743719100952	V1	13.783992767333984	0.06268049410333801	496	104	600	7.212737639078188	5.209147506022908	5.4470840902104785	145	1076	1221	-0.1828081716985132	-0.17595670200660793	-0.040678493441476136	0.17447	127.82573870000002	88.7771448914	400	124090.9322077	118.894	0.7222150266217994	-1.2028675886950333	3.0867156639448825	4.4055482701548	1.0415358200556781	5.922132482403761	4.21433489551443	1.2327491946960487	4.746270089634565	2.4664675494436237	6.80647869376939	4.559441881005123	2.6532957580730656	4.23342221113499	0.9757252948879174	6.120136043165176	4.019021777006643	1.1901257290162643	0.9399734978131473	-0.21775847119134795	1.043158625552012	0.9451866049501108	-0.22297157832831138
30	30	CJ82	DY	V2	0.4473318159580231	V1	14.90330982208252	0.112293051724334	5484	3094	8578	3.796878594640909	3.078615050098962	3.3773332910760865	6020	8455	14475	-0.2603811087471843	-0.22733114681600616	-0.2205538393525902	0.17447	127.82573870000002	88.7771448914	400	124090.9322077	118.894	0.8108278875295782	-0.9496471154316626	4.160618572399474	3.8700796652394835	-0.49274637416339706	3.739183595388052	4.327532983395747	-0.9501996923196603	4.1157112964330524	-0.3188327017921435	3.3873878594182476	4.5626736709189855	-0.7657950762780765	3.6849777182468535	-0.6063626681478915	3.81072228086575	4.197903083382124	-1.1192880332831616	1.0001561743485265	-0.1893282868189483	1.0892736030100798	0.9876844883998219	-0.17685660087024369
31	31	CJ19	FR	V2	1.8038532733917243	V1	13.663439750671387	0.17181509379499302	3082	526	3608	4.0515150982055275	5.253820026797	5.006158796873591	1823	7027	8850	-0.2528390831527261	-0.2043680538833008	-0.18984334204181813	0.17447	127.82573870000002	88.7771448914	300	124090.9322077	118.894	1.2967543991441597	-0.7649386864655678	3.9469432706978256	4.385983132582351	0.6201756642912404	5.493398883025826	4.202143201555478	0.8040155953181136	4.738717672697144	-0.6872025744916161	3.645604224090394	4.559093809811458	-0.5075787116059303	4.2058887160836225	1.0479313107133779	6.184074491333679	3.9997558496122325	1.2540641771847678	0.9355974025812643	0.36115699656289535	1.6222751176937902	0.940609485330693	0.3561449138134667
32	32	CJ36	FR	V2	2.074758291244507	V1	14.584792137145994	0.452268554377025	8673	2275	10948	5.239302948092098	5.922270249001435	5.755296502297921	3401	10510	13911	-0.2452497458673516	-0.21394966755078146	-0.16634736769895556	0.17447	127.82573870000002	88.7771448914	550	124090.9322077	118.894	1.1303546116106993	-0.34460360711433263	4.1433583506154665	4.397170232787559	1.358126269510362	6.149358942338756	4.295320847666877	1.4599756546310436	4.661267654904616	0.5780352931874813	4.830731864935129	4.561754018853293	0.6775489292388048	4.261199769490711	1.661070479510724	6.705280715221862	4.146999847928484	1.7752704010729508	0.9728143574389991	0.15754025417170014	1.4208937079556117	0.9755911075354111	0.15476350407528816
33	33	CJ90	FR	V2	1.5483179092407229	V1	14.889375686645508	0.126947916338601	3979	625	4604	3.882134469558679	3.090020305836008	3.2875423799100485	1950	5870	7820	-0.2974106453111519	-0.31076268273036584	-0.2001438157179638	0.17447	127.82573870000002	88.7771448914	150	124090.9322077	118.894	0.7959591122013044	-0.8963744230303077	3.893206753059848	4.210831705567935	-0.9232893256578869	3.650801862685843	4.3261238049319175	-1.038581425021869	4.4499853754372385	-0.5678509058785597	3.4726839661882645	4.5626334390667385	-0.6804989695080597	4.066403492475021	-0.9763831866390129	3.824354391218842	4.195676228766078	-1.1056559229300698	0.9902986842741752	-0.19433957207287078	1.0749338746227624	0.9871554414588657	-0.19119632925756125
34	34	CJ90	DY	V2	1.0366865396499634	V1	15.187954902648926	0.022703531637382004	16808	7219	24027	5.183004520054636	4.27651711245763	4.6171658367260635	18021	29934	47955	-0.2641275116286676	-0.3094038417201775	-0.19985809839750865	0.17447	127.82573870000002	88.7771448914	150	124090.9322077	118.894	0.8251038747719536	-1.643906581074348	4.680833895327369	4.02953354215105	0.5876322945750134	4.950229588820097	4.356319535613679	0.2608463011123847	4.24420383187138	0.9388006881832558	4.772691932706608	4.563495523044352	0.6195089970102838	3.876980078223341	0.3995370342342892	4.9631343869613	4.243393039645242	0.03312407281238805	1.0074010684964267	-0.18229719372447317	1.0927422739454928	0.9984918047067841	-0.17338792993483054
35	35	CJ82	FR	V1	0.0	V1	15.34115505218506	0.097896506631471	561	298	859	3.1962878174143863	2.0222314729473316	2.4525826429495563	1475	2549	4024	-0.21595259785509774	-0.2449442850174331	-0.17603609494955402	0.0	167.20808119999995	125.48949804200001	400	159450.39123883902	272.415	0.632681281682324	-1.0092328054159052	3.604657972047871	3.841753065367742	-1.3891704224181858	3.4743903487181194	3.667575581939149	-1.2149929389895928	5.462982707064301	-2.2666948896499144	2.056671053766195	5.292799699344515	-2.096511881930129	3.0643385492684816	-1.04210707632115	4.083201961741338	2.869039825354905	-0.8468083524075736	0.4807742307802755	0.15190705090204848	1.4132886022173134	0.485522883345334	0.14715839833698996
36	36	CJ82	FE	V1	0.0	V1	16.476381301879886	0.14460529737720498	189	235	424	2.5081445008451158	1.6466225621769963	1.8929400521655917	836	2088	2924	-0.15796524691061756	-0.1673151187557894	-0.13370259641252355	0.0	167.20808119999995	125.48949804200001	150	159450.39123883902	272.415	0.6565102455708469	-0.8398157970861047	3.465977368285823	3.752561794211532	-1.8596217420459404	2.7999407510785295	3.7823825887947744	-1.8894425366291827	5.266940520242385	-2.7587960193972694	1.3652500128665825	5.296077423674857	-2.7879329228297416	3.017026680220517	-1.3704041180435205	3.526169249988384	3.0504636263375238	-1.4038410641605275	0.5294378153813124	0.1270724301895345	1.3940156472671013	0.5286248021840692	0.12788544338677776
37	37	CJ174	FB	V1	0.0	V1	16.551713943481445	1.18658985026492	5015	10133	15148	6.482435120907597	4.984910178558608	5.7930390504030935	29689	25327	55016	-0.24262408238125674	-0.2783423956431877	-0.2193256643953639	0.0	167.20808119999995	125.48949804200001	1000	159450.39123883902	272.415	0.7689872841890745	0.07430062919207192	4.740489011333966	3.746643137850472	2.0463959125526214	6.692421254673992	3.7900010834368136	2.00303796696628	5.253931328636209	1.2285037922713888	5.3393231259498934	5.296294930654028	1.1861401902535693	3.0138871051133975	1.9710230734452105	6.852417738327379	3.062502754380141	1.9224074241784672	0.5326670891747809	0.23632019501429358	1.503632479468246	0.5314850086011518	0.2375022755879227
38	38	CJ174	CTBgr	V1	0.0	V1	16.099544525146484	0.10894964868757	1172	2525	3697	6.084622710162993	3.5503871236669213	4.889117061060112	3851	3439	7290	-0.1864806126940767	-0.27193500783779256	-0.10861694090904488	0.0	167.20808119999995	125.48949804200001	300	159450.39123883902	272.415	0.5835016060629032	-0.9627741658151167	3.8627275283179747	3.782168712783311	1.1069483482768012	5.834227786429462	3.7442725623383617	1.1448444987217505	5.332016451851258	0.7526062583117348	4.942816258223091	5.294989387636226	0.7896333225267664	3.032731789433822	0.5176553342330994	5.490157190213068	2.990240247602765	0.5601468760641564	0.5132840060677261	0.07021759999517718	1.335314629848217	0.5143171800950097	0.06918442596789354
39	39	CJ178	FB	V1	0.0	V1	15.011313438415527	0.487388315177364	1668	2169	3837	5.153230469259706	3.735548808158719	4.185231344643956	4167	8970	13137	-0.28760549389792034	-0.3541403917923256	-0.2012013883048884	0.0	167.20808119999995	125.48949804200001	800	159450.39123883902	272.415	0.7248945744697799	-0.3121248869584819	4.118496199911788	3.867667717024387	0.317563627619569	5.24039639078717	3.6342182415644984	0.5510131030794576	5.519943045398296	-0.3667125761385899	4.014566053113084	5.2918473518429465	-0.13861688258324012	3.078085080624173	0.6574637275345463	5.8492322423311425	2.8163268799764882	0.9192219281822309	0.46663495653346243	0.25825961793631746	1.5180252192937855	0.47299955905631785	0.25189501541346204
40	40	CJ174	CTBr	V1	0.0	V1	17.575553894042972	0.027237412171893	108	157	265	7.060670470934499	2.241951728775454	3.1257097801522837	316	1407	1723	-0.1634366049823618	-0.2482142671253656	-0.07415715359630683	0.0	167.20808119999995	125.48949804200001	300	159450.39123883902	272.415	0.31752674735416814	-1.564834157143071	3.2362852774480286	3.6662031491912574	-0.5404933690389737	3.921549628655089	3.893543439204907	-0.7678336590526231	5.077124438452264	1.9835460324822352	5.914602355893038	5.2992510507377855	1.761419420196714	2.971217389116201	-0.7292656603407468	3.9458364552291374	3.226125587695228	-0.9841738589197742	0.5765558928960356	-0.25902914554186746	1.0132991043204302	0.5703578469140613	-0.2528310995598932
41	41	CJ76	DY	PFG	5.393046855926514	A3b	11.78909683227539	0.94719997177124	7703	4918	12621	5.933317413381642	5.632218976196327	5.746188191131374	5457	8960	14417	-0.2454172725297024	-0.21362121917585405	-0.19791869055479366	0.542479	85.43965824	63.30099679600001	1000	78935.6306444238	15.6592	0.949252936223126	-0.02355832356413988	4.158874898455997	5.543636781713645	0.20255140941772876	5.9494206269833905	4.486150851855696	1.2600373392756783	5.096794998495174	0.8365224148864687	6.022939570196252	4.0635607788817145	1.869756634499928	5.826575292418625	-0.1943563162222981	5.921373578853356	4.6408557114918825	0.9913632647044448	1.189470481696137	-0.240217545473011	0.9970821047990858	1.2183010353043637	-0.2690480990812377
42	42	CJ76	FE	PFG	4.79067325592041	A3b	11.990342140197756	0.095039997167587	737	150	887	3.721538431883291	4.146248193503677	4.0567744543934925	308	1154	1462	-0.24363529453513585	-0.24261157238162026	-0.15985621904622607	0.542479	85.43965824	63.30099679600001	600	78935.6306444238	15.6592	1.1141220947718282	-1.0220935853058672	3.1649473726218416	5.341991616260072	-1.285217161866579	4.239654672832886	4.506503069268319	-0.44972861487482607	4.880469815541411	-1.1589313836581199	3.810579535676688	4.064141831902927	-0.3426034000196361	5.609819493197032	-1.4635712996933554	4.403241199560021	4.673017308092567	-0.5267691145888902	1.203163681966167	-0.08904158719433886	1.154310443792146	1.2259418548600056	-0.1118197600881774
43	43	CJ110	FR	A6Va	1.619758129119873	A4c	15.438569068908693	0.266496045830115	1053	69	1122	5.352141644174828	6.601172666362017	6.515161548067689	92	1244	1336	-0.1213072657224973	-0.11799325687777905	-0.06856150511696034	0.707996	88.22089712	61.85475258100001	750	71164.31761545679	10.6912	1.2333703226159218	-0.5743092304906984	3.125806458139527	4.088176391273446	2.4269851567942426	6.326528393257773	4.8780164425176284	1.6371451055500605	3.278785236030094	2.0733564081447335	5.454812982359952	4.0505115975112	1.301630046663628	4.383737134088018	2.217435532273999	6.261827619156077	5.269355361354852	1.3318173050071653	1.3951848173794419	-0.16181449476352006	1.1258493534863079	1.3736511730099374	-0.1402808503940156
44	44	CJ111	FE	A6Va	0.5609391331672668	A4c	14.20035457611084	0.161129043229531	1243	271	1514	2.9394713233964165	4.023561261405543	3.860916127682045	257	1456	1713	-0.2928870429255377	-0.2488177480178105	-0.18972255351258915	0.707996	88.22089712	61.85475258100001	400	71164.31761545679	10.6912	1.368804393286788	-0.7928261717006473	3.2337573629655103	3.8588105245336477	0.0021056031483972504	3.7975053237485215	4.752794091641236	-0.8918779639591907	3.1734550003960713	-0.23398367699965483	3.0457177425579687	4.046936516534772	-1.1074651931383555	4.069082238234424	-0.04552097682888068	3.8820988651474115	5.071472710407043	-1.0479114490015	1.3510119684721875	0.017792424814600416	1.3082955687299986	1.3266390284371128	0.042165364849675147
45	45	CJ112	FR	A6Va	0.7350640296936035	A4c	14.700654029846193	0.054008905083052006	1680	368	2048	2.9527939417048614	3.734187020776276	3.6312099282211534	284	1871	2155	-0.2929749163800007	-0.2847142158689264	-0.3365780378186341	0.707996	88.22089712	61.85475258100001	900	71164.31761545679	10.6912	1.264628380611029	-1.267534627036686	3.3334472744967503	3.873221534996735	-0.24201160677558153	3.5172031458821786	4.803390070046687	-1.1721801418255335	3.1395443837692634	-0.18675044206440194	3.057595852608781	4.048381024792405	-1.0955870830875432	4.10846368899134	-0.3742766682150638	3.5127703171273525	5.151427017797835	-1.417239997021559	1.3709937048132206	-0.10636532420219158	1.1851243412626846	1.3456342432286679	-0.08100586261763887
46	46	CJ116	FE	A6Va	1.3783938884735107	A4c	14.890645027160645	0.118917411737205	681	34	715	1.2728766543279064	4.890217065141281	4.276802731138013	204	999	1203	-0.2192265845645678	-0.19522301303906656	-0.2408014964051846	0.707996	88.22089712	61.85475258100001	200	71164.31761545679	10.6912	3.841862484093851	-0.9247545518761335	3.0802656273398448	4.056763574709718	0.22003915642829508	4.143581895444432	4.822604123401294	-0.5458013922632805	3.300652335118077	-2.027775680790171	1.377130006638673	4.048929583385558	-2.776052929057651	4.323081551308443	0.567135513832838	4.638437348925891	5.181790030364301	-0.2915729652230201	1.3737271013922048	2.4681353827016466	3.7551449253712503	1.352847762602924	2.489014721490927
47	47	CJ100	FE	A6Va	1.753915309906006	A4c	15.341118812561035	0.261096304454756	4983	1305	6288	4.097998362241071	6.1969927947458885	5.6980336940030325	1838	5894	7732	-0.14686370599413456	-0.1310313152144494	-0.16337244011452107	0.707996	88.22089712	61.85475258100001	500	71164.31761545679	10.6912	1.5121999198059564	-0.5831992751179413	3.888291845356515	4.137220625412578	1.5608130685904547	5.519255818924003	4.868161162786742	0.8298725312162905	3.336052618994532	0.7619457432465393	4.20095106731347	4.050230230623925	0.0477681316171461	4.434205156702438	1.7627876380434504	5.873221555772514	5.253781553122286	0.9432112416236027	1.3898790612373566	0.12232085856859976	1.4083789118435897	1.3699512118426902	0.14224870796326616
48	48	CJ110	FE	A6DR	3.3297338485717773	A4c	14.9141206741333	0.255938579428682	2166	629	2795	3.1273778903923914	6.037383783941466	5.301066655077483	877	2589	3466	-0.07230607391153622	-0.06748293233393306	-0.2314455448160831	0.646256	77.76343895	62.855998576000005	600	70198.4692061232	10.9048	1.9304938499721747	-0.5918642449055422	3.539828558377898	4.6571134394876985	0.6439532155897849	5.166451528553301	4.823998414231895	0.47706824084558885	3.8869537186013474	-0.759575828208956	3.230549366692467	4.050011459396249	-0.9226335690038572	4.996473577930291	1.0409102060111746	5.78379861458235	5.183595483508027	0.8537883004334388	1.357567105995447	0.5729267439767276	1.8436067825876323	1.3530172712648658	0.5774765787073088
49	49	CJ94	FR	A6DR	1.8308730125427248	A4ab	15.035937309265135	0.116007293166556	543	129	672	3.023089037932192	10.75989857927258	9.027931832082436	167	579	746	0.030420672632625306	0.07314728938518852	-0.11346495296053327	0.646256	77.76343895	62.855998576000005	400	70198.4692061232	10.9048	3.559239719460067	-0.9355147066142451	2.8727388274726686	4.185139932688888	4.842791899393547	8.880997220109014	4.836317899681133	4.191613932401302	3.414118913674879	-0.3910298757426869	3.125908794609048	4.0503631790194685	-1.0272741410872763	4.472921755964448	6.286976823308132	10.48684553998492	5.203063353436573	5.556835225836007	1.375395626260573	2.183844093199494	3.467727555781221	1.3576423675591698	2.2015973519008973
50	50	CJ116	FR	A6DR	4.2759060859680185	A4c	15.875530242919922	0.080237285876448	1473	254	1727	2.4829544365755982	7.1762913375763935	6.258534864360888	553	2275	2828	-0.07754977892166821	-0.060492535522515135	-0.1807372878705488	0.646256	77.76343895	62.855998576000005	500	70198.4692061232	10.9048	2.8902227249379884	-1.09562377027699	3.4514794051248616	4.873475187688105	1.3850596766727827	6.026691053260023	4.921227098808577	1.3373077655523105	4.006130525892822	-1.5231760893172241	2.5833500472401827	4.05278732503174	-1.5698328884561414	5.283698697219799	1.892592640356595	6.7690605153641865	5.3372411363611185	1.839050201215275	1.3908216467314989	1.4994010782064895	2.76683315665042	1.389519772167892	1.5007029527700964
51	51	CJ100	FR	A6DR	3.4162533283233643	A4ab	15.08782196044922	0.094915058045364	1361	744	2105	3.3942792244959947	7.273185073441543	5.816827956401233	927	1542	2469	-0.12649143030729398	-0.09867353288936777	-0.19733406899736866	0.646256	77.76343895	62.855998576000005	400	70198.4692061232	10.9048	2.1427774771598274	-1.0226648823331452	3.3925210899319325	4.670157758708841	1.1466701976923916	5.664646177613449	4.841565066495496	0.9752628899057365	3.8830366233882865	-0.48875739889229175	3.49694917527856	4.050512984913759	-0.6562337604177642	5.0191625609353165	2.2540225125062268	6.991840197497529	5.211355190092926	2.0618298833486177	1.364285436376557	0.7784920407832703	2.0492953731057355	1.3596123079344156	0.7831651692254118
52	52	CJ801	CTBgr	A6DR	4.3663010597228995	A4c	15.938762664794922	0.097241097754178	4404	7534	11938	6.552901945339048	10.319649765419607	7.8678156450257575	7893	4233	12126	-0.11456186334227575	-0.05636262376727145	-0.11552028178102886	0.646256	77.76343895	62.855998576000005	750	70198.4692061232	10.9048	1.5748213312973152	-1.012150147053188	4.083717563898948	4.896394310054087	2.9714213349716703	7.629577051304554	4.927621881428916	2.9401937635968416	4.022458477101019	2.5304434682380297	6.653114985835173	4.052969895200199	2.499932050138849	5.312332180648928	5.007317584770679	9.902313586389777	5.347346493178742	4.972303272240865	1.392771927759585	0.18204940353773025	1.4490309739896148	1.3919205611880239	0.1829007701092913
53	53	CJ125X	FE	A6DR	4.3924641609191895	A4c	15.903236389160154	0.112474490262756	669	80	749	3.666744816759977	7.624681179019742	7.029175157542127	164	926	1090	-0.09142575993149302	-0.07519336887835976	-0.11447365144933865	0.646256	77.76343895	62.855998576000005	400	70198.4692061232	10.9048	2.079414183438348	-0.948945966391548	3.037426497940624	4.907256891023126	2.1219182665190015	6.794529385402923	4.924029059846917	2.1051460976952105	4.036479794072524	-0.3697349773125471	3.767060431820464	4.052867320635837	-0.38612250387586	5.322862927860055	2.3018182511596867	7.213022557183597	5.341668935985057	2.283012243034685	1.3910289751818508	0.6883852082564972	1.9549726767667774	1.390571710551894	0.688842472886454
54	54	CJ111	FR	A6DC	0.6710109114646912	A4ab	14.18527603149414	0.36326110342403295	1878	434	2312	3.6827590023968666	4.47503395871636	4.331702164624368	508	2300	2808	-0.28174178905270697	-0.2633036668403079	-0.2150268791582677	0.5808949999999999	84.66091136	62.188501246	600	64917.1494223114	14.5136	1.2151308179014304	-0.439781102199686	3.4483971034577676	3.8975399034071714	0.4341622612171969	4.28735053169487	4.73373492063721	-0.40203275601284183	3.2480220925792462	0.43473690981762037	3.7709015933766317	4.065040344716559	-0.38228134231969246	4.096640096444396	0.37839386227196403	4.370809852554813	5.034234420310459	-0.5592004615940986	1.3359471258490392	-0.12081630794760878	1.1681113295348955	1.3131496922468584	-0.098018874345428
55	55	CJ112	FE	A6DC	1.074199080467224	A4ab	15.020424842834473	0.111533182686303	3406	791	4197	3.0762293660571305	4.4664183586297455	4.212455901937117	1019	4559	5578	-0.18416336276661016	-0.15447627533917022	-0.2083378218926284	0.5808949999999999	84.66091136	62.188501246	400	64917.1494223114	14.5136	1.4519133091673364	-0.9525959046911783	3.7464785099300313	3.9563094768751608	0.2561464250619565	4.083644510140352	4.818194679504478	-0.6057387775673604	3.225332384119231	-0.14910301806210047	3.1619606424825304	4.067451659270924	-0.9912222932137937	4.201302203379004	0.26511615525074106	4.228726697625972	5.167701975152685	-0.7012836165229395	1.3683561965672175	0.08355711260011889	1.373185149252435	1.344858363795225	0.10705494537211147
56	56	CJ123	FR	A6DC	1.0370478630065918	A4ab	14.114155769348145	0.05892210906217801	547	70	617	1.8041569908404842	3.5609190589539184	3.3294980408677244	159	1048	1207	-0.2276331986286676	-0.21103211119538048	-0.3133993280908102	0.5808949999999999	84.66091136	62.188501246	300	64917.1494223114	14.5136	1.9737301559854996	-1.2297217163834997	3.081707270097349	4.01605102546253	-0.6865529845948055	3.2923388987971753	4.726542429778261	-1.3970443889105368	3.3706375540947304	-1.5664805632542462	1.8925049264497265	4.064835000087082	-2.2606780092465977	4.226220939582952	-0.6653018806290341	3.468060888251382	5.022868484851448	-1.4619494258975294	1.3298197587435345	0.6439103972419651	1.9294109397168222	1.310449420149001	0.6632807358364987
57	57	CJ115	FE	A6DC	2.278468608856201	A4ab	14.669536590576172	0.102294547730929	733	217	950	1.7803325797594105	3.63728296122993	3.1358040155909195	441	1192	1633	-0.2346796783276439	-0.1942541027765164	-0.34575667364976803	0.5808949999999999	84.66091136	62.188501246	250	64917.1494223114	14.5136	2.0430356679320347	-0.9901475134381252	3.212986184736668	4.3553982041103545	-1.219594188519435	3.042478439941734	4.7827088633568975	-1.646904847765978	3.6489275559185046	-1.868594976159094	1.8670769713783395	4.066438544077395	-2.2861059643179846	4.632497980868888	-0.9952150196389584	3.455667769971251	5.1116255054075905	-1.4743425441776608	1.3431858449196064	0.6998498230124284	1.9776299245612967	1.3315359472510615	0.7114997206809732
58	58	CJ113	FR	A4ab	0.0	A4ab	14.955730438232422	0.099336444391608	717	183	900	2.5717914155998742	2.2307774884961793	2.292979599663158	425	1905	2330	-0.3747912681080677	-0.3419130549357559	-0.2594048747518014	0.500161	84.5496618	63.189747241000006	250	65959.1869208281	33.9904	0.8674021831493854	-1.0028913890230988	3.367355921026019	3.6482775338751146	-1.3552979342119564	2.260055551346267	4.7223073360246035	-2.4293277363614454	3.110334941700245	-0.5385435261003706	2.565240724343855	4.1597336269523435	-1.5879422113524693	3.7756266988878067	-1.5448492103916274	2.1808914951029177	4.979896307542173	-2.749118819045994	1.3058667176329188	-0.4384645344835334	0.856947263518669	1.27658512351104	-0.4091829403616545
59	59	CJ78	FE	A4ab	0.0	A4ab	13.230463027954102	0.009930270274633002	576	147	723	1.769339547311231	3.2146133381713207	2.7248733149723323	634	1237	1871	-0.2378836365373769	-0.27095880400798844	-0.31653328799759045	0.500161	84.5496618	63.189747241000006	100	65959.1869208281	33.9904	1.8168436595770403	-2.003038931042954	3.27207378750001	3.783826543113117	-1.0589532281407847	2.866427955333452	4.547828647346592	-1.82295533237426	3.4082713187479636	-1.6389317714367326	1.7677701987334093	4.154752284274146	-2.385412736962915	3.847529216830597	-0.6329158786592761	3.440447335721075	4.704176316599157	-1.4895629784278364	1.2319099212656215	0.5849337383114188	1.8718931589226477	1.211080704534716	0.6057629550423242
60	60	CJ78	FB	A4ab	0.0	A4ab	14.189497947692873	0.120124237193143	5972	4314	10286	3.2630057628185742	3.965824424709941	3.6106813153528927	10225	10010	20235	-0.4107762273311302	-0.2743367375865362	-0.3782498503276539	0.500161	84.5496618	63.189747241000006	750	65959.1869208281	33.9904	1.2153899542256015	-0.9203693571495011	4.306103208727586	3.7084780884789064	-0.09779677312601365	3.6552474226926597	4.644817180367945	-1.0341358650150525	3.242655607382312	0.020350155436262174	3.2586674048992927	4.157521293615606	-0.8945155307970314	3.807560325565703	0.1582640991442381	4.038392268961319	4.857442469897534	-0.891618045187593	1.2730207368097495	-0.057630782584148	1.2340271126081581	1.2474930454977669	-0.032103091272165374
61	61	CJ173	DY	A4ab	0.0	A4ab	14.095239639282227	0.014730527265545	4114	2334	6448	2.30028534375104	2.5697326676849137	2.4625084061311	6186	9359	15545	-0.6713812341876779	-0.5985916985068963	-0.6026018128964175	0.500161	84.5496618	63.189747241000006	150	65959.1869208281	33.9904	1.117136478161657	-1.8317817077114473	4.191590726379211	3.7158836768772012	-1.2533752707461012	2.5166069870749697	4.6352847067638425	-2.1727763006327425	3.258933071818961	-0.9586477280679206	2.296219136648301	4.157249142799063	-1.8569637990480232	3.8114886497613476	-1.241755982076434	2.6573642057071574	4.842378776126668	-2.272646108441754	1.2689801791086524	-0.15184370094699529	1.1393524068202572	1.2439142752217234	-0.1267777970600663
62	62	CJ114	FR	A4ab	0.0	A4ab	13.91735553741455	0.163305032529229	2613	810	3423	3.0355384673287564	3.778526279436495	3.5973525722492963	1238	3839	5077	-0.3934360156074691	-0.3622147730923452	-0.4964926426627154	0.500161	84.5496618	63.189747241000006	550	65959.1869208281	33.9904	1.244763102198985	-0.7870004315156448	3.705607163404605	3.7298594893360164	-0.13250691708672013	3.6694408194012182	4.61729504055579	-1.019942468306494	3.28965187200559	-0.25411340467683363	3.031985862733737	4.1567355402913435	-1.121197072962587	3.8189021757748103	-0.040375896338315176	3.8945859919339925	4.813950601651414	-1.035424322214919	1.2613548462353645	-0.01659174403637964	1.273732879373212	1.2371604267060965	0.0076026754928884
63	63	CJ113	FE	A6M	1.9206032752990725	A4ab	15.959351539611815	0.011535845155155	971	306	1277	2.791048106317163	2.634888814087234	2.6692730260617106	613	2171	2784	-0.32737899359110195	-0.3193208238297569	-0.274453885403302	0.62757	77.76343895	64.858490566	250	71962.56929258	13.488	0.944049946012581	-1.9379505820900647	3.4446692309385245	4.142696409728709	-1.473423383666998	2.440802002909334	4.917854310860089	-2.2485812847983784	3.3079125123318813	-0.5168644060147183	2.8789376072136585	4.065293434799829	-1.2742453284826656	4.457943850428682	-1.8230550363414482	2.237799598539917	5.327099529696229	-2.6922107156089945	1.4051063595645052	-0.4610564135519243	0.8262071508700449	1.3839729990228595	-0.43992305301027856
64	64	CJ164	CTBgr	A6M	2.5785629749298096	A4ab	16.617134094238278	0.196750247924024	2477	409	2886	2.175142611140646	2.921695551471285	2.7550146722192554	1353	4707	6060	-0.3808070142342885	-0.33315599054295936	-0.4423936396463986	0.62757	77.76343895	64.858490566	200	71962.56929258	13.488	1.3432202268057936	-0.7060847117162029	3.782472624166286	4.293998837267553	-1.5389841650482978	2.46002118600825	4.984376773918718	-2.2293621016994623	3.3926473942018456	-1.2175047830611994	2.261132904822763	4.0671926420142075	-1.8920500308735613	4.658126605180357	-1.736431053709072	2.4194841972203647	5.432221668399832	-2.510526116928547	1.4277694625800308	-0.08454923577423723	1.2004029472460171	1.4089474834401	-0.06572725663430634
65	65	CJ94	FB	A6M	1.1007909774780271	A4ab	15.43614673614502	0.8034224105254041	2533	3452	5985	4.0803625297629695	4.313947581875605	4.1763021230682655	4274	2979	7253	-0.3679337860191903	-0.2871895321830848	-0.338697441787273	0.62757	77.76343895	64.858490566	1000	71962.56929258	13.488	1.0572461516369736	-0.09505605830041881	3.8605176774617465	3.930888640344569	0.24541348272369667	4.000743528142999	4.864941882632979	-0.6886397595647136	3.1511505333622103	0.9292119964007592	4.169762673242418	4.063782792216876	0.016579737546093654	4.196165545577329	0.11778203629827644	4.00047324412276	5.243484651901757	-0.9295370700261518	1.3895734925171253	-0.3323273408801517	0.9592682345142372	1.36410812100306	-0.30686196936608634
66	66	CJ170	DY	A6M	2.4857072830200195	A4ab	16.33821678161621	0.040375458043041004	1764	669	2433	1.602128898676516	2.6841932143707345	2.22054132877208	2945	3928	6873	-0.38061768480531455	-0.3379950640280863	-0.4502832804396708	0.62757	77.76343895	64.858490566	300	71962.56929258	13.488	1.675391547202031	-1.393882537739805	3.83714634390906	4.287266281880897	-2.066724953108817	1.9537551376539795	4.956169478825813	-2.7356281500537327	3.4128243314619118	-1.8106954327853957	1.6889245067723717	4.066387327600468	-2.4642584289239524	4.637630845813202	-1.9534376314424677	2.2265564451678217	5.387647083351824	-2.70345386898109	1.41659414417396	0.2587974030280711	1.5431641138289387	1.3983576372534159	0.2770339099486152
67	67	CJ78	DY	A3a	0.0	A3a	13.294806480407715	0.023063853541084003	8631	6338	14969	3.2973300130266967	2.770530037430321	2.9965273934417804	8145	10841	18986	-0.3034245396222597	-0.34993125756432925	-0.1845824997413693	0.350627	95.45211819	69.5680550611	500	74193.339590278	21.1208	0.8402343794781968	-1.6370681284459412	4.2784334765374155	3.7666933873066166	-0.7701659938648362	3.07253897861017	4.613371702539323	-1.6168443090975422	3.266576751762022	0.030753261264674592	3.356675064114895	4.093837884608126	-0.7965078715814293	3.8823742489129187	-1.1118442114825977	2.868817247261357	4.831723104317875	-2.0611930668875544	1.2800964935291312	-0.43986211405093445	0.8493513327047921	1.2570132506537282	-0.41677887117553136
68	68	CJ170	FB	A3a	0.0	A3a	13.100027084350586	0.084275757661268	2961	3210	6171	2.5379548430621237	2.2865373805358513	2.4184081484042985	4141	3754	7895	-0.5826804595639581	-0.5743689841924634	-0.5135188437829374	0.350627	95.45211819	69.5680550611	250	74193.339590278	21.1208	0.9009369834874882	-1.0742973343676108	3.897352134344313	3.781996611605777	-1.3635884632014785	2.5141180443406754	4.593673391771335	-2.1752652433670367	3.300213199792674	-0.7622583567305501	2.5978622782263403	4.0932755005321075	-1.5553206574699838	3.890491905883918	-1.6039545253480667	2.4159528508306347	4.800594843854128	-2.514057463318277	1.2717469124468463	-0.37080992895935816	0.9174492605295511	1.2496179268382606	-0.3486809433507724
69	69	CJ21	DY	A19DI	2.516676902770996	V1	12.865055084228516	0.32239150341932205	3938	3641	7579	6.103236597416493	5.631755953189324	5.860824618710216	4515	4778	9293	-0.2327917474223463	-0.2136509722484856	-0.202318753523794	0.24351	107.244571	76.65094339619998	600	104911.420632095	9.8768	0.9227490796560718	-0.491616412483349	3.9681559371499704	4.566307193374133	1.2945174253360836	5.928718660140608	4.621489246277321	1.2393353724328957	3.98529810565251	2.117938491763983	6.217204884688195	4.039214648424622	2.064021948991871	4.803621608361708	0.8281343448276157	5.696271078633158	4.8654951887050775	0.7662607644842465	1.2801972952119005	-0.35744821555582873	0.9101864330546929	1.2786928504817023	-0.35594377082563056
70	70	CJ21	FB	V3A	2.8712878227233887	V1	12.658323287963867	1.11476386783126	1954	1739	3693	7.252389691624546	9.5803552662082	8.466980426189961	1837	2004	3841	-0.07447085052821742	-0.015985369248306028	-0.09038352510433408	0.344803	119.0370239	82.43592025630002	650	105785.965745026	8.8008	1.3209928966271787	0.047182883744345205	3.5844443071651764	4.690938131802169	3.776042294387792	8.550845673601845	4.605518040295828	3.861462385894133	4.116970419294791	3.135419272329755	7.3720633294413975	4.033509297879473	3.2188803937450734	4.93803933126658	4.642315934941619	9.668104615727735	4.842260964629377	4.738094301578823	1.2721509594231453	0.0488419372040334	1.3126433077090254	1.2744797927984768	0.046513103828701885
71	71	CJ19	FE	V3A	2.378979206085205	V1	12.318706512451172	0.279959417263722	4818	1888	6706	3.623382538426839	4.777691115767212	4.422371749192597	2409	5417	7826	-0.2540988804269649	-0.23432097593790285	-0.3037260512339462	0.344803	119.0370239	82.43592025630002	250	105785.965745026	8.8008	1.3185720980599354	-0.5529049191428108	3.8935398435646613	4.565742208094314	-0.1433704589017175	4.5405829126587065	4.571172124241603	-0.14880037504900567	4.027223336776299	-0.40384079834945963	3.744036747445589	4.032528726677574	-0.40914618825073523	4.781897459581671	-0.004206343814459501	4.919715607627348	4.787985822288776	-0.010294706521563946	1.2617333656141363	0.05683873244579907	1.3231169737459578	1.261585328194301	0.056986769865634335
72	72	CJ51	DY	MST	4.504508972167969	V1	11.472357749938965	0.288676067759204	10299	5240	15539	3.3324824328149143	2.9404606704173863	3.0723150452213788	7521	14840	22361	-0.26854501601624364	-0.2626983647914318	-0.2364600357359732	0.420471	127.3807405	61.85475258100001	500	97814.65419592867	15.5776	0.882363442178331	-0.5395892191360432	4.349491221610217	5.294329014148114	-2.2220139689267353	3.3072054256668575	4.4544929072622335	-1.3821778620408547	4.882834694403061	-1.5503522615881469	3.4234065134652107	4.062258855046028	-0.7297764222311134	5.5326571760809715	-2.592196505663585	3.2794907505488853	4.590980234017413	-1.6505195636000263	1.1836542288205847	-0.3012907866422537	0.9419427155250247	1.2065509305336297	-0.32418748835529876
73	73	CJ50	FR	V4	3.0008020401000977	V1	11.756750106811525	0.07453018347606401	6028	1673	7701	4.476153548802088	6.888881104797868	6.340801948588872	1952	6641	8593	-0.2050140686327264	-0.2261632718271633	-0.2154692629977928	0.39567	107.3558206	71.7559629761	600	101871.923861511	35.0624	1.5390180496916768	-1.127667809635923	3.934144811792477	4.8263735256085605	1.5144284229803118	6.636312741531393	4.3938724947651915	1.9469294538236808	4.578169044660597	-0.10201549585850866	4.473749766910001	4.155586717588411	0.3205668312136769	4.943837535984739	1.9450435688131291	7.360001177826634	4.458890241120145	2.4299908636777223	1.1397132700488162	0.3993047796428606	1.6536435792091606	1.1515046743628397	0.3875133753288371
74	74	CJ182	DY	V4	4.548311233520508	V1	13.265351295471193	0.095234637365382	16526	8254	24780	3.4096731503158297	2.899334894055716	3.068834555484448	14192	28538	42730	-0.29003474001007623	-0.2976262364760321	-0.2555200334943844	0.39567	107.3558206	71.7559629761	300	101871.923861511	35.0624	0.8503263410415622	-1.0212050675741027	4.630732892817196	5.185258220302217	-2.1164236648177686	3.2117784155751132	4.546439427617047	-1.477604872132599	4.784111011123535	-1.3744378608077055	3.4029136033749854	4.1599424826371685	-0.7502693323213387	5.416267890209749	-2.5169329961540328	3.1293610337059086	4.699984174498719	-1.800649280443003	1.1913664704516056	-0.34104012941004336	0.9076737676160354	1.2087827773058504	-0.35845643626428814
75	75	CJ182	CTBgr	V4	2.998874425888061	V1	12.424867630004885	0.079255671364479	6545	5944	12489	6.1195866734801285	6.0617109182219995	6.088350541222278	7146	8379	15525	-0.19790813714984265	-0.14589377035662568	-0.19839649754598412	0.39567	107.3558206	71.7559629761	400	101871.923861511	35.0624	0.9905425385167042	-1.1009696508241416	4.1910316088486175	4.773286891001351	1.3150636502209272	6.316293681385238	4.461440147544752	1.6269103936775258	4.4622108132583955	1.657375860221733	6.1152538443502005	4.157515764826252	1.9620709086538763	4.915326178028303	1.1463847401936968	6.426057191232121	4.56566404113879	1.4960468770832094	1.1683695830965481	-0.177827044579844	1.0798011887295926	1.176871553667435	-0.18632901515073086
76	76	CJ56	FR	V5	2.365957260131836	AuA1	11.391138076782227	0.179862472373251	905	122	1027	2.570577542333913	6.3774828977282825	5.6942764146204095	208	951	1159	-0.1203291056222144	-0.09355892957741577	-0.15304616209770014	0.288428	115.0320399	62.188501246	400	91753.6885408014	16.9912	2.4809533237958474	-0.7450594411089244	3.064083435963596	4.642287672345217	1.0519887422751921	5.943865172398435	4.439794529929687	1.2544818846907226	4.26658490230162	-1.696007359967707	2.655024869107768	4.068735608922469	-1.498158066588556	4.7921680074525845	1.585314890275698	6.742373221978595	4.565119989898599	1.8123629078296837	1.1931696709349433	1.2877836528609041	2.5483932259386046	1.1986903017375663	1.2822630220582811
77	77	CJ56	FE	V5	3.8672749996185294	V1	11.579595565795898	0.2393899098490961	2939	573	3512	4.933877818548424	9.813647362482932	8.8869574833971	775	3306	4081	-0.035488424711863746	-0.0011107474333888396	-0.18514308298109464	0.288428	115.0320399	62.188501246	600	91753.6885408014	16.9912	1.9890333168749128	-0.6208941588135234	3.610766594773271	5.090641847152614	3.796315636244487	9.117487273644201	4.458853497460611	4.42810398593649	4.686579057041289	0.24729876150713537	5.017781014408163	4.069279739836586	0.8645980787118388	5.3036386699264195	4.510008692556513	10.148419748578018	4.595237928053827	5.218409434429105	1.1886209635486567	0.8004123533262562	2.0493179234118797	1.2058455973433566	0.7831877195315562
78	78	CJ56	FB	V5	4.4157142639160165	V1	11.214787483215332	0.98572315820216	2685	5075	7760	2.9616983172175058	3.2521835877668006	3.073385193405359	8275	5169	13444	-0.21299151538172728	-0.13841725157849633	-0.3244455691199189	0.288428	115.0320399	62.188501246	500	91753.6885408014	16.9912	1.098080641387609	-0.0062450401775406145	4.1285285037974395	5.288498749119665	-2.215113555714306	3.340808531567753	4.421959949545318	-1.3485747561399593	4.914892583555703	-1.9531942663381976	3.046654818820043	4.068226434093787	-1.106528116876281	5.508554566512396	-2.2563709787455957	3.6452570120811294	4.536936889834583	-1.2847533020677822	1.1683699718200073	-0.07028933043239838	1.1722161682775267	1.1919946769904057	-0.09391403560279676
79	79	CJ56	DY	V4T	5.305086135864258	V1	12.207418441772461	0.122895354788841	4635	6246	10881	3.762726206111016	2.6870000571697847	3.3000281852793045	7540	5691	13231	-0.18538466648177332	-0.16139747212652952	-0.1807479459020657	0.25408600000000003	119.9270203	76.9846920612	400	109315.04885091599	13.1344	0.7141099059521917	-0.9104645323104531	4.121592669438407	5.481264919766456	-2.1812367344871517	3.4493733185447026	4.540038154442314	-1.2400099691630095	4.972423030769147	-1.2096968246581312	3.863127379910325	4.052781761897015	-0.2900555557859992	5.786076620512216	-3.0990765633424315	2.8862962612912204	4.730714110027476	-2.043714052857691	1.2170547213653502	-0.5029448154131585	0.7375244430597675	1.2427156667727477	-0.528605760820556
80	80	CJ64	FB	V4T	4.588239192962647	V1	11.93030071258545	0.697441554779546	3630	3144	6774	6.079892893299077	10.53020091741781	8.393121564362602	3579	3874	7453	-0.04975271741889565	0.020730511711279584	-0.1417683094209424	0.25408600000000003	119.9270203	76.9846920612	600	109315.04885091599	13.1344	1.7319714511786248	-0.15649218016938168	3.8723311212302507	5.281887936879745	3.111233627482857	8.570491998349457	4.512012853720858	3.881108710641744	4.80420090068308	1.2756919926159966	6.181094185597733	4.051981643397668	2.0279112499014085	5.549659373894279	4.980541543523531	10.773784109936752	4.686427121629969	5.843773795787841	1.2112048131097382	0.5207666380688867	1.7659075084460842	1.232194146612864	0.49977730456576075
81	81	CJ84	FR	A19M	2.566066265106201	V1	13.519604682922365	0.07136891697372799	1218	476	1694	2.477413547297249	3.444463440792717	3.2012357403074936	498	1482	1980	-0.16322273562421738	-0.14685813589602015	-0.1385001248078952	0.387124	119.259523	69.3084727661	150	102465.784581306	12.196	1.3903465751813933	-1.1464908936298233	3.296665190261531	4.532294506769461	-1.3310587664619677	3.2135729933516557	4.67704603466355	-1.4758102943560565	3.910683350487667	-1.4332698031904179	2.578481244157667	4.052115238835906	-1.5747016915386571	4.78666431947801	-1.3422008786852935	3.4255049393497607	4.948968815591868	-1.5045053747991508	1.299653838369636	0.09069273681175716	1.3607693446743827	1.295707434387334	0.09463914079405922
82	82	CJ84	FB	PGM	5.993866443634032	V1	14.988858222961426	0.134736834286724	13745	7952	21697	3.742123873669675	4.215126523472172	4.0557300594134436	7898	15539	23437	-0.1931166414190789	-0.17855826591456614	-0.2374207497316556	0.481079	109.24706299999998	80.7671769313	800	104581.998338673	7.2512	1.126399516897513	-0.870513660842316	4.3699020200240195	5.469705029591072	-1.4139749701776285	3.896796689654982	4.848316657466174	-0.79258659805273	4.640019130988648	-0.8978952573189729	3.8624255244909063	4.032881284875093	-0.29075741120541787	5.925569632443717	-1.7104431089715453	3.916306839611705	5.228829998009378	-1.0137034745372064	1.351260208836365	-0.22486069193885205	1.0243284158301693	1.3682013049476671	-0.24180178805015418
83	83	CJ80	DY	PGM	3.8028867244720463	V1	13.261636734008787	0.144769431968181	9603	6531	16134	5.582894443514874	5.621861873209451	5.605521995832829	7687	10645	18332	-0.18235494410272174	-0.14449372602364174	-0.1801198223711056	0.481079	109.24706299999998	80.7671769313	500	104581.998338673	7.2512	1.006979789800583	-0.8393231296375271	4.263209848572749	4.929484216230943	0.6760377796018862	5.621264933441886	4.673640350098656	0.9318816457341734	4.277870805714878	1.3050236377999962	5.708183079000838	4.02789430021036	1.5550001433045137	5.239665916782515	0.38219595642693616	5.599074467274978	4.952797720083385	0.6690641531260662	1.2956475466569044	-0.2886677568563214	0.9704872995637841	1.3026226941171224	-0.2956429043165394
84	84	CJ84	FE	A23a	5.8906755447387695	V1	14.837852478027346	0.016001999321464	491	122	613	2.7898573633531907	4.988394360469751	4.41524342191796	262	743	1005	-0.10314198801324746	-0.08944099874647557	-0.13340314783490928	0.569351	88.44339623	77.6521893912	150	90648.5213344861	12.9224	1.7880463804336186	-1.7958257523419563	3.002166061756508	5.455056730020389	-1.0398133081024286	4.297596614463701	4.807030095161972	-0.3917866732440114	4.692535285679883	-1.902677922326692	2.8836702172287625	4.059370081820752	-1.2695127184675616	5.879631211480847	-0.8912368510110955	4.765381589277992	5.153023085340671	-0.16462872487091929	1.3256362296520403	0.4624101507815783	1.7108730116662823	1.3433035726476599	0.44474280778595876
85	85	CJ146L	FR	A23a	3.915427207946777	V1	12.404903411865234	0.077679922183175	7879	3352	11231	6.051151547857227	6.21384298477312	6.166646083029682	3543	8670	12213	-0.16786442718815975	-0.12738571450048886	-0.13444195317525168	0.569351	88.44339623	77.6521893912	500	90648.5213344861	12.9224	1.0268860291515096	-1.1096912181597145	4.086822357099062	5.03683651698726	1.1298095660424217	6.295046792705463	4.560982578031931	1.605663504997751	4.517286466028825	1.5338650818284023	6.151989024666585	4.0523454588869665	1.9988060889702606	5.297763731331802	0.9160792534413176	6.379646863389183	4.764206435532848	1.4496365492402719	1.2379567680743544	-0.21107073892284478	1.0420861174079916	1.2509301156238415	-0.22404408647233187
86	86	CJ80	FR	A23a	4.198305606842041	V1	13.79965591430664	0.08596683708485801	605	210	815	2.570626980987888	6.0615484645592534	5.284925220160735	200	699	899	-0.14437295259669106	-0.131309227198568	-0.13576473986550378	0.569351	88.44339623	77.6521893912	600	90648.5213344861	12.9224	2.3580039069806267	-1.065669051647951	2.9537596917332287	5.014523832382361	0.2704013877783744	5.272272672697038	4.70203583517141	0.5828893849893255	4.361694106150619	-1.7910671251627308	2.6674374066140247	4.0563725100701875	-1.4857455290822994	5.337487030855916	0.7240614337033371	6.004452898689285	4.98710588001888	1.0744425845403738	1.2953661936275938	1.062637713353033	2.3202484639705325	1.3038856468904174	1.0541182600902093
87	87	CJ36	FB	V6	1.9988664388656616	V1	13.16211986541748	1.85964635593101	4817	2701	7518	5.287552942773004	7.932390367919264	6.8509168057862295	3988	5765	9753	-0.22520712470969675	-0.14625015012910084	-0.23359447357650776	0.273069	113.9195443	77.8746885012	900	102426.229183972	35.2112	1.500200651184251	0.26943036342743976	3.989138224215789	4.406997622384039	2.4439191834021905	7.004983184680631	4.535316908813311	2.315599896972919	4.034974378627973	1.2525785641450318	5.280385006375467	4.160350872093861	1.127202070679143	4.538251003986202	3.3941393639330615	8.180270042208068	4.682130639860108	3.250259728059156	1.207858893071966	0.2923417581122849	1.561970368885702	1.2043604861788724	0.2958401650053786
88	88	CJ52X	FR	V6	2.6401283740997314	V1	12.87349796295166	0.07580967160440899	1472	277	1749	5.2273476167906585	4.597037459611488	4.6752994657560025	520	3668	4188	-0.1863011000708047	-0.17969923399980292	-0.11638043503707453	0.273069	113.9195443	77.8746885012	400	102426.229183972	35.2112	0.8794206539556382	-1.120275384651835	3.622006673006805	4.62750486070489	0.04779460505111288	4.858554578388708	4.506128175075006	0.16917129068099612	4.278110647602099	0.9492369691885596	5.221013014745842	4.159517537741141	1.0678300790495179	4.772100292365084	-0.17506283275359635	4.891042637610464	4.636005136149936	-0.038967676538447904	1.1900930504276364	-0.3106723964719982	0.952148678706902	1.1934021791290597	-0.3139815251734215
89	89	CJ52X	FE	V6	3.330399751663208	V1	13.865408897399902	0.083806472406562	1815	290	2105	4.488705962627079	5.3822085450349055	5.225010973902302	598	2801	3399	-0.2106831495284905	-0.20501382789193656	-0.1172196216880386	0.273069	113.9195443	77.8746885012	450	102426.229183972	35.2112	1.1990557166914295	-1.0767224393421926	3.5313511645830595	4.762524081105974	0.4624868927963277	5.307952756498831	4.606441505111183	0.6185694687911187	4.314884546975353	0.1738214156517257	4.479507428741146	4.162381469582257	0.3263244930448215	4.969534879011703	0.41267366602320266	5.5176935584303965	4.7945253007534205	0.587683244281485	1.2268074207230786	-0.02775170403164906	1.234123174129935	1.231062746441818	-0.032007029750388494
90	90	CJ167	FR	A24d	0.4256517291069031	A4ab	14.25164031982422	0.010574524725558	1660	243	1903	1.7793881863188217	2.445874762493296	2.3562375011047823	294	1892	2186	-0.4412663489737855	-0.4031370444859418	-0.3825592006249573	0.57207	74.01803726	68.30722677109999	200	70958.6744986353	5.1088	1.3745594026637291	-1.9757391429794953	3.339650157613684	3.807805637284307	-1.451568136179525	2.262032303743784	4.7835884850687105	-2.4273509839639282	3.0671765252840886	-1.287788338965267	1.9119897326321578	4.020581389382988	-2.2411932030641664	4.036425003281202	-1.5905502407879064	2.2453511148561374	5.13053396178607	-2.684659199292774	1.3740536035179214	0.0005057991458077282	1.293239061193353	1.3474505453506995	0.02710885731302959
91	91	CJ167	FB	A24d	0.644058883190155	A4ab	14.737436294555664	0.020828609307918	3020	415	3435	1.6680029575076198	1.1675387207659185	1.2562450016499185	684	3175	3859	-0.6100013780698731	-0.5314907257634728	-0.6483177435290586	0.57207	74.01803726	68.30722677109999	300	70958.6744986353	5.1088	0.6999620207571394	-1.681339726214512	3.5864747785713966	3.8370173417991142	-2.5807723401491955	1.1129105828527335	4.832717706504897	-3.5764727048549787	3.0491184165844127	-1.381115459076793	1.7992018712740188	4.021984021929925	-2.3539810644223054	4.091728697828479	-2.924189977062561	0.8893786088014712	5.208170426113359	-4.04063170534744	1.3930411718993945	-0.693079151142255	0.6001971280964719	1.365895096540991	-0.6659330757838516
92	92	CJ167	CTBgr	A24d	0.3122495710849762	A4ab	15.253084182739258	0.053513503914189006	7115	1977	9092	5.510222617922515	5.576024865100198	5.56048271623106	2391	7732	10123	-0.2353679242636469	-0.1926794401685374	-0.1470584931166254	0.57207	74.01803726	68.30722677109999	500	70958.6744986353	5.1088	1.0119418491303156	-1.2715366117097868	4.005309236848516	3.694140359315318	1.8663423569157418	5.365000110541882	4.88486589339689	0.6756168228341695	2.8600546540949288	2.650167963827586	5.6399327080914645	4.023472845527374	1.4867497723951404	3.955461425491408	1.62056343960879	5.215457567900141	5.290577611348969	0.28544725375122937	1.4179361605301712	-0.40599431139985565	0.8925989970700754	1.3854730559405637	-0.3735312068102481
93	93	CJ167	DY	A23c	0.8188154101371765	A3a	14.221094131469727	0.17560119847290698	15499	11064	26563	2.849161323590048	3.0171960545899457	2.9490453296899983	10650	15609	26259	-0.517482927259985	-0.4841815909329309	-0.4747261811315505	0.374565	100.7920968	71.53346386609999	750	87820.3987184051	3.928	1.0589769100151085	-0.7554725243730025	4.419278183187153	3.930389490072833	-0.9813441603828346	2.852512700658336	4.785915916739374	-1.836870587049376	3.178980857725444	-0.329819534135396	2.9874570742453144	4.014887185041058	-1.1657258614510098	4.177141463449411	-1.1599454088594654	2.8107949921331765	5.136411376605681	-2.119215322015735	1.3736054650819938	-0.31462855506688525	0.9748261203840165	1.3502809935114155	-0.291304083496307
94	94	CJ122	DY	AuRT	0.0	AuRT	14.42884635925293	0.16686798098607902	10338	11189	21527	3.1352403891214133	2.5689766643413834	2.8585137337411397	10668	10196	20864	-0.4722857175119485	-0.5989232909257923	-0.427252402474164	0.311571	104.3520826	73.86970452119998	600	93525.2188478426	3.2536	0.8193874617254744	-0.7776269887557662	4.319397574051826	3.6608272819922565	-0.8023135482511168	2.737877200445951	4.810019821002901	-1.9515060872617611	2.889447531941077	0.24579285718033628	3.27613810520192	4.012285219615817	-0.8770448304944041	3.887211004640039	-1.3182343402986558	2.3232291882274088	5.175757790262886	-2.606781125921503	1.3917786090200055	-0.5723911472945311	0.7250698347707694	1.3604478308350285	-0.5410603691095541
95	95	CJ180	FB	AuRT	0.0	AuRT	15.14555835723877	0.9866352009089072	9570	16102	25672	3.693878398228277	3.5244928247563467	3.6306960890506623	16177	9624	25801	-0.6066801979785981	-0.5805804743893496	-0.5767437391999619	0.311571	104.3520826	73.86970452119998	900	93525.2188478426	3.2536	0.9541442475331149	-0.005843393954173159	4.411636538756469	3.6045174017631396	0.026178687287522706	3.4375774762683324	4.882501900490042	-1.2518058114393797	2.7656785586245953	0.9281998396036815	3.8327067608611536	4.014354573063447	-0.32047617483517055	3.857341201855857	-0.3328483770995101	3.164205524603427	5.290297614301831	-1.7658047895454847	1.422501801826671	-0.4683575542935562	0.8326147212973304	1.387659730116108	-0.4335154825829931
96	96	CJ122	FB	TPO	2.03287672996521	AuA1	12.749384880065918	1.30201779033774	16693	16521	33214	6.212829406963906	5.3146208681076335	5.7564637275058095	18224	18823	37047	-0.20076459374495748	-0.2127719594278922	-0.19417622560289385	0.4784390000000001	85.5509078	68.19597721609999	1100	81476.2523778188	16.7064	0.855426814415751	0.11461691832796958	4.568753045346471	4.432550803758201	1.3239129237476082	5.867384654929926	4.578462360283596	1.1780013672222136	3.9287398172795562	2.28408958968435	6.294707211760517	4.071305130899713	2.1415242760641933	4.621175170492184	0.6934456976154495	5.459850818758243	4.784780363498302	0.5298405046093313	1.255200236020864	-0.3997734216051131	0.8703348124633054	1.251222205832769	-0.39579539141701814
97	97	CJ122	FE	TPO	1.3867641687393188	AuA1	12.413829803466795	0.029409682472642005	7774	2224	9998	8.537612725645483	6.304558635385737	6.835229301093068	2630	8437	11067	-0.10205429266999697	-0.10749225287177834	-0.07312949663465525	0.4784390000000001	85.5509078	68.19597721609999	500	81476.2523778188	16.7064	0.7384451412802967	-1.531509664412477	4.044029909946466	4.259586819243278	2.5756424818497896	6.980085379320745	4.544527209480035	2.290702091613033	3.7919305385724176	4.745682187073065	8.620459374352315	4.070336286989493	4.46727643865599	4.4116612877387125	1.8928973476470246	6.503414616487978	4.73115433304667	1.5734043023390667	1.246250369211494	-0.5078052279311972	0.7660933906049766	1.2384819545556436	-0.5000368132753469
98	98	CJ122	FR	AuCPB	2.3040478229522705	AuR	13.766578674316404	0.046671887402237	3802	676	4478	2.6255382556151248	2.7619605349513927	2.7422170659535294	698	4125	4823	-0.2578602774626096	-0.22931324036585604	-0.22169576071652533	0.602344	83.77091492	59.852260591000004	600	81425.4034650528	5.7616	1.0519597377964338	-1.3309446359735881	3.6833172619218826	4.426018524548231	-1.6838014585947012	2.7000613749741693	4.731538978687072	-1.9893219127335429	3.723766291695985	-1.0982280360808603	2.7564410574024527	4.022280133908996	-1.3967418782938714	4.7044980337115	-1.9425374987601076	2.644904111051792	5.047066738048512	-2.2851062030971194	1.3351573967218153	-0.2831976589253815	0.9912620400174803	1.326827901659277	-0.2748681638628432
99	99	CJ170	CTBgr	S2E	2.8155949115753174	A3b	11.604642868041992	0.4813010950845011	12118	5967	18085	5.445145134903206	5.678589525680522	5.601727773271836	5968	12158	18126	-0.3586154269276617	-0.31534306382383	-0.3158917008489832	0.4456850000000001	80.32217871	54.9572801709	1000	76558.7651935107	6.9112	1.042872023608874	-0.3175831501892216	4.2583019756569245	4.754767821646304	0.8469599516255322	5.783485140456592	4.5076259205229565	1.0941018527488797	4.262969992422207	1.1821751424809994	5.576832184008	4.02149588659153	1.4236492483116763	4.968197706255338	0.7103918194251841	5.917513141064073	4.6910866987653606	0.9875028269151613	1.2341215051582768	-0.1912494815494028	1.0681428191324005	1.240859408356797	-0.197987384747923
100	100	CJ802	CTBr	S2E	1.1237752437591553	AuA1	13.043272018432615	0.077129636729455	5598	5099	10697	4.781268818152137	4.912091501994781	4.851966687923978	6369	7489	13858	-0.34470832110423305	-0.2469782179952949	-0.3018989044936723	0.4456850000000001	80.32217871	54.9572801709	600	76558.7651935107	6.9112	1.0273614993881905	-1.112778714103115	4.141700556997391	4.119808026205471	0.7321586617185076	4.8882334916408805	4.65311648399081	0.19885020393316832	3.504571721711562	1.276697096440575	4.908802131585437	4.025649622263024	0.7556191958891132	4.323019290139588	0.5890722118551928	4.92110361846926	4.920998197674432	-0.0089066956796513	1.3100205818051958	-0.2826590824170052	0.9980108686578366	1.2954808346106774	-0.2681193352224869
101	101	CJ173	FB	A1-2	0.8355491757392883	A3b	11.836467742919922	0.1857327350873	14936	16453	31389	3.490639428571272	3.499453546752143	3.4947168919290466	20292	17468	37760	-0.5156592526182351	-0.4368883104869383	-0.4816406227353931	0.302232	114.3645425	67.3059807761	300	94082.7373054144	25.3944	1.002525072658243	-0.7311115458300994	4.577031985626031	4.143050568403053	-0.6483336764740066	3.7378163169126672	4.4462838627240915	-0.9515669707950449	3.81363760471685	-0.3229981761455778	3.5339056248858527	4.1099167393817435	-0.6192773108104714	4.219717820822864	-0.720264274070721	3.8697418428462917	4.559722018054763	-1.0602684713026198	1.1954690809361328	-0.1929440082778897	1.0814533351462094	1.1872019413923571	-0.18467686873411404
102	102	CJ173	CTBgr	AIP	5.555389881134033	A3b	11.837947845458984	0.043551124089436	9237	4941	14178	8.616963193954389	9.224414049265631	9.013166649826463	5070	9509	14579	-0.04323461029188309	-0.02642192128396718	-0.07842825103827586	0.513205	92.44838021	71.53346386609999	200	87971.2987558306	4.4504	1.0704947719560212	-1.3610006310228178	4.163727735958904	5.579362726088361	3.433803923738102	9.16004128652018	4.542508651013995	4.4706579988124675	5.023562044821543	3.5934011491328457	8.759659607504355	4.0104865221463575	4.606476671808031	5.913379754688491	3.31103429457714	9.403630459437565	4.750793903976977	4.473620145288654	1.2297650525082382	-0.15927028055221704	1.078591862116781	1.2580331137195637	-0.18753834176354256
103	103	CJ802	DY	AIP	4.573628902435303	A3b	11.975519180297852	0.098572315820216	14205	10141	24346	4.734021697044728	5.883457062144194	5.395210072948864	11369	15396	26765	-0.17266799282315445	-0.1416218921046992	-0.19419850912131686	0.513205	92.44838021	71.53346386609999	500	87971.2987558306	4.4504	1.2428031468079277	-1.0062450401775407	4.42756724771945	5.265678167391402	0.12953190555746197	5.528171929537092	4.556421431119484	0.83878864182938	4.703874823154694	0.030146873890034342	4.876320902627137	4.010883730113915	0.7231379669308131	5.568042736163548	0.31541432598064567	6.040687798112921	4.7727795781801845	1.1106774839640092	1.243919702103241	-0.001116555295313404	1.2456769711127795	1.2632563795754717	-0.02045323276754396
104	104	CJ123	FE	A8C	1.8188766241073608	A4c	15.666306495666506	0.21423310305759305	519	91	610	3.9960468803019062	6.625917219363136	6.281313519762009	95	630	725	-0.07744620967649535	-0.07342449531734416	-0.1015010556645086	0.554779	83.65966536	60.853506586	800	68529.7258810965	3.9144	1.6581179895623597	-0.6691134216252127	2.8603380065709936	4.1253524612689825	2.155961058493027	6.038562171278882	4.932134636190839	1.3491788835711702	3.2307154152293425	0.7653314650725638	4.130234455507194	4.018995360491036	-0.022948480189129317	4.462884077632835	2.163033141730301	6.1884286564406805	5.367498877071367	1.258418342291769	1.4271938694952593	0.2309241200671004	1.5190498664766443	1.4051983269660389	0.2529196625963208
105	105	CJ801	FB	A8C	1.5384643077850342	A4c	15.114100456237793	1.23438617182031	22238	21394	43632	5.582472225050297	7.755861963982854	6.7074120264394725	20821	22340	43161	-0.17618559608302412	-0.15215329126526247	-0.18813249648742525	0.554779	83.65966536	60.853506586	1000	68529.7258810965	3.9144	1.3893238786177706	0.09145104790945652	4.635091498324376	4.082229628074908	2.625182398364564	6.520506041443538	4.876289272703647	1.8311227537358254	3.2415517976151977	2.340920427435099	5.7182541777387375	4.017400983007883	1.5650712420424133	4.3888997274610455	3.3669622365218084	7.406623050525116	5.279249227606649	2.4766127363762047	1.405881023396257	-0.016557144778486466	1.2712217435015143	1.3842323389965798	0.005091539621190799
106	106	CJ64	FE	AuML	0.5341799855232239	AuR	12.782153129577635	0.17243729617251702	292	204	496	1.8281073929252212	2.922339000778132	2.384582876234556	316	327	643	-0.32928444997311285	-0.21554296765982367	-0.407651406162694	0.418141	87.55339979	62.299750801	200	82588.4910746071	2.7416	1.5985598067638636	-0.7633687955291333	2.808210972924222	3.954518468333429	-1.5699355920988731	2.428130050004426	4.645836113937842	-2.2612532377032863	3.329636547404455	-1.5015291544792337	1.9761903751393968	4.005099953482149	-2.1769925605569274	4.142111431247772	-1.2197724304696398	2.9350891598154543	4.917260155111589	-1.9949211543334573	1.3185044658560496	0.2800553409078139	1.5650331434929081	1.299656867151279	0.29890293961258463
107	107	CJ180	CTBgr	AuML	0.5115806460380554	AuA1	12.332996368408205	0.107027007828378	8810	5151	13961	5.108796593753975	4.089139241549473	4.456470059096579	5434	9650	15084	-0.27150392326936496	-0.2851902026953881	-0.24448865190664346	0.418141	87.55339979	62.299750801	300	82588.4910746071	2.7416	0.8004114406411997	-0.9705066160458057	4.178516523733583	3.982835388757266	0.4736346703393126	4.545441079762775	4.6004122670415155	-0.14394220794493684	3.40038934622081	1.7084072475331649	5.258176420579185	4.0038031088711135	1.1049934848828613	4.153013161445372	-0.06387391989589908	4.1736704458809	4.845479109817485	-0.7563398682680118	1.2994406045002669	-0.49902916385906715	0.7839382222416946	1.2826034222798286	-0.48219198163862886
108	108	CJ64	FR	AuCM	0.3757135570049286	AuA1	12.00941562652588	0.171796265331727	240	164	404	2.8029478139799267	3.9348042762494617	3.5773759197432886	156	338	494	-0.15291913877181013	-0.13196640534840434	-0.10506207921581467	0.268114	98.67835529	62.744749021000004	400	81551.5424806988	6.4672	1.4038093241066816	-0.7649862815027524	2.693726948923647	3.969839175346285	-0.39246325560299633	3.716161322372203	4.550597885078798	-0.973221965335509	3.4531166728251117	-0.650168858845185	2.935574118274295	4.020556631401956	-1.217608817422029	4.108637093036502	-0.1738328167870402	4.104994389879678	4.7598202005186945	-0.8250159242692328	1.2735614789298435	0.13024784517683807	1.4122114465914712	1.2577280813955338	0.14608124271114775
109	109	CJ181	CTBgr	AuCM	0.8187143206596375	AuA1	12.069581985473633	0.288075688735663	9634	15782	25416	4.849137474760152	3.811217089722733	4.4607143503720526	18641	11148	29789	-0.3305672124179461	-0.3356351926321611	-0.3063005291906849	0.268114	98.67835529	62.744749021000004	900	81551.5424806988	6.4672	0.7859577315677657	-0.5404933911241431	4.474055924437892	4.10177905767819	0.3589352926938627	4.593415045581588	4.556682592498177	-0.09596824212612454	3.5762592827056623	1.2728781920544896	4.9815900614906035	4.020730348965873	0.8284071257942793	4.259369172861468	-0.4481520831387349	3.971791842948343	4.769435560923301	-0.9582184712005684	1.272414629534346	-0.4864568979665802	0.7920754763605444	1.2600124590875448	-0.47405472751977906
110	110	CJ180	CTBr	TE3	5.677597999572754	AuR	14.410612106323242	0.19803200849681896	12363	8504	20867	5.903585331293418	6.754638168332888	6.422154917764778	10840	16907	27747	-0.10594700936778836	-0.09010170097422833	-0.1287516613339172	0.48232	85.88465646	71.9784620862	500	87503.9555397334	41.7672	1.1441586407717788	-0.7032646077685548	4.443216034165833	5.449959011752816	0.9721959060119616	6.480033472292314	4.631504733180176	1.7906501845846021	4.994765498533419	0.908819832759999	5.861687136761719	4.195081130228023	1.708504201065395	5.73962182761097	1.0150163407219184	6.86272894933749	4.821919533144309	1.9327186351885786	1.2072947387357371	-0.06313609796395836	1.1806803433517528	1.2296085013003495	-0.08544986052857073
111	111	CJ180	DY	TE3	6.275996208190918	AuA1	13.31704044342041	0.153490828592194	5021	6509	11530	6.0958062460889195	6.770815291359755	6.382717715607086	12193	9014	21207	-0.0987917690874963	-0.07853030176524435	-0.11329310262840413	0.48232	85.88465646	71.9784620862	900	87503.9555397334	41.7672	1.1107333497851777	-0.8139175694428091	4.326479236380961	5.720485123627293	0.6622325919797927	6.5511906907919615	4.520910312522837	1.8618074030842493	5.363988199417126	0.7318180466717932	6.057065507128242	4.191923674657001	1.903882571431918	5.992191223084019	0.7786240682757359	7.053672932965094	4.647152672543572	2.1236626188161827	1.155383745856155	-0.04465039607097743	1.18877544274676	1.1880881109187411	-0.07735476113356343
112	112	CJ114	FE	A3b	0.0	A3b	13.734808921813965	0.033236249281878	411	128	539	0.9494566751884096	1.4717431391700797	1.3338724887401354	255	711	966	-0.6741725227025103	-0.6163153071690837	-0.7532844059486872	0.419668	123.5982556	76.76219295119998	200	101535.558504231	22.0864	1.5500898330911497	-1.4783879923515812	2.9849771264154934	3.7330299328358	-2.3991574440956644	1.3698154526686417	4.653440323779206	-3.3195678350390705	3.2003903315052598	-2.25093365631685	1.002946995387597	4.099692615497137	-3.1502359403087272	3.8612210329040835	-2.3894778937340035	1.5085105350961685	4.893242918222823	-3.421499779052743	1.295549547392047	0.2545402856991026	1.545763911977226	1.2704561249942472	0.27963370809690247
113	113	CJ102X	DY	A3b	0.0	A3b	14.275774002075195	0.301115852365794	11671	15345	27016	2.5139156177644337	2.211339906995148	2.3824077468415026	18123	13932	32055	-0.7276856617414779	-0.7542156093690863	-0.6791847763367497	0.419668	123.5982556	76.76219295119998	1000	101535.558504231	22.0864	0.8796396710250922	-0.5212663802767952	4.505895781219751	3.6905279530123147	-1.3081202061708121	2.3636421610911227	4.708148873458092	-2.3257411266165895	3.1069710881101975	-0.5930554703457638	2.5658440163590828	4.101254537101675	-1.5873389193372414	3.8386756865084015	-1.6273357795132535	2.161654103758301	4.979696117385759	-2.7683562103906105	1.3187390216986672	-0.439099350673575	0.8547745551997379	1.2909953197056778	-0.4113556486805856
114	114	CJ170	CTBr	A3b	0.0	A3b	12.425073623657227	0.108629208544371	1798	493	2291	1.4962614574885529	1.4620863993157256	1.4676916435375515	629	3206	3835	-0.6650228510935958	-0.4899685858776857	-0.5326334504215623	0.419668	123.5982556	76.76219295119998	150	101535.558504231	22.0864	0.9771597016004212	-0.9640533846542907	3.5837653682849995	3.835931848777368	-2.3682402052398164	1.6360899566926612	4.5209849745526025	-3.053293331015051	3.426568480642954	-1.930307023154401	1.5535333597769756	4.095911033407901	-2.5996495759193485	3.9158057687050274	-2.453719369389302	1.7081663936217186	4.6839303198429185	-3.221843920527193	1.239405307859224	-0.2622456062588028	1.0225614048578984	1.2207285006228463	-0.24356879902242512
115	115	CJ115	FR	A4c	0.0	A4c	13.625913619995115	0.054983319405375	2095	259	2354	1.937193092268788	3.4149196731739884	3.204663304169186	319	1923	2242	-0.3392117085623131	-0.3230999490771882	-0.36811078537500136	0.598504	87.44215023	65.080989676	400	72041.166380789	3.5816	1.7628184236267985	-1.259769044850477	3.3506356082589543	3.724219085494869	-0.5195557813256833	3.1667330875604236	4.7273135043164745	-1.5226502001472886	3.031434057838245	-1.0942409655694567	2.078851881203435	4.011524146761677	-2.0743310544928892	3.9197177375896874	-0.5047980644156991	3.3004798440028744	5.0444501433200255	-1.6295304701460371	1.3562015973550297	0.40661682627176887	1.700094691808287	1.328853935698835	0.4339644879279636
116	116	CJ181	CTBr	A11	7.363846302032473	A4c	18.340862274169922	0.045822940477419	14394	8204	22598	5.433129350098183	5.400593134878007	5.4129910170371325	10174	16526	26700	-0.1565364324419462	-0.16328503336832678	-0.13922851754537946	0.557723	77.42969028	74.5372018512	350	80846.6408991507	12.0328	0.9940115147047643	-1.3389170453923114	4.426511261364575	5.633478322609998	-0.2204873055728651	4.936999158552348	5.165375146192496	0.2476158708446361	4.522628776089083	0.9105005740091006	5.521051505371603	4.065260780422904	1.367868569675279	6.245821663968381	-0.8452285290903738	4.60964843954612	5.720955009480798	-0.3203618746027912	1.4665489073074909	-0.47253739260272654	0.7808307750737751	1.4793109435113128	-0.4852994288065484
117	117	CJ181	DY	A47L	6.47122049331665	A4c	17.77349853515625	0.260838276563771	11654	11070	22724	3.873733780966442	4.549604041490922	4.228463353900851	12869	14215	27084	-0.2149256081254602	-0.18053953125128253	-0.2432706358771963	0.4995520000000001	83.65966536	63.412246351	650	79717.8993823707	16.6208	1.174475144328545	-0.5836286779681698	4.432712805125387	5.406982570308545	-1.1785192164076932	3.8308960240353738	5.08695061757319	-0.8584872636723384	4.39809733610857	-0.5243635551421284	3.9415119238774916	4.085404792785274	-0.21167101181883252	5.947318413157811	-1.397714371666889	3.8911358496300084	5.588478506009825	-1.0388744645189032	1.433540335159692	-0.259065190831147	0.9983398866818531	1.4422654615270154	-0.26779031719847035
118	118	CJ71R	FR	A47L	6.207850933074951	A4c	17.533788681030273	0.64264029274998	1185	593	1778	4.957222057634204	5.382172167286672	5.258171608492066	637	1546	2183	-0.1253133789323969	-0.12476544821609975	-0.1127810787412072	0.4995520000000001	83.65966536	63.412246351	500	79717.8993823707	16.6208	1.08572343637462	-0.19203204820500291	3.339053735709139	5.344565600719449	-0.0863939922273822	4.884846469003529	5.06270842719625	0.19546318129581675	4.360105921804538	0.5971161358296655	5.025692311762118	4.08471268156841	0.8725093760657936	5.8662057279294455	-0.48403356064277325	4.762012702765542	5.550169778670042	-0.16799761138336944	1.4254798759867886	-0.3397564396121686	0.9186894082671149	1.4331642319878286	-0.3474407956132086
119	119	CJ73X	FE	A47L	4.843588829040527	A3a	17.039304733276367	0.942895059033438	1268	259	1527	4.184904806478725	9.232914316819988	8.242745631931767	428	1754	2182	-0.08108295079590845	-0.07163677437703815	-0.08297108759132177	0.4995520000000001	83.65966536	63.412246351	800	79717.8993823707	16.6208	2.206242374384801	-0.02553664005036543	3.338854746252323	4.9625370387720125	3.280208593159754	7.9194283406541395	5.012700578985339	3.2300450529464273	4.03427184288449	0.1506329635942354	4.254802777827723	4.083284964347326	0.10161984213139874	5.414898355156688	3.8180159616633	8.691779766804244	5.471144864164656	3.761769452655332	1.415757442052441	0.79048493233236	2.057982759737939	1.4143898185271853	0.7918525558576157
120	120	CJ73X	FB	A47L	6.848019599914551	A4c	18.15549087524414	0.6777058236802839	6637	4445	11082	6.411299607525526	8.202333559595672	7.488043384737492	4844	7302	12146	-0.1052127640315356	-0.0990920895456264	-0.12702794420502975	0.4995520000000001	83.65966536	63.412246351	900	79717.8993823707	16.6208	1.279355834496932	-0.1689587823526783	4.0844332767865446	5.493214169166831	1.994829215570661	7.051844639135234	5.12558203330997	2.3624613514275214	4.445708808513233	1.9655907990122934	6.477974828805363	4.086507714416488	2.3247918931090386	6.061738029619912	2.1405955299757604	7.482818063460725	5.649525810283859	2.552807749311813	1.4467459641242715	-0.16739012962733946	1.088717209927644	1.4567688284496114	-0.1774129939526794
121	121	CJ181	FB	TEO	7.101748466491699	V1	14.288132667541506	0.74502333293706	11726	12696	24422	4.59803803569182	4.937881280058707	4.760534353200873	19788	18131	37919	-0.3131165370385738	-0.2603333268676085	-0.3385911701067517	0.352705	86.7746529	65.9709861161	900	88233.2581780784	27.3928	1.0739104900239813	-0.1278301256313988	4.57885687560146	5.8854461218193475	-1.1249117686184746	4.764860635842805	4.68505700506578	0.07547734813509255	5.299343232021888	-0.7013051963300683	4.624737895007254	4.12648307638089	0.4715549593109296	6.279272492746015	-1.3413912126873084	4.93457070259284	4.933320891614779	0.004560388443928254	1.240806340827762	-0.16689585080378078	1.066507787356713	1.2735329065475918	-0.19962241652361046
122	122	CJ800	CTBgr	A45	3.857147216796875	A3a	16.023609161376953	0.164232864993954	14832	9403	24235	7.540428891445781	9.743870270026221	8.880510868224471	9555	14831	24386	-0.1032441624571176	-0.07379716616592241	-0.0964194181787083	0.399739	64.74724101	62.855998576000005	1000	66484.75678824559	5.2928	1.2922169826546774	-0.7845399309113543	4.387140569465301	4.727386039352995	4.153124828871476	8.607948053308405	4.961946102623778	3.918564765600693	3.7973903257037582	3.7430385657420224	7.66704068958714	4.026571137554964	3.5138577538908162	5.149037430646212	4.594832839380009	9.261839692139182	5.412040892035951	4.33182937799027	1.4205012089361124	-0.128284226281435	1.1442408584077381	1.4141063281272628	-0.12188934547258534
123	123	CJ800	DY	A46D	7.6781249046325675	V1	18.821043014526367	0.012279092709828	3512	2812	6324	1.7972528256356637	4.164928550017659	3.1598079532116934	3830	5192	9022	-0.16013934906363694	-0.13326271190161784	-0.2031642448244342	0.5565939999999999	83.99341403	61.632253471000006	250	77771.5298229716	3.2864	2.317386007472032	-1.9108337216046323	3.9553028227616918	5.684499469973785	-2.5246915167620916	2.5951329351413355	5.25405830577807	-2.0942503525663767	4.445692175787529	-2.648439350151865	1.9253132856415616	4.025122475690426	-2.2278696500547626	6.360026261837826	-2.195097711820167	3.2175502454530527	5.877388618713518	-1.7124600686958589	1.5153633089358485	0.8020226985361834	2.0564176568599137	1.5270985544924416	0.7902874529795902
124	124	CJ801	DY	A46D	7.899609565734862	V1	18.835134506225586	0.097241097754178	15173	8840	24013	4.241205480810189	5.850046059875821	5.27290864709828	9064	16203	25267	-0.14218301889030133	-0.13077090883912582	-0.1425351023596644	0.5565939999999999	83.99341403	61.632253471000006	600	77771.5298229716	3.2864	1.3793356832968862	-1.012150147053188	4.402553680353251	5.751720979486887	-0.4788123323886069	4.706808536906811	5.255483397899181	0.017425249199098936	4.510020346144058	-0.26881486533386934	4.369225254631103	4.02516316187541	0.21604231893477888	6.436053335865557	-0.5860072759897363	4.900415753134314	5.879640620890418	-0.029594561014597787	1.514104503022617	-0.13476881972573085	1.1178323112899584	1.5276335758872512	-0.14829789259036508
125	125	CJ178	CTBr	A10	8.926857948303223	A4c	19.70357322692871	0.02914082567749	1497	1114	2611	3.205974645853262	6.543237826232841	5.32062742450388	1742	3013	4755	-0.08929445554429083	-0.057745333788273664	-0.09249281886667124	0.528573	87.88714845	74.3147027412	300	89068.51277356801	23.9248	2.040951207987914	-1.5354981470719458	3.6771505212734326	6.019768145684566	-0.6991407211806857	4.761374144355947	5.2486365678556455	0.07199085664823457	4.879101143388443	-1.673126497535181	3.233503374466369	4.125654207083217	-0.9196795612299553	6.6950186333197195	-0.1517808070868787	5.642870619994388	5.830377520387365	0.7128603058454761	1.4698403207443937	0.5711108872435204	1.8162175014326132	1.4908639104356245	0.5500872975522897
126	126	CJ178	CTBgr	A10	8.35468864440918	A4c	19.250097274780273	0.059882795622974015	4715	2703	7418	5.9247629144582	8.443306128478852	7.546418102956571	3955	7151	11106	-0.13910876343879694	-0.1013523490902066	-0.1273973975401903	0.528573	87.88714845	74.3147027412	200	89068.51277356801	23.9248	1.4250875942857815	-1.22269793285654	4.045557669136548	5.878880546379037	1.6675375565775346	7.033025475485726	5.202775915178558	2.3436421877780136	4.7849441690046035	1.1398187454535966	5.953600958427591	4.124344891726933	1.8004180227312672	6.5159971501601746	1.9273089783186776	7.6154102299775985	5.757906212650165	2.685399915828687	1.4552136340923325	-0.03012603980655104	1.2175713223080147	1.4736464758580903	-0.04855888157230881
127	127	CJ71R	FB	A10	9.016302108764648	A4c	19.8585205078125	0.51462429817827	3963	4736	8699	6.825042506942557	6.5178879370382	6.67397236825191	5354	5182	10536	-0.15448015612049856	-0.1317656151315458	-0.13221179695292706	0.528573	87.88714845	74.3147027412	800	89068.51277356801	23.9248	0.9549959477040745	-0.2885097122655529	4.022675761953727	6.035188182179764	0.6387841860721455	6.09904905444904	5.264306601510582	1.4096657667413277	4.879304256820534	1.945738250122023	6.852123858239812	4.126101584399069	2.698940922543488	6.719500895376506	-0.2016129583383064	5.592758156240344	5.855140094946767	0.6627478420914326	1.475730126887969	-0.5207341791838945	0.7243792507521621	1.4967469008322358	-0.5417509531281613
128	128	CJ71R	DY	A10	9.776982307434082	A4c	20.48287773132324	0.394929343253722	7170	6526	13696	7.173185527079128	6.7823226293830885	6.959331707917322	9176	11086	20262	-0.12020919786239212	-0.0786549559069371	-0.0938408140368668	0.528573	87.88714845	74.3147027412	500	89068.51277356801	23.9248	0.9455105550775854	-0.40348059698076266	4.306682311019055	6.220806296435979	0.7385254114813424	6.321266281201519	5.327448714423515	1.6318829934938064	5.000774170067414	2.172411357011714	7.198464179695943	4.127904283079509	3.045281243999619	6.9566090129003655	-0.174286383517277	5.757412509035541	5.954920434496459	0.8274021948866297	1.4960964290073662	-0.5505858739297808	0.6911884563334117	1.5204523026244972	-0.5749417475469117
129	129	CJ73X	FR	A10	8.897926330566406	A4c	19.60413360595703	1.1280150808137799	775	293	1068	4.771892699435648	7.197883614181117	6.240478584962584	678	1040	1718	-0.05413947929580578	-0.05016221416053429	-0.07625737585578374	0.528573	87.88714845	74.3147027412	1000	89068.51277356801	23.9248	1.5083917572229526	0.052314905915431364	3.2350231594952237	6.018655329349558	0.22182325561302552	5.691281771752132	5.238580100918164	1.0018984840444194	4.887552575237531	-0.11565987580188253	4.799708538803238	4.125367096328734	0.6465256031069142	6.689155081216358	0.5087285329647591	6.313408142308216	5.814485786021812	1.3833978281593042	1.465820994588949	0.0425707626340035	1.2874335434151352	1.487088417688141	0.02130333953481167
130	130	CJ70X	DY	A10	9.776982307434082	A4c	20.419193267822266	0.22803712025536998	2693	3262	5955	5.045714271660429	6.957610146612819	5.9325099587592725	6100	5277	11377	-0.1127258719580649	-0.09306423620449923	-0.10051463313703626	0.528573	87.88714845	74.3147027412	600	89068.51277356801	23.9248	1.378914812059548	-0.6419944520789694	4.056027758086362	6.225809790897176	-0.29329983213790367	5.300885030261088	5.321008216205897	0.6115017425533757	5.011771838148705	0.03394243351172399	5.071176799619748	4.127720407737005	0.9179938639234235	6.9592631366914235	-0.0016529900786048657	5.942877625166805	5.9447428355949254	1.0128673110178932	1.4933664760326315	-0.11445166397308348	1.1270106653120315	1.51803435062784	-0.13911953856829196
131	131	CJ178	DY	A32	7.603331565856934	A4c	18.35389518737793	0.069809890084537	2299	2365	4664	2.485597397878581	3.2786263033081813	2.8848052814039886	4752	4817	9569	-0.16557480351559545	-0.1236728404164082	-0.20127625121781784	0.592705	71.75596298	83.9934140263	500	80760.9964004588	11.4328	1.3190496200657589	-1.1560830457884312	3.980866554582079	5.705773148375653	-2.8209678669716642	2.4047430437744706	5.16944552533723	-2.2846402439332416	4.586477654708251	-2.1008802568296696	2.576330505054073	4.062449828520832	-1.5768524306422513	6.329869039406345	-3.051242736098164	2.4801317631174697	5.728504854339623	-2.449878551031442	1.467211262506253	-0.14816164244049412	1.1033465018445283	1.481833322101554	-0.16278370203579517
132	132	CJ77	DY	PF	1.9650248289108283	A3b	12.687941551208494	0.13174443710706202	15186	10932	26118	4.490790416405614	4.985335973129855	4.764039968136852	13903	17167	31070	-0.330327543236558	-0.2831645219633178	-0.2843987674867008	0.425896	104.6858313	72.5347098612	700	92282.5172335674	5.9968	1.1101243903339562	-0.880267713760288	4.492341253254974	4.406394952847534	0.357645015289318	4.832047265343464	4.6213759905011	0.14266397763575167	3.810231643494104	0.6805587729115095	4.623690909443527	4.020282442658411	0.47050797374720243	4.6314933095516375	0.3538426635782175	5.042802748427125	4.872543538851642	0.11279243427821317	1.2909408340698794	-0.1808164437359232	1.0911748521512235	1.2850797420630562	-0.17495535172910004
133	133	CJ182	CTBr	PGa-IPa	4.2966508865356445	AuA1	12.885431289672852	0.116326872486574	4203	4903	9106	5.601441001223179	4.815299591846242	5.243817400380924	5573	4651	10224	-0.16061454584172674	-0.1600919558092559	-0.1638353586708537	0.367067	101.0145959	83.9934140263	400	91229.25845958947	6.6184	0.8596537196044253	-0.9343199480013018	4.009620840814325	5.110775281484742	0.13304211889618234	5.29470371299623	4.638496975092406	0.605320425288518	4.485251158742085	1.116189842481094	5.73082015404104	4.023803782878463	1.5776372183447158	5.427989189400481	-0.6126895975542395	4.846868788796006	4.898441117199147	-0.08314152535290553	1.2776015665661882	-0.4179478469617629	0.8353064929037294	1.2904774305810194	-0.4308237109765941
134	134	CJ148R	DY	A32V	7.834999084472656	A4c	18.620336532592773	0.133642324666446	18597	14530	33127	3.237427133231308	3.0640287818137155	3.136739082174464	15523	21496	37019	-0.21313666792446576	-0.19667953583244646	-0.20606030779254664	0.553941	84.32716269	86.44090423639999	450	91321.0513824611	2.6776	0.9464394581617898	-0.8740559785514987	4.568424682911005	5.748093141209356	-2.611354059034892	2.5895690790695705	5.236553290812606	-2.0998142086381417	4.521461138120017	-1.2840340048887091	3.3689574513775904	4.021652617550042	-0.7842254843187337	6.4244309125270584	-3.360402130713343	2.1431787624041556	5.8508603335584715	-2.786831551744756	1.507589216102976	-0.5611497579411863	0.6910341827660832	1.52153547927603	-0.5750960211142403
135	135	CJ52X	DY	PEC	4.8018479347229	V1	12.681437492370605	0.5047580666318859	17262	7656	24919	3.905851848106688	4.580019844269112	4.3850526861661345	7391	18166	25557	-0.272088000843569	-0.26096666132637364	-0.2739798561102518	0.37623	112.0283019	70.0872196511	750	95478.41354089133	7.084	1.172604600066748	-0.2969167317885389	4.407509872963984	5.283094107531026	-0.8980414213648915	4.458704992549361	4.615730981324486	-0.23067829515835125	4.677483537955958	-0.7716316898492694	4.033609490250777	4.025425293552235	-0.11957344544554704	5.609887284790711	-1.029867440521599	4.648432287215892	4.8615978712021315	-0.2815780269330199	1.2629643597124085	-0.09035975964566045	1.1575759247209738	1.2811588792260977	-0.10855427915934968
136	136	CJ75X	FR	AuA1	0.0	AuA1	13.095962524414062	0.11731905942891	669	854	1523	1.4986915006106472	1.5294793423201003	1.513256475239369	1458	1309	2767	-0.7947901828660907	-0.6104787995774666	-0.6088822183396487	0.267226	96.34211463	53.9560341759	250	78080.0722950954	7.1888	1.0205431482709473	-0.9306314275059389	3.442009159140952	3.76924102195497	-2.255984546715601	1.5454680320741145	4.6571717308729665	-3.1439152556335976	3.159552228324137	-1.66086072771349	1.624754737630819	4.027119698676152	-2.5284281980655052	3.931285785949358	-2.4018064436292574	1.5326002427610668	4.926889413707945	-3.397410071387845	1.3207512112661823	-0.30020806299523506	0.9901300600460383	1.2965432921052324	-0.27600014383428517
137	137	CJ173	CTBr	PE	1.6175812482833862	A3b	12.865741729736328	0.015691213826341	2687	825	3512	2.682044027837517	2.6282551640403526	2.6431800659012983	1361	3544	4905	-0.4901358430126935	-0.4862776672444071	-0.3188071686142781	0.365577	93.78337487	68.7522249911	200	82142.6259749507	34.5448	0.9799448244551998	-1.8043434593645191	3.6906390117159673	4.312030202324729	-1.6688501364234303	2.824162642058091	4.5084007115509195	-1.8652206456496212	3.964464245794666	-1.282420217957149	2.6788956449709596	4.156331318562882	-1.4742872907253646	4.4206546867324565	-1.792399522692104	2.917427854424887	4.640837623764377	-2.0125824597240247	1.2007133315617615	-0.2207685071065617	1.0507154044056697	1.1953596239298536	-0.2154147994746538
138	138	CJ70X	FB	A9	7.965117454528809	A4c	18.75862693786621	1.9357533073363105	6095	5234	11329	5.08918636503309	5.952060143864566	5.5653106912056725	5950	7325	13275	-0.12476023468865435	-0.10641052851963434	-0.12753359864399352	0.436529	80.54467782	61.187255251	750	77174.7498674341	7.7392	1.1695504383097721	0.286850009951161	4.1230345297535065	5.7821201846801005	-0.21680949347442802	5.027373949039565	5.22732002987382	0.33799066133185285	4.5881592572735475	0.5010271077595423	5.196286764107546	4.046082536621868	1.0431038284112217	6.448917914366078	-0.4968577705015118	5.05522929046838	5.826841167545098	0.1252189763194682	1.4945559616886754	-0.3250055233789033	0.9259989987752	1.5096816434148956	-0.3401312051051235
