# Supplementary material for: Open access resource for cellular-resolution analyses of corticocortical connectivity in the marmoset monkey
Source: Nat Commun. 2020 Feb 28;11:1133. doi: 10.1038/s41467-020-14858-0 (PMC7048793; doi:10.1038/s41467-020-14858-0)
Supplement: Supplementary file 4 — Source Code [file 41467_2020_14858_MOESM4_ESM.zip › Source_Code/F5_CDEFG_reproduce/corrected_output_dataframe_average_A3a_A3b_A4ab_A4c_AuA1_AuR_AuRT_V1.csv]

	inj_area	dist_to_pri	mean_location	inj_area_volume	avg_distance_total	avg_distance_supra	avg_distance_infra	avg_distance_ratio	log10_injection_volume	log10_total_cell_count	avg_distance_total_model_fitted	avg_distance_total_model_resid	corrected_avg_distance_total	avg_distance_total_null_fitted	avg_distance_total_null_resid	avg_distance_infra_model_fitted	avg_distance_infra_model_resid	corrected_avg_distance_infra	avg_distance_infra_null_fitted	avg_distance_infra_null_resid	avg_distance_supra_model_fitted	avg_distance_supra_model_resid	corrected_avg_distance_supra	avg_distance_supra_null_fitted	avg_distance_supra_null_resid	avg_distance_ratio_model_fitted	avg_distance_ratio_model_resid	corrected_avg_distance_ratio	avg_distance_ratio_null_fitted	avg_distance_ratio_null_resid
0	A1-2	0.8355491757392883	11.836467742919922	25.3944	3.4947168919290466	3.499453546752143	3.490639428571272	1.002525072658243	-0.7311115458300994	4.577031985626031	4.016901587721716	-0.522184695792669	3.706483926784454	4.3419925269568775	-0.847275635027831	3.8838847005986463	-0.39324527202737425	3.424612894264046	4.212192027569563	-0.7215525989982905	4.034356688224861	-0.5349031414727179	3.8634999536796615	4.3935838786919295	-0.8941303319397864	1.104738986544976	-0.10221391388673284	1.1112466113436483	1.0955104988915843	-0.09298542623334116
1	A10	9.124956607818604	19.886399269104004	23.9248	6.445556357891924	7.073708046987821	5.491095427571538	1.3756419790563095	-0.6733109892230565	3.890519530160725	5.731476696564028	0.7140796613278964	5.999774786706179	4.99954113299803	1.4460152248938938	4.801245467651356	0.6898499599201822	5.575192647584344	4.062068273249531	1.4290271543220072	6.308545983829919	0.7651620631579013	6.331584979914158	5.49975335269311	1.5739546942947102	1.3947316883166712	-0.019089709260361687	1.1643645781666556	1.4155094384666433	-0.03986745941033387
2	A11	7.363846302032473	18.340862274169922	12.0328	5.4129910170371325	5.400593134878007	5.433129350098183	0.9940115147047643	-1.3389170453923114	4.426511261364575	5.330205158293272	0.08278585874386035	5.054059692109024	4.912690886740394	0.5003001302967389	4.459448306030686	0.9736810440674972	5.541491615436975	4.037803227923545	1.3953261221746383	5.834455337598519	-0.4338622027205119	4.785123539629621	5.3730998808678345	0.027493254010172663	1.3755189008984334	-0.3815073861936691	0.810872505306268	1.3873710469754859	-0.3933595322707215
3	A19DI	2.516676902770996	12.865055084228516	9.8768	5.860824618710216	5.631755953189324	6.103236597416493	0.9227490796560718	-0.491616412483349	3.9681559371499704	4.398412361332995	1.4624122573772214	5.938966173123708	4.4756180073987935	1.385206611311423	4.048191522016975	2.0550450753995184	6.123241064662269	4.126161026016561	1.977075571399932	4.557557866437559	1.0741980867517649	5.746515729116185	4.642870509692587	0.9888854434967369	1.180521300178055	-0.25777222052198323	0.9486514848792968	1.1783296323537644	-0.25558055269769264
4	A19M	2.566066265106201	13.519604682922365	12.196	3.2012357403074936	3.444463440792717	2.477413547297249	1.3903465751813933	-1.1464908936298233	3.296665190261531	4.352675471378511	-1.1514397310710174	3.233802734806987	4.5211925673127915	-1.319956827005298	3.9544043369076216	-1.4769907896103724	2.498990331718225	4.124588708841361	-1.6471751615441117	4.529430151933518	-1.084966711140801	3.4864513008897147	4.71564242552245	-1.2711789847297332	1.2024624392243934	0.18788413595699982	1.3968999363262513	1.1976786764321314	0.19266789874926182
5	A23a	4.668136119842529	13.680803934733072	12.922400000000001	5.288938241702793	5.754595269934041	3.8038786307327683	1.7243121055219184	-1.323728674049874	3.3475827035295995	4.9750227333622155	0.31391550834057735	5.310783703920253	4.531914099594825	0.7570241421079675	4.572371102943438	-0.7684924722106699	3.8251656871104753	4.12487843688463	-0.3209998061518613	5.222108582430511	0.5324866875035292	5.779754334147106	4.732471221406382	1.0221240485276581	1.1894405422416527	0.5348715632802656	1.7265248972937075	1.2020192458052004	0.522292859716718
6	A23b	4.496520459651947	13.131935119628906	14.7096	5.366482068549482	5.462099498254537	5.086704490292049	1.0949004069685344	-0.7259346893333798	4.256339399923273	4.980259579105235	0.386222489444247	5.438620244728101	4.481621385633666	0.8848606829158161	4.646042454645004	0.440662035647045	5.090399153542804	4.142470830011582	0.9442336602804673	5.196168052249503	0.26593144600503393	5.574559546948986	4.645170236924998	0.8169292613295385	1.1614313300073684	-0.06653092303883401	1.1235460709593064	1.1755863735862175	-0.08068596661768312
7	A23c	0.8188154101371765	14.221094131469727	3.928	2.9490453296899983	3.0171960545899457	2.849161323590048	1.0589769100151085	-0.7554725243730025	4.419278183187153	3.739838826041972	-0.7907934963519736	2.897971569695787	4.604833321806496	-1.655787992116498	3.2024581491215613	-0.3532968255315132	2.9193160814387196	4.076010735413665	-1.226849411823617	3.913530412879089	-0.8963343582891432	2.9054724792390805	4.869353860970313	-1.8521578063803674	1.2723838683614872	-0.21340695834637868	1.0153800269729116	1.2478289206191864	-0.18885201060407786
8	A24d	0.4606533944606781	14.747386932373047	5.1088	3.0576550729952534	3.0631461161198046	2.9858712539163186	1.0288210908503947	-1.6428718269679312	3.6438113910111993	3.581325815656843	-0.5236707426615896	2.967723669736555	4.6436909650709834	-1.58603589207573	2.9988879718532697	-0.013016717936951139	3.0602727877885156	4.07176395939014	-1.085892705473821	3.758763413068075	-0.6956172969482703	2.888093934599644	4.932682467139609	-1.869536351019804	1.2954151794353352	-0.2665940885849405	0.9677957371107466	1.2652573913166376	-0.23643630046624287
9	A32	7.603331565856934	18.35389518737793	11.4328	2.8848052814039886	3.2786263033081813	2.485597397878581	1.3190496200657589	-1.1560830457884312	3.980866554582079	5.400474537381853	-2.515669255977864	2.5228755055918355	4.915689337624438	-2.0308840562204495	4.524535701532007	-2.038938303653426	2.596808761651083	4.034954129489835	-1.5493567316112538	5.91478910590769	-2.6361628025995083	2.657157667737448	5.379098921190181	-2.1004726178819997	1.3757619805129462	-0.056712360447187304	1.1337578840726512	1.3895237735700972	-0.07047415350433828
10	A32V	7.834999084472656	18.620336532592773	2.6776	3.136739082174464	3.0640287818137155	3.237427133231308	0.9464394581617898	-0.8740559785514987	4.568424682911005	5.429489041447649	-2.292749959273185	2.724871347758559	4.96562729622819	-1.828888214053726	4.460469631130479	-1.2230424978991712	3.3915741001997146	3.99201852629393	-0.754591393062622	5.989588389728588	-2.925559607914873	2.3446403355743692	5.477018731858794	-2.4129899500450787	1.4107621175015166	-0.46432265933972683	0.7267415477258662	1.423929948012913	-0.4774904898511233
11	A3a	0.0	13.19741678237915	21.1208	2.7074677709230395	2.528533708983086	2.9176424280444104	0.8705856814828425	-1.3556827314067759	4.087892805440864	3.6220140473875073	-0.9145462764644678	2.7950421970373123	4.466185135698012	-1.7587173647749728	3.3167359734561432	-0.3990935454117328	2.894548791833423	4.169259129473324	-1.2516167014289135	3.676126235322243	-1.147592526339157	2.6772242854850496	4.608939709117484	-2.0804060001343982	1.1845842413031553	-0.3139985598203128	0.9141973030301604	1.1606204160296716	-0.29003473454682904
12	A3b	0.0	13.478552182515463	22.0864	1.727990626373063	1.7150564818269844	1.653211250147132	1.1356297352388878	-0.9879025857608891	3.6915460919734144	3.595889073277637	-1.8678984469045739	1.7958915792919532	4.485858608893395	-2.757867982520332	3.269675995743526	-1.616464745596394	1.6309260232427611	4.168450720166708	-2.5152394700195755	3.6569898532840113	-1.9419333714570268	1.8322759162327733	4.640410851213659	-2.9253543693866746	1.1942784193392422	-0.0586486841003544	1.1708472777516332	1.169014495064244	-0.03338475982535627
13	A45	3.857147216796875	16.023609161376953	5.2928	8.880510868224471	9.743870270026221	7.540428891445781	1.2922169826546774	-0.7845399309113543	4.387140569465301	4.48490401838722	4.395606849837251	8.687682199458697	4.746588230578059	4.133922637646412	3.7855086933678006	3.75492019807798	7.636812425475108	4.049781959233009	3.490646932212772	4.815954021600704	4.927916248425517	9.39638410904455	5.105116446601119	4.638753823425102	1.3222774370283452	-0.030060454373667778	1.1816001185140013	1.3148489017176657	-0.022631919062988226
14	A46D	7.788867235183715	18.828088760375977	3.2864	4.216358300154987	5.007487304946739	3.019229153222926	1.8483608453844589	-1.4614919343289101	4.178928251557472	5.3960250261969325	-1.1796667260419458	3.789613364973401	4.980504496993871	-0.7641461968388841	4.410595936319838	-1.3913667830969123	3.17443032021628	3.990964326268983	-0.9717351730460568	5.960165133036881	-0.9526778280901418	4.264104818521533	5.501012772044654	-0.493525467097915	1.418623951005955	0.4297368943785038	1.622173383046921	1.4304194999145274	0.41794134546993145
15	A47L	6.09266996383667	17.625520706176758	16.6208	6.304355994765544	6.841756021298314	4.856790063151225	1.4364491973962246	-0.24253903714405411	3.7987636409683487	5.023420363181264	1.2809356315842795	6.018280420164718	4.839835136413111	1.464520858352433	4.255982698069501	0.6008073650817236	4.932374442323617	4.070581114089944	0.7862089490612805	5.446278113579346	1.395477907718968	6.355970830415724	5.243415476502038	1.598340544796276	1.3415313063673127	0.0949178910289119	1.2939384207042617	1.3467428142689524	0.0897063831272722
16	A4ab	0.0	14.077657318115234	33.9904	2.9376790416737557	3.15189483969977	2.5879921073618952	1.2523070754625338	-1.3090163632885292	3.768546161407486	3.556948199472397	-0.6192691577986413	2.995517572622989	4.495921030863052	-1.558241989189296	3.2614018732882553	-0.67340976592636	2.524492877877777	4.209664722746455	-1.6216726153845595	3.6005740269799222	-0.4486791872801521	3.271381201931401	4.638143923387817	-1.486249083688047	1.1866253332722545	0.06568174219027934	1.2965687803703196	1.1599703326692037	0.09233674279333015
17	A4c	0.0	13.625913619995115	3.5816	3.204663304169186	3.4149196731739884	1.937193092268788	1.7628184236267985	-1.259769044850477	3.3506356082589543	3.5498896575727805	-0.34522635340359464	3.2007335788821782	4.557689287099293	-1.3530259829301068	3.0673553265315827	-1.1301622342627946	1.998232652194699	4.085125933336426	-2.1479328410676377	3.6771484164296533	-0.2622287432556649	3.3817776735463316	4.790772285247105	-1.3758526120731163	1.2540229587356748	0.5087954648911237	1.7416363171587335	1.2254141440450546	0.537404279581744
18	A6DC	1.265181615948677	14.497348308563232	14.5136	3.7523650307550325	4.034913584382488	2.5858694847634727	1.6709524877465753	-0.9030615591781224	3.372392267055454	3.8658148955796903	-0.1134498648246578	3.7131435166138225	4.592981075953495	-0.8406160451984626	3.3828788142825914	-0.7970093295191187	2.6147955399010376	4.117239438124772	-1.531369953361299	4.028898935249652	0.006014649132835892	3.960122497021737	4.832421372980199	-0.7975077885977111	1.2503606009283572	0.42059188681821813	1.6454662841402439	1.229718241183321	0.4412342465632544
19	A6DR	3.6019219160079956	15.459234873453775	10.9048	6.8835586850816535	8.19851495311189	3.7078912252492002	2.36282821437762	-0.9344606195957764	3.396285323791156	4.472833835370849	2.410724849710804	6.754656995757075	4.682661251136864	2.2008974339447898	3.8724265817984156	-0.16453535654921536	3.7697267285239318	4.084329989987605	-0.3764387647384049	4.756912038436083	3.4416029146758067	7.9673728069360115	4.988772431795326	3.2097425213165636	1.2833020522873904	1.0795261620902297	2.289714655175623	1.2773455967789864	1.0854826175986336
20	A6M	2.021416127681732	16.087712287902832	13.488	2.955282787530328	3.1386812904512147	2.662170536474324	1.2549769679143448	-1.0332434724616228	3.731201469118904	3.9361799097498187	-0.9808971222194907	2.7837751018565142	4.725267247486099	-1.7699844599557708	3.287479947389768	-0.625309410915444	2.7239616650238845	4.084374364712776	-1.4222038282384522	4.184190597658248	-1.0455093072070336	2.840175337494095	5.056136238576568	-1.917454948125353	1.3173492779552194	-0.06237231004087462	1.164259868157935	1.2949491373333992	-0.03997216941905446
21	A6Va	1.209614098072052	14.914268302917481	10.6912	4.796424805822387	5.089226161686201	3.3230563851690165	1.8441731000827093	-0.8285247712444214	3.3323137136596293	3.801303300571663	0.9951215052507236	4.711024887217265	4.6391594804174066	0.15726532540498006	3.2469820518116865	0.07607433335732994	3.376094057566912	4.093127820864441	-0.7700714356954248	3.9902558036962086	1.0989703579899928	4.930765176741093	4.916091270564556	0.17313489112164504	1.2803231578502476	0.5638499422324617	1.7918665412285297	1.256538596431169	0.5876345036515402
22	A8C	1.6786704659461975	15.390203475952148	3.9144	6.494362773100741	7.190889591672995	4.789259552676102	1.5237209340900653	-0.2888311868578781	3.747714752447685	3.8849302730742217	2.6094325000265197	6.348438427385113	4.6996839075279135	1.7946788655728279	3.2322646929191508	1.556994859756951	4.880345701535462	4.0550793444029765	0.7341802082731252	4.128291140515036	3.0625984511579594	6.919921703563191	5.028598173729252	2.1622914179437434	1.3168852188693276	0.20683571522073763	1.4341964929397986	1.2937564787272562	0.22996445536280907
23	A8aD	6.166516304016113	17.301768620808918	12.9672	5.560435705184265	6.220141529475806	3.8830048919184197	1.612417863258024	-0.9877442818986585	3.36690905351651	5.07156570733947	0.48886999784479457	5.288791271617772	4.825403995378778	0.7350317098054866	4.309025976193578	-0.42602108427515795	3.9687415979661607	4.060428787214596	-0.17742389529617597	5.4970805221878765	0.7230610072879298	5.752701273856853	5.225070541238401	0.9950709882374049	1.3370404028303118	0.27537746042771216	1.4726216061707667	1.3440282946642468	0.26838956859377716
24	A8aV	4.72061562538147	16.543730974197388	14.1176	5.912090771282722	6.667653377651659	4.627549101992856	1.4363911589051537	-0.7369345565091647	3.9805132820096385	4.710205832742564	1.2018849385401582	5.705640522343012	4.760209810751995	1.1518809605307272	4.028479863437482	0.5990692385553738	4.694736023989025	4.078978571266168	0.5485705307266882	5.058525181305603	1.609128196346056	6.3115038243771835	5.113779838893923	1.5538735387577356	1.3125463356889924	0.1238448232161613	1.3294963438915288	1.3111268525906143	0.12526430631453933
25	A8b	5.601058673858643	17.301128768920897	17.8296	4.005969822150631	4.357679145568892	3.6321217604233533	1.1804326954566413	-0.523027159685028	4.175516706332462	4.908529413666957	-0.9025595915163267	3.7501117831550097	4.809617600807906	-0.8036477786572753	4.181534122627687	-0.5494123622043334	3.696643558524241	4.081643695161449	-0.44952193473809565	5.300042957083198	-0.9423638115143058	3.9245645453493196	5.19074488583902	-0.8330657402701283	1.3278954226522397	-0.1474627271955984	1.0539614608427594	1.3307032721908714	-0.15027057673423005
26	A9	7.965117454528809	18.75862693786621	7.7392	5.5653106912056725	5.952060143864566	5.08918636503309	1.1695504383097721	0.286850009951161	4.1230345297535065	5.463864745539295	0.10144594566637721	5.158607683103	4.960462569914958	0.6048481212907149	4.520004508027544	0.569181857005546	5.223730090984674	4.011621767310753	1.0775645977223371	6.016464753490844	-0.06440460962627803	5.249487716547084	5.46020271293693	0.49185743092763623	1.4012231292984114	-0.2316726909886393	0.9582690659260522	1.4155134099607094	-0.24596297165093728
27	AIP	5.064509391784668	11.906733512878418	4.4504	7.204188361387663	7.553935555704912	6.675492445499558	1.1566489593819744	-1.1836228356001792	4.295647491839177	5.255960148485198	1.9482282129024648	7.34248349534762	4.415464427852328	2.7887239335353353	4.9684184251126045	1.7070740203869539	6.702050938602174	4.119607000159721	2.555885445339837	5.479378213627557	2.0745573420773553	7.760939800959105	4.550626040365255	3.003309515339657	1.1316963014561428	0.02495265792583168	1.2053252043744656	1.1555557925844984	0.001093166797476064
28	AuA1	0.0	13.095962524414062	7.1888	1.513256475239369	1.5294793423201003	1.4986915006106472	1.0205431482709473	-0.9306314275059389	3.442009159140952	3.608359106953184	-2.0951026317138153	1.5639748073059767	4.503041229745677	-2.9897847545063083	3.2067831321261693	-1.7080916315155221	1.5345399247083842	4.1103170691646	-2.6116255685539524	3.704602584624893	-2.1751232423047924	1.5938786118732882	4.69323101606626	-3.1637516737461597	1.2201433751259474	-0.19960022685500012	1.0300295131105155	1.1947456727374213	-0.174202524466474
29	AuCM	0.597213938832283	12.039498805999756	6.4672	4.01904513505767	3.8730106829860973	3.8260426443700393	1.0948835278372235	-0.6527398363134478	3.5838914366807697	3.892458643855155	0.1265864912025152	4.153100207761479	4.419704489108476	-0.40065935405080566	3.5935690958195736	0.23247354855046565	3.846176726748328	4.126031410884048	-0.29998876651400863	3.971888415127823	-0.0988777321417258	4.076143133106346	4.5544978354992	-0.6814871525131028	1.1702178272981776	-0.07533429946095405	1.1438648786480656	1.1552506867661474	-0.06036715892892386
30	AuCPB	2.3040478229522705	13.766578674316404	5.7616	2.7422170659535294	2.7619605349513927	2.6255382556151248	1.0519597377964338	-1.3309446359735881	3.6833172619218826	4.237944605606994	-1.4957275396534642	2.7339347719633005	4.562041855802514	-1.8198247898489845	3.764817170033322	-1.1392789144181972	2.6795827722826595	4.092120976594802	-1.4665827209796771	4.436441128820798	-1.6744805938694052	2.7250205328760693	4.794570287694771	-2.0326097527433786	1.234173008578167	-0.18221327078173322	1.031219046196965	1.2249727291764583	-0.17301299138002446
31	AuML	0.5228803157806396	12.55757474899292	2.7416	3.4205264676655673	3.5057391211638027	3.468451993339598	1.1994856237025315	-0.8669377057874694	3.4933637483289024	3.8124339778754477	-0.39190751020988035	3.500513337630858	4.473772691846994	-1.0532462241814269	3.4326541015752747	0.03579789176432335	3.514081511981529	4.1005359746204055	-0.6320839812808074	3.920473533716291	-0.41473441255248833	3.612113130471818	4.6512562763114325	-1.1455171551476298	1.204550572881105	-0.005064949178573475	1.2179407772959143	1.1857768839836067	0.013708739718924834
32	AuRT	0.0	14.78720235824585	3.2536	3.244604911395901	3.046734744548865	3.4145593936748453	0.8867658546292947	-0.3917351913549697	4.365517056404148	3.434639676561065	-0.19003476516516438	3.145441412541569	4.652923060666617	-1.4083181492707162	2.8326263107728247	0.5819330829020206	3.497761728666293	4.062963158270889	-0.6484037645960434	3.604956319580731	-0.5582215750318658	2.8531991905850242	4.951165839583289	-1.9044310950344236	1.3064785908244052	-0.4197127361951105	0.8191032033355967	1.2718946888706875	-0.38512883424139277
33	LIP	4.15325939655304	11.987478256225586	14.1408	3.9532523436067173	4.240381789164015	4.3824200164742315	0.9959075113923159	-0.6812965410154351	3.4367233138816786	4.988297787067301	-1.035045443460584	4.116357341884358	4.390654563534644	-0.43740221992792705	4.763978618635209	-0.38155860216097714	4.368163082676274	4.160422427060294	0.2219975894139372	5.153781675133128	-0.9133998859691124	4.504629291715479	4.493382783067984	-0.253000993903969	1.1152539582979188	-0.11934644690560292	1.0679200513595832	1.1322194976097222	-0.13631198621740626
34	MIP	4.219735622406007	13.027507781982422	7.9816	3.577142127577776	3.446526780812808	6.107395832217233	0.5643201907156522	-0.7904285904631183	3.2011238972073794	4.895260353241765	-1.318118225663989	3.635977124680971	4.49492456470909	-0.9177824371313141	4.519292990479975	1.5881028417372587	6.138564969452639	4.114996356026931	1.992399476190302	5.120703054726958	-1.6741762739141497	3.5258271547290767	4.678329911703179	-1.2318031308903712	1.1785256549869372	-0.614205464271285	0.5786620797569847	1.189890148535657	-0.6255699578200048
35	MST	4.504508972167969	11.472357749938965	15.5776	3.0723150452213788	2.9404606704173863	3.3324824328149143	0.882363442178331	-0.5395892191360432	4.349491221610217	5.148060699957322	-2.0757456547359436	3.2818421274709624	4.344232479562701	-1.2719174343413227	4.98766546527051	-1.6551830324555956	3.302763604269014	4.175884321808237	-0.8434018889933226	5.3013776217481965	-2.36091695133081	3.2849477277474577	4.4131432282893766	-1.4726825578719902	1.085251165376223	-0.20288772319789194	0.9785257183738904	1.10806976138143	-0.22570631920309914
36	OPt	3.7542490959167476	11.875105857849121	8.868	3.6881662171861285	3.5949749403661135	3.8474154096886943	0.927009287450081	-0.18745235877336697	4.261236937035672	4.8695155930908784	-1.18134937590475	3.8433212867067583	4.398604492291655	-0.7104382751055267	4.615005697208439	-0.7675902875197442	3.8541454111382185	4.1394354918128125	-0.2920200821241181	5.035573365076264	-1.4405984247101502	3.8373910936146114	4.51521413237095	-0.9202391920048365	1.1288631224463628	-0.20185383499628173	0.9890102591683327	1.1422310658587378	-0.21522177840865675
37	PE	1.6175812482833862	12.865741729736328	34.5448	2.6431800659012983	2.6282551640403526	2.682044027837517	0.9799448244551998	-1.8043434593645191	3.6906390117159673	4.167791869354968	-1.5246118034536695	2.801090473445066	4.395849154268517	-1.752669088367219	4.003404961029069	-1.3213609331915523	2.5944909198863946	4.233718601213459	-1.551674573375942	4.217259947660148	-1.5890047836197954	2.9166210077563357	4.469264441903465	-1.8410092778631122	1.1173572542903238	-0.13741242983512403	1.0732935619007917	1.1108833001313976	-0.13093847567619776
38	PEC	4.8018479347229	12.681437492370605	7.084	4.3850526861661345	4.580019844269112	3.905851848106688	1.172604600066748	-0.2969167317885389	4.407509872963984	5.104323517765604	-0.7192708315994691	4.469046965982064	4.469765281996356	-0.08471259583022128	4.7580970083380585	-0.8522451602313703	3.9347567669313275	4.117260574437697	-0.21140872633100916	5.338730663642792	-0.7587108193736807	4.700109640168863	4.637540489719696	-0.05752064545058477	1.1607477605970098	0.011856839469738256	1.198075416388818	1.1787612212549194	-0.006156621188171396
39	PF	1.9650248289108283	12.687941551208494	5.9968	4.764039968136852	4.985335973129855	4.490790416405614	1.1101243903339562	-0.880267713760288	4.492341253254974	4.242132844947344	0.521907123189508	4.843988684191929	4.473810845757208	0.29022912237964427	3.878433322011967	0.6123570943936465	4.524552408902919	4.112403500765031	0.3783869156405828	4.390075980901455	0.5952599922284003	5.096884873576179	4.646081385173124	0.3392545879567308	1.1885670279865903	-0.07844263765263415	1.1323661368062452	1.1819902911047004	-0.07186590077074428
40	PFG	5.091860055923462	11.889719486236572	15.6592	4.901481322762433	4.889233584850002	4.827427922632467	1.0316875154974772	-0.5228259544350036	3.661911135538919	5.284976450154193	-0.38349512739176017	5.077427346268927	4.377813538305791	0.5236677844566424	5.084927213230741	-0.2574992905982745	4.804804411304379	4.168789004590424	0.6586389180420422	5.471803040932004	-0.5825694560820018	5.177480598251745	4.469383272217705	0.4198503126322972	1.0984770186872397	-0.06678950318976251	1.1116905348042638	1.1242290182702028	-0.09254150277272566
41	PG	4.688251972198486	11.484320259094238	10.9288	4.621169935121353	5.047397380285824	3.8539284446192283	1.5219022290406432	-0.5965249054649053	3.8906210246569612	5.194662875754863	-0.5734929406335105	4.814683634590232	4.3602458623434055	0.2609240727779474	4.998071293119385	-1.1441428485001568	3.844695220924028	4.155398716957537	-0.3014702723383085	5.369541321810161	-0.32214394152433634	5.357521514041487	4.447506151863785	0.599891228422039	1.0975680424270458	0.42433418661359745	1.6048792917766437	1.121254974840989	0.4006472541996542
42	PGM	4.8983765840530396	14.125247478485107	7.2512	4.830626027623136	4.918494198340811	4.662509158592274	1.066689653349048	-0.8549183952399215	4.316555934298384	4.991265393649207	-0.16063936602607054	4.798078484954205	4.586307104481216	0.24431892314192005	4.5011782428569465	0.16133091573532798	4.716461278225483	4.092213373629128	0.5702957849631467	5.280387187424013	-0.3618929890832021	4.843218326971662	4.832906156988597	0.08558804135221454	1.2234811928643303	-0.15679153951528235	1.035944783722456	1.2349769072035814	-0.16828725385453347
43	PGa-IPa	4.2966508865356445	12.885431289672852	6.6184	5.243817400380924	4.815299591846242	5.601441001223179	0.8596537196044253	-0.9343199480013018	4.009620840814325	4.930284987896748	0.31353241248417607	5.3097625518748615	4.4878144103183475	0.7560029900625764	4.558436630822364	1.0430043704008156	5.636018160726758	4.111588333758758	1.4898526674644215	5.157520587423763	-0.34222099557752106	4.904341595635504	4.668588281830186	0.1467113100160562	1.1754814134974896	-0.3158276938930643	0.8758437528788449	1.18804200430257	-0.32838828469814463
44	S2E	1.9696850776672363	12.323957443237305	6.9112	5.226847230597907	5.295340513837651	5.113206976527671	1.0351167614985322	-0.7151809321461683	4.200001266327158	4.281047230994352	0.9457999996035555	5.339271464789394	4.4413353276207985	0.7855119029771087	3.9610151724721367	1.1521918040555343	5.136483340841285	4.122889128948723	0.9903178475789485	4.412975019590465	0.8823654942471864	5.462876593610936	4.590094205846163	0.7052463079914881	1.1697520830447252	-0.13463532154619307	1.0741468788996313	1.1652019201758903	-0.13008515867735815
45	TE3	5.976797103881836	13.863826274871826	41.7672	6.402436316685932	6.762726729846321	5.999695788691168	1.127445995278478	-0.7585910886056819	4.384847635273397	5.40255376320175	0.9998825534841824	6.50278042108522	4.453415457412998	1.9490208592729346	5.205923462106272	0.7937723265848966	5.898466718967971	4.247394562985534	1.7523012257056347	5.603078044547509	1.1596486852988122	6.96608176977611	4.5542752456896585	2.2084514841566625	1.1033618413743542	0.024084153904123884	1.2013726194549565	1.130305413400511	-0.0028594181220329418
46	TEO	7.101748466491699	14.288132667541506	27.3928	4.760534353200873	4.937881280058707	4.59803803569182	1.0739104900239813	-0.1278301256313988	4.57885687560146	5.677138368062977	-0.916604014862104	4.7799552719660765	4.534338643047081	0.22619571015379147	5.331243300690094	-0.7332052649982739	4.567066595749321	4.177136933204836	0.420901102486984	5.976052150406716	-1.0381708703480088	4.982259096646241	4.7132524690319135	0.22462881102679333	1.1538370026187974	-0.07992651259481609	1.0918644081136992	1.1862781194872716	-0.11236762946329026
47	TPO	1.7098204493522644	12.581607341766357	16.7064	6.295846514299439	5.809589751746685	7.375221066304695	0.7969359778480238	-0.7084463730422538	4.306391477646468	4.1934939330184555	2.102352581280983	6.419073972242341	4.430532103869383	1.8653144104300559	3.9216198921301215	3.4536011741745734	7.360383286142946	4.161003273424085	3.2142177928806097	4.294266329632484	1.515323422114201	6.011025287493564	4.556194749872569	1.2533950018741162	1.1552518221850692	-0.35831584433704533	0.8526450914314061	1.1485229239936072	-0.3515869461455834
48	V1	0.0	16.175943692525227	272.415	3.7231033218957656	3.030275312380672	5.080898514920716	0.6140169565548496	-0.7690801972044347	3.8381055595575755	3.754873748646387	-0.03177042675062136	4.382316779741435	3.8945461039666154	-0.17144278207084973	5.070848798655502	0.010049716265213782	4.015160962568839	5.211903045614214	-0.13100453069349793	3.0905757667090574	-0.06030045432838538	4.542991147150406	3.2449144508497136	-0.2146391384690416	0.5941458458026477	0.019871110752201826	1.2280680838319387	0.5901809102999003	0.023836046254949284
49	V2	1.2418490284019046	14.540443632337782	118.894	4.294247835922769	4.011085273406336	4.895221277939118	0.8328891353118156	-0.8720192366735553	3.894844631878643	4.0318631298263785	0.2623847060963902	4.5893018589458645	4.258705538789189	0.03554229713357948	4.342555289003219	0.5526659889358996	4.469744737715485	4.57164203348597	0.323579244453148	3.8526319901108637	0.1584532832954726	4.665421518959889	4.1032940400658955	-0.09220876665955924	0.9523422316409791	-0.11945309632916346	1.0912184082329868	0.9459027646558184	-0.11301362934400272
50	V3A	2.625133514404297	12.48851490020752	8.8008	6.444676087691279	7.179023190987706	5.437886115025693	1.319782497343557	-0.2528610176992328	3.738992075364919	4.466640049854325	1.9780360378369544	6.5498705254209115	4.448565124082653	1.9961109636086265	4.146445028970212	1.2914410860554808	5.4558603349569506	4.128191273331079	1.309694841694614	4.619162371021351	2.559860819966355	7.337463993228057	4.599189483379097	2.579833707608609	1.1659795576886114	0.15380293965494563	1.3575218770215365	1.16649265789901	0.153289839444547
51	V4	3.515995899836222	12.482323010762535	35.0624	5.1659956817651995	5.283308972358528	4.668471124199349	1.1266289764166477	-1.0832808426780556	4.251969771152763	4.781854711450416	0.38414097031478356	5.356673591332387	4.363081652245097	0.8029140295201023	4.66573718793052	0.002733936268828785	4.571815749495642	4.242820867966043	0.42565025623330577	4.876172155267913	0.4071368170906151	5.627513526389394	4.413425731588582	0.8698832407699459	1.0825295435200166	0.0440994328966311	1.236443590683608	1.0944174233100292	0.032211553106618496
52	V4T	4.946662664413452	12.068859577178955	13.1344	5.846574874820953	6.608600487293797	4.921309549705047	1.2230406785654082	-0.5334783562399174	3.9969618953343287	5.218991413265083	0.6275834615558695	5.999823753146188	4.40051068348705	1.4460641913339032	4.981159537964802	-0.059849988259755627	4.912894126980871	4.154580915986513	0.7667286337185342	5.415973112948926	1.1926273743448714	6.854683153032003	4.5115476198812425	2.097052867412555	1.1149321290555372	0.10810854950987103	1.2891060443860787	1.138166671756319	0.08487400680908919
53	V5	3.5496488412221274	11.395173708597818	16.9912	5.88487303047429	6.481104615992671	3.4887178926999476	1.8560224273527899	-0.4573995466999962	3.6011261781781023	4.868714907178742	1.0161581232955479	6.105233543538954	4.33339904874762	1.5514739817266694	4.724038748811278	-1.2353208561113305	3.451456808564154	4.18342657739813	-0.6947086846981825	4.984209290279704	1.4968953257129671	6.846052438530675	4.392682463081444	2.0884221529112272	1.0859773172472726	0.7700451101055172	1.9590809204304651	1.1011735444993143	0.7548488828534756
54	V6	2.6564648548762	13.300342241923014	35.2112	5.583742415148177	5.970545457521886	5.0012021740635815	1.1928923406104397	-0.6425224868555293	3.714165353935218	4.440836004562947	1.1429064105852298	5.708566206424577	4.428935770535885	1.1548066446122922	4.240883632556336	0.7603185415072451	4.918502007441919	4.228865659883999	0.7723365141795826	4.536883122434462	1.4336623350874236	6.204442441632363	4.523733301508971	1.446812156012915	1.1257818262997206	0.06711051431071913	1.2710047351431084	1.1261196430443208	0.06677269756611892
