# Supplementary material for: Open access resource for cellular-resolution analyses of corticocortical connectivity in the marmoset monkey
Source: Nat Commun. 2020 Feb 28;11:1133. doi: 10.1038/s41467-020-14858-0 (PMC7048793; doi:10.1038/s41467-020-14858-0)
Supplement: Supplementary file 4 — Source Code [file 41467_2020_14858_MOESM4_ESM.zip › Source_Code/F5_CDEFG_reproduce/report_per_area_infra__A3a_A3b_A4ab_A4c_AuA1_AuR_AuRT_V1.txt]

                            OLS Regression Results                            
==============================================================================
Dep. Variable:     avg_distance_infra   R-squared:                       0.231
Model:                            OLS   Adj. R-squared:                  0.186
Method:                 Least Squares   F-statistic:                     5.100
Date:                Sat, 14 Sep 2019   Prob (F-statistic):            0.00366
Time:                        00:19:13   Log-Likelihood:                -87.457
No. Observations:                  55   AIC:                             182.9
Df Residuals:                      51   BIC:                             190.9
Df Model:                           3                                         
Covariance Type:            nonrobust                                         
===================================================================================
                      coef    std err          t      P>|t|      [0.025      0.975]
-----------------------------------------------------------------------------------
Intercept           5.7521      1.145      5.024      0.000       3.454       8.051
mean_location      -0.1995      0.089     -2.234      0.030      -0.379      -0.020
inj_area_volume     0.0093      0.005      2.050      0.045       0.000       0.018
dist_to_pri         0.3060      0.081      3.779      0.000       0.143       0.469
==============================================================================
Omnibus:                       10.419   Durbin-Watson:                   2.317
Prob(Omnibus):                  0.005   Jarque-Bera (JB):               10.254
Skew:                           0.890   Prob(JB):                      0.00593
Kurtosis:                       4.141   Cond. No.                         303.
==============================================================================

Warnings:
[1] Standard Errors assume that the covariance matrix of the errors is correctly specified.
