# Supplementary material for: Open access resource for cellular-resolution analyses of corticocortical connectivity in the marmoset monkey
Source: Nat Commun. 2020 Feb 28;11:1133. doi: 10.1038/s41467-020-14858-0 (PMC7048793; doi:10.1038/s41467-020-14858-0)
Supplement: Supplementary file 4 — Source Code [file 41467_2020_14858_MOESM4_ESM.zip › Source_Code/F5_CDEFG_reproduce/report_per_area_ratio__A3a_A3b_A4ab_A4c_AuA1_AuR_AuRT_V1.txt]

                            OLS Regression Results                            
==============================================================================
Dep. Variable:     avg_distance_ratio   R-squared:                       0.154
Model:                            OLS   Adj. R-squared:                  0.104
Method:                 Least Squares   F-statistic:                     3.098
Date:                Sat, 14 Sep 2019   Prob (F-statistic):             0.0348
Time:                        00:19:14   Log-Likelihood:                -13.089
No. Observations:                  55   AIC:                             34.18
Df Residuals:                      51   BIC:                             42.21
Df Model:                           3                                         
Covariance Type:            nonrobust                                         
===================================================================================
                      coef    std err          t      P>|t|      [0.025      0.975]
-----------------------------------------------------------------------------------
Intercept           0.6599      0.296      2.228      0.030       0.065       1.254
mean_location       0.0444      0.023      1.920      0.060      -0.002       0.091
inj_area_volume    -0.0029      0.001     -2.439      0.018      -0.005      -0.001
dist_to_pri        -0.0086      0.021     -0.411      0.683      -0.051       0.033
==============================================================================
Omnibus:                       15.782   Durbin-Watson:                   1.326
Prob(Omnibus):                  0.000   Jarque-Bera (JB):               19.233
Skew:                           1.116   Prob(JB):                     6.66e-05
Kurtosis:                       4.847   Cond. No.                         303.
==============================================================================

Warnings:
[1] Standard Errors assume that the covariance matrix of the errors is correctly specified.
