# Supplementary material for: Open access resource for cellular-resolution analyses of corticocortical connectivity in the marmoset monkey
Source: Nat Commun. 2020 Feb 28;11:1133. doi: 10.1038/s41467-020-14858-0 (PMC7048793; doi:10.1038/s41467-020-14858-0)
Supplement: Supplementary file 4 — Source Code [file 41467_2020_14858_MOESM4_ESM.zip › Source_Code/F5_CDEFG_reproduce/report_per_area_supra__A3a_A3b_A4ab_A4c_AuA1_AuR_AuRT_V1.txt]

                            OLS Regression Results                            
==============================================================================
Dep. Variable:     avg_distance_supra   R-squared:                       0.213
Model:                            OLS   Adj. R-squared:                  0.167
Method:                 Least Squares   F-statistic:                     4.597
Date:                Sat, 14 Sep 2019   Prob (F-statistic):            0.00636
Time:                        00:19:13   Log-Likelihood:                -100.90
No. Observations:                  55   AIC:                             209.8
Df Residuals:                      51   BIC:                             217.8
Df Model:                           3                                         
Covariance Type:            nonrobust                                         
===================================================================================
                      coef    std err          t      P>|t|      [0.025      0.975]
-----------------------------------------------------------------------------------
Intercept           4.5360      1.462      3.103      0.003       1.601       7.471
mean_location      -0.0626      0.114     -0.549      0.585      -0.292       0.166
inj_area_volume    -0.0016      0.006     -0.273      0.786      -0.013       0.010
dist_to_pri         0.3349      0.103      3.238      0.002       0.127       0.543
==============================================================================
Omnibus:                        7.622   Durbin-Watson:                   1.822
Prob(Omnibus):                  0.022   Jarque-Bera (JB):                6.778
Skew:                           0.726   Prob(JB):                       0.0337
Kurtosis:                       3.923   Cond. No.                         303.
==============================================================================

Warnings:
[1] Standard Errors assume that the covariance matrix of the errors is correctly specified.
