# Supplementary material for: Open access resource for cellular-resolution analyses of corticocortical connectivity in the marmoset monkey
Source: Nat Commun. 2020 Feb 28;11:1133. doi: 10.1038/s41467-020-14858-0 (PMC7048793; doi:10.1038/s41467-020-14858-0)
Supplement: Supplementary file 4 — Source Code [file 41467_2020_14858_MOESM4_ESM.zip › Source_Code/F5_CDEFG_reproduce/report_per_area_total__A3a_A3b_A4ab_A4c_AuA1_AuR_AuRT_V1.txt]

                            OLS Regression Results                            
==============================================================================
Dep. Variable:     avg_distance_total   R-squared:                       0.194
Model:                            OLS   Adj. R-squared:                  0.147
Method:                 Least Squares   F-statistic:                     4.099
Date:                Sat, 14 Sep 2019   Prob (F-statistic):             0.0111
Time:                        06:39:25   Log-Likelihood:                -93.964
No. Observations:                  55   AIC:                             195.9
Df Residuals:                      51   BIC:                             204.0
Df Model:                           3                                         
Covariance Type:            nonrobust                                         
===================================================================================
                      coef    std err          t      P>|t|      [0.025      0.975]
-----------------------------------------------------------------------------------
Intercept           4.8895      1.289      3.794      0.000       2.302       7.477
mean_location      -0.0988      0.101     -0.983      0.330      -0.301       0.103
inj_area_volume     0.0017      0.005      0.331      0.742      -0.009       0.012
dist_to_pri         0.3031      0.091      3.324      0.002       0.120       0.486
==============================================================================
Omnibus:                        5.968   Durbin-Watson:                   1.976
Prob(Omnibus):                  0.051   Jarque-Bera (JB):                4.934
Skew:                           0.624   Prob(JB):                       0.0848
Kurtosis:                       3.771   Cond. No.                         303.
==============================================================================

Warnings:
[1] Standard Errors assume that the covariance matrix of the errors is correctly specified.
