# Supplementary material for: Open access resource for cellular-resolution analyses of corticocortical connectivity in the marmoset monkey
Source: Nat Commun. 2020 Feb 28;11:1133. doi: 10.1038/s41467-020-14858-0 (PMC7048793; doi:10.1038/s41467-020-14858-0)
Supplement: Supplementary file 4 — Source Code [file 41467_2020_14858_MOESM4_ESM.zip › Source_Code/F5_CDEFG_reproduce/report_per_injection_ratio__A3a_A3b_A4ab_A4c_AuA1_AuR_AuRT_V1.txt]

                            OLS Regression Results                            
==============================================================================
Dep. Variable:     avg_distance_ratio   R-squared:                       0.145
Model:                            OLS   Adj. R-squared:                  0.125
Method:                 Least Squares   F-statistic:                     7.490
Date:                Sun, 14 Apr 2019   Prob (F-statistic):           0.000114
Time:                        09:38:30   Log-Likelihood:                -98.435
No. Observations:                 137   AIC:                             204.9
Df Residuals:                     133   BIC:                             216.6
Df Model:                           3                                         
Covariance Type:            nonrobust                                         
===================================================================================
                      coef    std err          t      P>|t|      [0.025      0.975]
-----------------------------------------------------------------------------------
Intercept           0.7793      0.296      2.629      0.010       0.193       1.366
mean_location       0.0432      0.023      1.907      0.059      -0.002       0.088
inj_area_volume    -0.0035      0.001     -4.213      0.000      -0.005      -0.002
dist_to_pri        -0.0084      0.021     -0.405      0.686      -0.050       0.033
==============================================================================
Omnibus:                       78.254   Durbin-Watson:                   1.500
Prob(Omnibus):                  0.000   Jarque-Bera (JB):              335.364
Skew:                           2.126   Prob(JB):                     1.50e-73
Kurtosis:                       9.377   Cond. No.                         464.
==============================================================================

Warnings:
[1] Standard Errors assume that the covariance matrix of the errors is correctly specified.
