# Supplementary material for: Open access resource for cellular-resolution analyses of corticocortical connectivity in the marmoset monkey
Source: Nat Commun. 2020 Feb 28;11:1133. doi: 10.1038/s41467-020-14858-0 (PMC7048793; doi:10.1038/s41467-020-14858-0)
Supplement: Supplementary file 4 — Source Code [file 41467_2020_14858_MOESM4_ESM.zip › Source_Code/F5_CDEFG_reproduce/report_per_injection_total__A3a_A3b_A4ab_A4c_AuA1_AuR_AuRT_V1.txt]

                            OLS Regression Results                            
==============================================================================
Dep. Variable:     avg_distance_total   R-squared:                       0.168
Model:                            OLS   Adj. R-squared:                  0.150
Method:                 Least Squares   F-statistic:                     9.098
Date:                Sat, 14 Sep 2019   Prob (F-statistic):           1.58e-05
Time:                        06:39:24   Log-Likelihood:                -261.06
No. Observations:                 139   AIC:                             530.1
Df Residuals:                     135   BIC:                             541.9
Df Model:                           3                                         
Covariance Type:            nonrobust                                         
===================================================================================
                      coef    std err          t      P>|t|      [0.025      0.975]
-----------------------------------------------------------------------------------
Intercept           4.7914      0.938      5.109      0.000       2.937       6.646
mean_location      -0.0786      0.072     -1.093      0.276      -0.221       0.064
inj_area_volume     0.0009      0.003      0.352      0.726      -0.004       0.006
dist_to_pri         0.3085      0.066      4.646      0.000       0.177       0.440
==============================================================================
Omnibus:                        6.990   Durbin-Watson:                   1.840
Prob(Omnibus):                  0.030   Jarque-Bera (JB):                7.048
Skew:                           0.552   Prob(JB):                       0.0295
Kurtosis:                       3.007   Cond. No.                         461.
==============================================================================

Warnings:
[1] Standard Errors assume that the covariance matrix of the errors is correctly specified.
