# Supplementary material for: Open access resource for cellular-resolution analyses of corticocortical connectivity in the marmoset monkey
Source: Nat Commun. 2020 Feb 28;11:1133. doi: 10.1038/s41467-020-14858-0 (PMC7048793; doi:10.1038/s41467-020-14858-0)
Supplement: Supplementary file 4 — Source Code [file 41467_2020_14858_MOESM4_ESM.zip › Source_Code/F7_reproduce/00_run_me.py]

# -*- coding: utf-8 -*-
# encoding: utf-8


import numpy as np
import pandas as pd
import matplotlib as mpl

import matplotlib.pyplot as plt

import scipy.stats as st
import scikit_posthocs as sp
from statsmodels.formula.api import ols

from settings import *
from common import common

mpl.rcParams["axes.prop_cycle"] = mpl.cycler(color=["k", "k", "k"])
plt.rcParams['svg.fonttype'] = 'none'

C_FILE_DATA_SOURCE = "out_fln_ratio_4_8.xls"
C_OUTPUT_FILENAME = "ratio.png"


def report():
    """
    """
    res = pd.read_excel(C_FILE_DATA_SOURCE)
    g = res.groupby("network")
    networks = g.groups.keys()

    model = \
        ols('ratio ~ inj_area_volume + mean_location + C(network) ', res).fit()

    kw, kpval = st.kruskal(*map(lambda x: g.get_group(x)["ratio"], networks))
    pc = sp.posthoc_dunn(
            res, val_col="ratio",
            group_col='network',
            p_adjust='holm')

    print model.summary2()
    print kw, kpval
    print pc
    print sp.sign_table(pc)

    fh = open("out_fln_ratio_4_8_report.txt", "w")
    fh.write(str(model.summary2()))
    fh.write("K-W: %f p=%f\n" % (kw, kpval))
    fh.write("\n")
    fh.write(str(pc))
    fh.write("\n")
    fh.write("\n")
    fh.write(str(sp.sign_table(pc)))
    fh.write("\n")
    fh.close()


def ratio_plot(source, ax, add_text):
    """
    Return ax with five boxplots
    if add_text = "only_fliers" -> add annotate to fliers of boxplot
    if add_text = "all_data" -> add annotate to all points in data and
    draw it by scatter
    another value -> boxplot without annotate
    """

    # For y axis:
    majors = [-1, 0, 1, 2, 3]
    majorsname = ["0.1", "1", "10", r"10$^{2}$", r"10$^{3}$"]
    minors = np.linspace(majors[0], majors[-1], 9)

    # Read the data and drop unnecessary
    df = pd.read_excel(source)
    df = df.reset_index(drop=True)

    # Group data by networks
    d_tracer = df.groupby(["network"])

    # Create x-axis
    XX = np.arange(0, len(X_ORDER) + 1)

    # First for boxplot, second and third for annotate:
    groups = [d_tracer.get_group(group)["ratio"]
              for group in X_ORDER]
    groupsa = [d_tracer.get_group(group)["area"] for group in X_ORDER]
    groupsi = [d_tracer.get_group(group)["injection"] for group in X_ORDER]

    # Boxplot
    boxplots_elements = ax.boxplot(groups, widths=W, flierprops=FLIERPROPS,
                                   patch_artist=True)

    # Change colors of fill of boxplots and fliers
    for patch, fli, color in zip(boxplots_elements["boxes"],
                                 boxplots_elements["fliers"], N_COLOR):
        patch.set_facecolor(color)
        fli.set_markerfacecolor(color)

        # Add label for fliers if numopt == 2:
        if add_text == "only_fliers":
            for k in range(len(fli.get_data()[1])):
                # Look for index of fliers in data:
                ind = df.loc[df["ratio"] == fli.get_data()[1][k]].index
                label = "-".join(list(df["injection"][ind])[0].split("_"))
                location = (fli.get_data()[0][k] + 0.1,
                         fli.get_data()[1][k])

                ax.annotate(label, location,
                    fontsize=C_ANNOTATION_FONT_SIZE,
                    fontproperties=C_DEFAULT_FONT_PROP)

    # Add label for all data points if numopt == 1:
    if add_text == "all_data":
        for i in range(len(XX) - 1):
            ax.plot([[XX[i + 1] for k in range(len(groups[i]))]], [groups[i]],
                    marker=MARKER, MARKERSIZE=3,
                    color=N_COLOR[i], MARKEREDGECOLOR="k", zorder=5)
            for h in groups[i].index:
                label_all = (str(groupsa[i][h]) + " " + str(groupsi[i][h]))
                location_all = (XX[i + 1] + 0.1, groups[i][h])
                ax.annotate(label_all, location_all,
                    fontsize=C_ANNOTATION_FONT_SIZE,
                    fontproperties=C_DEFAULT_FONT_PROP)

    ax = common(ax, majors, minors)

    # Label the yaxes
    ax.set_ylabel(r"$\frac{\mathrm{d}_{0-4}}{\mathrm{d}_{8+}}$",
                  fontsize=C_FONT_SIZE,
                  fontproperties=C_DEFAULT_FONT_PROP)

    # Change name of ylabel ticks
    ax.set_yticklabels(majorsname, fontsize=C_FONT_SIZE,
                       fontproperties=C_DEFAULT_FONT_PROP)

    return ax, majors[-1]


if __name__ == '__main__':
    report()

    fig, ax = plt.subplots(ncols=1, figsize=C_PLOT_FIGSIZE_SMALL)

    ax, lim = ratio_plot(C_FILE_DATA_SOURCE, ax, ADD_TEXT)
    ax.spines["left"].set_bounds(-1, lim)
    ax.set_ylim(-1, lim)
    plt.subplots_adjust(left=0.155, right=0.99, top=0.96, bottom=0.14)

    # Save figure:
    fig.savefig(C_OUTPUT_FILENAME, dpi=C_GLOBAL_EXPORT_DPI)
