# Supplementary material for: Open access resource for cellular-resolution analyses of corticocortical connectivity in the marmoset monkey
Source: Nat Commun. 2020 Feb 28;11:1133. doi: 10.1038/s41467-020-14858-0 (PMC7048793; doi:10.1038/s41467-020-14858-0)
Supplement: Supplementary file 4 — Source Code [file 41467_2020_14858_MOESM4_ESM.zip › Source_Code/F7_reproduce/common.py]

# -*- coding: utf-8 -*-
# encoding: utf-8

import matplotlib as mpl
import matplotlib.ticker as ticker

from settings import *

mpl.rcParams["axes.prop_cycle"] = mpl.cycler(color=["k", "k", "k"])


def common(ax, majors, minors):
    """
    Function with all cosmetics common for the data
    """

    ax.xaxis.labelpad = 2
    ax.yaxis.labelpad = 1.2
    # Make edge invisible
    ax.spines["right"].set_visible(False)
    ax.spines["top"].set_visible(False)
    ax.spines["bottom"].set_visible(False)

    ax.tick_params(
        axis="x",          # changes apply to the x-axis
        which="both",      # both major and minor ticks are affected
        pad=1,
        bottom=False,      # ticks along the bottom edge are off
        top=False,         # ticks along the top edge are off
        labelbottom=True)  # labels along the bottom edge are off

    ax.tick_params(
        axis="y",          # changes apply to the x-axis
        which="major",      # both major and minor ticks are affected
        pad=0.5)

    ax.set_xticklabels(TRACERS, fontsize=C_FONT_SIZE,
                       fontproperties=C_DEFAULT_FONT_PROP)

    ax.yaxis.set_major_locator(ticker.FixedLocator(majors))
    ax.yaxis.set_minor_locator(ticker.FixedLocator(minors))

    # Now we configure ticks labels properties like
    # font-family and font size
    for label in ax.get_xticklabels():
        label.set_fontproperties(C_DEFAULT_FONT_PROP)
        label.set_fontsize(C_FONT_SIZE)

    for label in ax.get_yticklabels():
        label.set_fontproperties(C_DEFAULT_FONT_PROP)
        label.set_fontsize(C_FONT_SIZE)

    return ax
