# Supplementary material for: Open access resource for cellular-resolution analyses of corticocortical connectivity in the marmoset monkey
Source: Nat Commun. 2020 Feb 28;11:1133. doi: 10.1038/s41467-020-14858-0 (PMC7048793; doi:10.1038/s41467-020-14858-0)
Supplement: Supplementary file 4 — Source Code [file 41467_2020_14858_MOESM4_ESM.zip › Source_Code/F7_reproduce/out_fln_ratio_4_8.xls]

## Sheet: Sheet1
area	injection	inj_area_volume	avg_distance_total	mean_location	network	ratio
A23a	CJ84_FE	12.9224	6.74656	14.8379	APEX	0.678767
A11	CJ181_CTBr	12.0328	6.2028	18.3409	APEX	0.628222
A10	CJ178_CTBr	23.9248	8.77476	19.7036	APEX	0.557825
A10	CJ70X_DY	23.9248	8.52822	20.4192	APEX	0.527174
A9	CJ70X_FB	7.7392	6.72737	18.7586	APEX	0.471957
A10	CJ73X_FR	23.9248	9.44213	19.6041	APEX	0.466355
A23a	CJ80_FR	12.9224	7.2664	13.7997	APEX	0.328508
A23a	CJ146L_FR	12.9224	6.97986	12.4049	APEX	0.326502
PGaIPa	CJ182_CTBr	6.6184	6.25105	12.8854	APEX	0.320722
TE3	CJ180_CTBr	41.7672	8.4905	14.4106	APEX	0.296595
A10	CJ178_CTBgr	23.9248	10.2526	19.2501	APEX	0.294648
A10	CJ71R_DY	23.9248	8.41549	20.4829	APEX	0.276812
TPO	CJ122_FB	16.7064	6.624	12.7494	APEX	0.273713
A10	CJ71R_FB	23.9248	7.30521	19.8585	APEX	0.247996
TPO	CJ122_FE	16.7064	9.39146	12.4138	APEX	0.126021
OPt	CJ77_FB	8.868	5.52195	12.2294	CON	1.03193
PGM	CJ84_FB	7.2512	5.79355	14.9889	CON	0.908322
PG	CJ76_FR	10.9288	5.9238	11.5899	CON	0.887141
A23b	CJ80_FB	14.7096	4.98515	13.3291	CON	0.863017
A8aD	CJ70X_FR	12.9672	6.2154	17.6127	CON	0.836443
A23b	CJ153X_FR	14.7096	5.17445	13.0714	CON	0.630599
PG	CJ77_FR	10.9288	6.70989	12.1291	CON	0.534601
OPt	CJ55_FB	8.868	7.07911	11.5208	CON	0.481291
PG	CJ55_DY	10.9288	6.55995	10.7458	CON	0.469687
A8aD	CJ800_CTBr	12.9672	8.56848	17.458	CON	0.379306
PG	CJ50_DY	10.9288	6.93303	11.5822	CON	0.374073
PGM	CJ80_DY	7.2512	6.40896	13.2616	CON	0.366977
A6DR	CJ110_FE	10.9048	6.82067	14.9141	CON	0.356078
A6DR	CJ100_FR	10.9048	7.33191	15.0878	CON	0.239487
A6DR	CJ116_FR	10.9048	9.3485	15.8755	CON	0.213806
A23b	CJ146L_DY	14.7096	6.76661	12.5964	CON	0.211892
A8aD	CJ108_FR	12.9672	8.75896	16.8346	CON	0.210586
A6DR	CJ125X_FE	10.9048	9.44786	15.9032	CON	0.149889
PG	CJ802_FB	10.9288	6.94297	11.3746	CON	0.0889638
A23b	CJ146_FB	14.7096	6.71043	13.5309	CON	-0.0713638
A6DR	CJ801_CTBgr	10.9048	7.98201	15.9388	CON	-0.0748193
A6DR	CJ94_FR	10.9048	9.90604	15.0359	CON	-0.265798
A24d	CJ167_FB	5.1088	3.69442	14.7374	ho_senim	2.44764
A24d	CJ167_FR	5.1088	5.35841	14.2516	ho_senim	1.6584
A6M	CJ164_CTBgr	13.488	4.72293	16.6171	ho_senim	1.31181
A6M	CJ170_DY	13.488	4.72407	16.3382	ho_senim	1.29613
A6M	CJ113_FE	13.488	4.81413	15.9594	ho_senim	1.09213
A6Va	CJ112_FR	10.6912	6.35246	14.7007	ho_senim	1.07075
A6Va	CJ111_FE	10.6912	6.48017	14.2004	ho_senim	0.753328
A6DC	CJ115_FE	14.5136	5.5803	14.6695	ho_senim	0.746499
A6M	CJ94_FB	13.488	4.85633	15.4361	ho_senim	0.676591
A6DC	CJ123_FR	14.5136	6.36723	14.1142	ho_senim	0.612586
A6DC	CJ111_FR	14.5136	5.6026	14.1853	ho_senim	0.519882
A6DC	CJ112_FE	14.5136	5.91765	15.0204	ho_senim	0.418336
A6Va	CJ116_FE	10.6912	7.38672	14.8906	ho_senim	0.329519
PF	CJ77_DY	5.9968	5.27777	12.6879	ho_senim	0.328355
A6Va	CJ100_FE	10.6912	7.30585	15.3411	ho_senim	0.220058
A24d	CJ167_CTBgr	5.1088	6.39301	15.2531	ho_senim	0.0879665
A6Va	CJ110_FR	10.6912	7.51797	15.4386	ho_senim	-0.067683
A3b	CJ170_CTBr	22.0864	2.74191	12.4251	primary	3.25212
A3b	CJ114_FE	22.0864	3.0868	13.7348	primary	2.95617
A3a	CJ170_FB	21.1208	4.79728	13.1	primary	2.05607
A3b	CJ102X_DY	22.0864	4.40028	14.2758	primary	2.01207
A4ab	CJ173_DY	33.9904	5.0365	14.0952	primary	1.81291
A4ab	CJ113_FR	33.9904	5.14845	14.9557	primary	1.7494
A3a	CJ78_DY	21.1208	4.02487	13.2948	primary	1.36896
A4ab	CJ114_FR	33.9904	5.06941	13.9174	primary	1.33238
A4ab	CJ78_FB	33.9904	5.44574	14.1895	primary	1.23794
A4c	CJ115_FR	3.5816	4.60406	13.6259	primary	1.11767
A4ab	CJ78_FE	33.9904	5.97029	13.2305	primary	0.961814
LIP	CJ55_FR	14.1408	5.66032	11.7855	visuomotor	0.836929
MIP	CJ55_FE	7.9816	4.85257	13.0275	visuomotor	0.780168
PEC	CJ52X_DY	7.084	4.92085	12.6814	visuomotor	0.749964
A8aV	CJ108_FE	14.1176	7.85686	17.2033	visuomotor	0.579203
LIP	CJ76_FB	14.1408	6.92893	12.1895	visuomotor	0.499055
A8aV	CJ125X_FR	14.1176	9.07899	16.8186	visuomotor	0.489746
A8aV	CJ94_DY	14.1176	7.05935	15.5919	visuomotor	0.477506
A8aV	CJ75X_DY	14.1176	8.73332	16.5611	visuomotor	0.411078
A8C	CJ801_FB	3.9144	6.89511	15.1141	visuomotor	0.121646
A8C	CJ123_FE	3.9144	7.21935	15.6663	visuomotor	0.105761
