# Supplementary material for: Open access resource for cellular-resolution analyses of corticocortical connectivity in the marmoset monkey
Source: Nat Commun. 2020 Feb 28;11:1133. doi: 10.1038/s41467-020-14858-0 (PMC7048793; doi:10.1038/s41467-020-14858-0)
Supplement: Supplementary file 4 — Source Code [file 41467_2020_14858_MOESM4_ESM.zip › Source_Code/F7_reproduce/out_fln_ratio_4_8_report.txt]

                    Results: Ordinary least squares
=======================================================================
Model:                OLS                Adj. R-squared:       0.495   
Dependent Variable:   ratio              AIC:                  107.1162
Date:                 2019-12-23 06:05   BIC:                  123.3386
No. Observations:     75                 Log-Likelihood:       -46.558 
Df Model:             6                  F-statistic:          13.09   
Df Residuals:         68                 Prob (F-statistic):   8.71e-10
R-squared:            0.536              Scale:                0.22350 
-----------------------------------------------------------------------
                          Coef.  Std.Err.    t    P>|t|   [0.025 0.975]
-----------------------------------------------------------------------
Intercept                 0.6351   0.4748  1.3375 0.1855 -0.3124 1.5825
C(network)[T.CON]        -0.0605   0.1835 -0.3297 0.7426 -0.4266 0.3056
C(network)[T.ho_senim]    0.3363   0.1860  1.8083 0.0750 -0.0348 0.7075
C(network)[T.primary]     1.4478   0.2204  6.5682 0.0000  1.0079 1.8876
C(network)[T.visuomotor]  0.0438   0.2112  0.2075 0.8362 -0.3776 0.4652
inj_area_volume          -0.0074   0.0097 -0.7639 0.4476 -0.0267 0.0119
mean_location            -0.0064   0.0279 -0.2307 0.8182 -0.0620 0.0492
-----------------------------------------------------------------------
Omnibus:                17.327         Durbin-Watson:            1.004 
Prob(Omnibus):          0.000          Jarque-Bera (JB):         25.155
Skew:                   0.934          Prob(JB):                 0.000 
Kurtosis:               5.136          Condition No.:            209   
=======================================================================
K-W: 29.827645 p=0.000005

                APEX       CON  ho_senim   primary  visuomotor
APEX       -1.000000  1.000000  0.245084  0.000022    1.000000
CON         1.000000 -1.000000  0.245084  0.000008    1.000000
ho_senim    0.245084  0.245084 -1.000000  0.018323    1.000000
primary     0.000022  0.000008  0.018323 -1.000000    0.005124
visuomotor  1.000000  1.000000  1.000000  0.005124   -1.000000

           APEX  CON ho_senim primary visuomotor
APEX          -   NS       NS     ***         NS
CON          NS    -       NS     ***         NS
ho_senim     NS   NS        -       *         NS
primary     ***  ***        *       -         **
visuomotor   NS   NS       NS      **          -
