# Supplementary material for: Open access resource for cellular-resolution analyses of corticocortical connectivity in the marmoset monkey
Source: Nat Commun. 2020 Feb 28;11:1133. doi: 10.1038/s41467-020-14858-0 (PMC7048793; doi:10.1038/s41467-020-14858-0)
Supplement: Supplementary file 4 — Source Code [file 41467_2020_14858_MOESM4_ESM.zip › Source_Code/F7_reproduce/scikit_posthocs/__init__.py]

__version__ = '0.4.0'

from scikit_posthocs._posthocs \
    import posthoc_anderson, posthoc_conover, posthoc_conover_friedman,\
            posthoc_dscf, posthoc_dunn, posthoc_durbin, posthoc_mackwolfe,\
            posthoc_mannwhitney, posthoc_miller_friedman, posthoc_nemenyi,\
            posthoc_nemenyi_friedman, posthoc_npm_test, posthoc_quade,\
            posthoc_scheffe, posthoc_siegel_friedman, posthoc_tamhane,\
            posthoc_ttest, posthoc_tukey, posthoc_tukey_hsd,\
            posthoc_vanwaerden, posthoc_wilcoxon

from scikit_posthocs._plotting \
    import sign_array, sign_plot, sign_table

from scikit_posthocs._outliers \
    import outliers_gesd, outliers_grubbs, outliers_iqr, outliers_tietjen
