# Supplementary material for: Open access resource for cellular-resolution analyses of corticocortical connectivity in the marmoset monkey
Source: Nat Commun. 2020 Feb 28;11:1133. doi: 10.1038/s41467-020-14858-0 (PMC7048793; doi:10.1038/s41467-020-14858-0)
Supplement: Supplementary file 4 — Source Code [file 41467_2020_14858_MOESM4_ESM.zip › Source_Code/F7_reproduce/scikit_posthocs/_posthocs.py]

# -*- coding: utf-8 -*-

import numpy as np
import scipy.stats as ss
import itertools as it
from statsmodels.sandbox.stats.multicomp import multipletests
from statsmodels.stats.multicomp import pairwise_tukeyhsd
from statsmodels.stats.libqsturng import psturng
from pandas import DataFrame, Categorical, Series

def __convert_to_df(a, val_col, group_col):

    if isinstance(a, DataFrame):
        x = a.copy()
        if not all([group_col, val_col]):
            raise ValueError('group_col, val_col must be explicitly specified')
    else:
        x = np.array(a)

        if not all([group_col, val_col]):
            try:
                groups = np.array([len(a) * [i + 1] for i, a in enumerate(x)])
                groups = sum(groups.tolist(), [])
                x = sum(x.tolist(), [])
                x = np.column_stack([x, groups])
                val_col = 0
                group_col = 1
            except:
                raise ValueError('array cannot be processed, provide val_col and group_col args')

        x = DataFrame(x, index=np.arange(x.shape[0]), columns=np.arange(x.shape[1]))
        x.rename(columns={group_col: 'groups', val_col: 'y'}, inplace=True)
        group_col = 'groups'
        val_col = 'y'

    return x

def __convert_to_block_df(a, y_col, group_col, block_col, melted):

    if isinstance(a, DataFrame) and not melted:
        group_col = 'groups'
        block_col = 'blocks'
        y_col = 'y'
        x = a.melt(id_vars=block_col, var_name=group_col, value_name=y_col)

    elif melted:
        x = DataFrame.from_dict({'groups': a[group_col],
                                 'blocks': a[block_col],
                                 'y': a[y_col]})

    elif not isinstance(a, DataFrame):
        x = np.array(a)
        x = DataFrame(x, index=np.arange(x.shape[0]), columns=np.arange(x.shape[1]))

        if not melted:
            group_col = 'groups'
            block_col = 'blocks'
            y_col = 'y'
            x.columns.name = group_col
            x.index.name = block_col
            x = x.reset_index().melt(id_vars=block_col, var_name=group_col, value_name=y_col)

        else:
            x.columns[group_col] = 'groups'
            x.columns[block_col] = 'blocks'
            x.columns[y_col] = 'y'
            group_col = 'groups'
            block_col = 'blocks'
            y_col = 'y'

    return x, 'y', 'groups', 'blocks'


def posthoc_conover(a, val_col = None, group_col = None, p_adjust = None, sort = True):

    '''
    Post-hoc pairwise test for multiple comparisons of mean rank sums
    (Conover's test). May be used after Kruskal-Wallis one-way analysis of
    variance by ranks to do pairwise comparisons [1]_.

    Parameters
    ----------
    a : array_like or pandas DataFrame object
        An array, any object exposing the array interface or a pandas DataFrame.
        Array must be two-dimensional. Second dimension may vary,
        i.e. groups may have different lengths.

    val_col : str, optional
        Must be specified if `a` is a pandas DataFrame object.
        Name of the column that contains values.

    group_col : str, optional
        Must be specified if `a` is a pandas DataFrame object.
        Name of the column that contains group names.

    p_adjust : str, optional
        Method for adjusting p values. See statsmodels.sandbox.stats.multicomp
        for details. Available methods are:
        'bonferroni' : one-step correction
        'sidak' : one-step correction
        'holm-sidak' : step-down method using Sidak adjustments
        'holm' : step-down method using Bonferroni adjustments
        'simes-hochberg' : step-up method  (independent)
        'hommel' : closed method based on Simes tests (non-negative)
        'fdr_bh' : Benjamini/Hochberg  (non-negative)
        'fdr_by' : Benjamini/Yekutieli (negative)
        'fdr_tsbh' : two stage fdr correction (non-negative)
        'fdr_tsbky' : two stage fdr correction (non-negative)

    sort : bool, optional
        Specifies whether to sort DataFrame by group_col or not. Recommended
        unless you sort your data manually.

    Returns
    -------
    Numpy ndarray or pandas DataFrame of p values depending on input
    data type.

    Notes
    -----
    A tie correction are employed according to Conover [1]_.

    References
    ----------
    .. [1] W. J. Conover and R. L. Iman (1979), On multiple-comparisons procedures,
        Tech. Rep. LA-7677-MS, Los Alamos Scientific Laboratory.

    Examples
    --------

    >>> x = [[1,2,3,5,1], [12,31,54, np.nan], [10,12,6,74,11]]
    >>> sp.posthoc_conover(x, p_adjust = 'holm')
    array([ [-1.        ,  0.00119517,  0.00278329],
            [ 0.00119517, -1.        ,  0.18672227],
            [ 0.00278329,  0.18672227, -1.        ]])

    '''

    def compare_conover(i, j):
        diff = np.abs(x_ranks_avg[i] - x_ranks_avg[j])
        B = (1. / x_lens[i] + 1. / x_lens[j])
        D = (x_len_overall - 1. - H) / (x_len_overall - x_len)
        t_value = diff / np.sqrt(S2 * B * D)
        p_value = 2. * ss.t.sf(np.abs(t_value), df = x_len_overall - x_len)
        return p_value

    def get_ties(x):
        x_sorted = np.array(np.sort(x))
        tie_sum = 0
        pos = 0
        while pos < x_len_overall:
            n_ties = len(x_sorted[x_sorted == x_sorted[pos]])
            pos = pos + n_ties
            if n_ties > 1:
                tie_sum += n_ties ** 3. - n_ties
        c = np.min([1., 1. - tie_sum / (x_len_overall ** 3. - x_len_overall)])
        return c

    if isinstance(a, DataFrame):
        x = a.copy()
        if not sort:
            x[group_col] = Categorical(x[group_col], categories=x[group_col].unique(), ordered=True)
        x.sort_values(by=[group_col, val_col], ascending=True, inplace=True)
        x_groups_unique = x[group_col].unique()
        x_len = x_groups_unique.size
        x_lens = x.groupby(by=group_col)[val_col].count().values
        x_flat = x[val_col].values
        x_lens_cumsum = np.insert(np.cumsum(x_lens), 0, 0)[:-1]
        x_grouped = np.array([x_flat[j:j + x_lens[i]] for i, j in enumerate(x_lens_cumsum)])

    else:
        x = np.array(a)
        x_grouped = np.array([np.asarray(a)[~np.isnan(a)] for a in x])
        x_flat = np.concatenate(x_grouped)
        x_len = len(x_grouped)
        x_lens = np.asarray([len(a) for a in x_grouped])
        x_lens_cumsum = np.insert(np.cumsum(x_lens), 0, 0)[:-1]

    x_len_overall = len(x_flat)

    if any(x_lens == 0):
        raise ValueError("All groups must contain data")

    x_ranks = ss.rankdata(x_flat)
    x_ranks_grouped = np.array([x_ranks[j:j + x_lens[i]] for i, j in enumerate(x_lens_cumsum)])
    x_ranks_avg = [np.mean(z) for z in x_ranks_grouped]
    x_ties = get_ties(x_ranks) #ss.tiecorrect(x_ranks)

    H = ss.kruskal(*x_grouped)[0]

    if x_ties == 1:
        S2 = x_len_overall * (x_len_overall + 1.) / 12.
    else:
        S2 = (1. / (x_len_overall - 1.)) * (np.sum(x_ranks ** 2.) - (x_len_overall * (((x_len_overall + 1.)**2.) / 4.)))

    vs = np.zeros((x_len, x_len), dtype=np.float)
    tri_upper = np.triu_indices(vs.shape[0], 1)
    tri_lower = np.tril_indices(vs.shape[0], -1)
    vs[:,:] = 0

    combs = it.combinations(range(x_len), 2)

    for i,j in combs:
        vs[i, j] = compare_conover(i, j)

    if p_adjust:
        vs[tri_upper] = multipletests(vs[tri_upper], method = p_adjust)[1]
    vs[tri_lower] = vs.T[tri_lower]
    np.fill_diagonal(vs, -1)

    if isinstance(x, DataFrame):
        return DataFrame(vs, index=x_groups_unique, columns=x_groups_unique)
    else:
        return vs

def posthoc_dunn(a, val_col = None, group_col = None, p_adjust = None, sort = True):

    '''
    Post-hoc pairwise test for multiple comparisons of mean rank sums
    (Dunn's test). May be used after Kruskal-Wallis one-way analysis of
    variance by ranks to do pairwise comparisons [1]_, [2]_.

    Parameters
    ----------
    a : array_like or pandas DataFrame object
        An array, any object exposing the array interface or a pandas DataFrame.
        Array must be two-dimensional. Second dimension may vary,
        i.e. groups may have different lengths.

    val_col : str, optional
        Must be specified if `a` is a pandas DataFrame object.
        Name of the column that contains values.

    group_col : str, optional
        Must be specified if `a` is a pandas DataFrame object.
        Name of the column that contains group names.

    p_adjust : str, optional
        Method for adjusting p values. See statsmodels.sandbox.stats.multicomp
        for details. Available methods are:
        'bonferroni' : one-step correction
        'sidak' : one-step correction
        'holm-sidak' : step-down method using Sidak adjustments
        'holm' : step-down method using Bonferroni adjustments
        'simes-hochberg' : step-up method  (independent)
        'hommel' : closed method based on Simes tests (non-negative)
        'fdr_bh' : Benjamini/Hochberg  (non-negative)
        'fdr_by' : Benjamini/Yekutieli (negative)
        'fdr_tsbh' : two stage fdr correction (non-negative)
        'fdr_tsbky' : two stage fdr correction (non-negative)

    sort : bool, optional
        Specifies whether to sort DataFrame by group_col or not. Recommended
        unless you sort your data manually.

    Returns
    -------
    Numpy ndarray or pandas DataFrame of p values depending on input
    data type.

    Notes
    -----
    A tie correction will be employed according to Glantz (2012).

    References
    ----------
    .. [1] O.J. Dunn (1964). Multiple comparisons using rank sums.
        Technometrics, 6, 241-252.
    .. [2] S.A. Glantz (2012), Primer of Biostatistics. New York: McGraw Hill.

    Examples
    --------

    >>> x = [[1,2,3,5,1], [12,31,54, np.nan], [10,12,6,74,11]]
    >>> sp.posthoc_dunn(x, p_adjust = 'holm')
    array([[-1.          0.01764845  0.04131415]
           [ 0.01764845 -1.          0.45319956]
           [ 0.04131415  0.45319956 -1.        ]])

    '''

    def compare_dunn(i, j):
        diff = np.abs(x_ranks_avg[i] - x_ranks_avg[j])
        A = x_len_overall * (x_len_overall + 1.) / 12.
        B = (1. / x_lens[i] + 1. / x_lens[j])
        z_value = diff / np.sqrt((A - x_ties) * B)
        p_value = 2. * ss.norm.sf(np.abs(z_value))
        return p_value

    def get_ties(x):
        x_sorted = np.array(np.sort(x))
        tie_sum = 0
        pos = 0
        while pos < x_len_overall:
            n_ties = len(x_sorted[x_sorted == x_sorted[pos]])
            pos = pos + n_ties
            if n_ties > 1:
                tie_sum += n_ties ** 3. - n_ties
        c = tie_sum / (12. * (x_len_overall - 1))
        return c

    if isinstance(a, DataFrame):
        x = a.copy()
        if not sort:
            x[group_col] = Categorical(x[group_col], categories=x[group_col].unique(), ordered=True)

        x.sort_values(by=[group_col, val_col], ascending=True, inplace=True)
        x_groups_unique = x[group_col].unique()
        x_len = x_groups_unique.size
        x_lens = x.groupby(by=group_col)[val_col].count().values
        x_flat = x[val_col].values

    else:
        x = np.array(a)
        x = np.array([np.asarray(a)[~np.isnan(a)] for a in x])
        x_flat = np.concatenate(x)
        x_len = len(x)
        x_lens = np.asarray([len(a) for a in x])

    x_len_overall = len(x_flat)

    if any(x_lens == 0):
        raise ValueError("All groups must contain data")

    x_lens_cumsum = np.insert(np.cumsum(x_lens), 0, 0)[:-1]
    x_ranks = ss.rankdata(x_flat)
    x_ranks_grouped = np.array([x_ranks[j:j + x_lens[i]] for i, j in enumerate(x_lens_cumsum)])
    x_ranks_avg = [np.mean(z) for z in x_ranks_grouped]
    x_ties = get_ties(x_ranks)

    vs = np.zeros((x_len, x_len), dtype=np.float)
    combs = it.combinations(range(x_len), 2)

    tri_upper = np.triu_indices(vs.shape[0], 1)
    tri_lower = np.tril_indices(vs.shape[0], -1)
    vs[:,:] = 0

    for i,j in combs:
        vs[i, j] = compare_dunn(i, j)

    if p_adjust:
        vs[tri_upper] = multipletests(vs[tri_upper], method = p_adjust)[1]

    vs[tri_lower] = vs.T[tri_lower]
    np.fill_diagonal(vs, -1)

    if isinstance(x, DataFrame):
        return DataFrame(vs, index=x_groups_unique, columns=x_groups_unique)
    else:
        return vs

def posthoc_nemenyi(a, val_col = None, group_col = None,  dist = 'chi', sort = True):

    '''
    Post-hoc pairwise test for multiple comparisons of mean rank sums
    (Nemenyi's test). May be used after Kruskal-Wallis one-way analysis of
    variance by ranks to do pairwise comparisons [1]_.

    Parameters
    ----------
    a : array_like or pandas DataFrame object
        An array, any object exposing the array interface or a pandas
        DataFrame. Array must be two-dimensional. Second dimension may vary,
        i.e. groups may have different lengths.

    val_col : str, optional
        Must be specified if `a` is a pandas DataFrame object.
        Name of the column that contains values.

    group_col : str, optional
        Must be specified if `a` is a pandas DataFrame object.
        Name of the column that contains group names.

    dist : str, optional
        Method for determining the p value. The default distribution is "chi"
        (chi-squared), else "tukey" (studentized range).

    sort : bool, optional
        Specifies whether to sort DataFrame by group_col or not. Recommended
        unless you sort your data manually.

    Returns
    -------
    Numpy ndarray or pandas DataFrame of p values depending on input
    data type.

    Notes
    -----
    A tie correction will be employed according to Glantz (2012).

    References
    ----------
    .. [1] Lothar Sachs (1997), Angewandte Statistik. Berlin: Springer.
        Pages: 395-397, 662-664.

    Examples
    --------
    >>> x = [[1,2,3,5,1], [12,31,54, np.nan], [10,12,6,74,11]]
    >>> sp.posthoc_nemenyi(x)
    array([[-1.        ,  0.02206238,  0.06770864],
           [ 0.02206238, -1.        ,  0.75361555],
           [ 0.06770864,  0.75361555, -1.        ]])

    '''

    def compare_stats_chi(i, j):
        diff = np.abs(x_ranks_avg[i] - x_ranks_avg[j])
        A = x_len_overall * (x_len_overall + 1.) / 12.
        B = (1. / x_lens[i] + 1. / x_lens[j])
        chi = diff ** 2. / (A * B)
        return chi

    def compare_stats_tukey(i, j):
        diff = np.abs(x_ranks_avg[i] - x_ranks_avg[j])
        B = (1. / x_lens[i] + 1. / x_lens[j])
        q = diff / np.sqrt((x_len_overall * (x_len_overall + 1.) / 12.) * B)
        return q

    def get_ties(x):
        x_sorted = np.array(np.sort(x))
        tie_sum = 0
        pos = 0
        while pos < x_len_overall:
            n_ties = len(x_sorted[x_sorted == x_sorted[pos]])
            pos = pos + n_ties
            if n_ties > 1:
                tie_sum += n_ties ** 3. - n_ties
        c = np.min([1., 1. - tie_sum / (x_len_overall ** 3. - x_len_overall)])
        return c

    def get_ties_conover(x):
        x_sorted = np.array(np.sort(x))
        tie_sum = 0
        pos = 0
        while pos < x_len_overall:
            n_ties = len(x_sorted[x_sorted == x_sorted[pos]])
            pos = pos + n_ties
            if n_ties > 1:
                tie_sum += n_ties ** 3. - n_ties
        c = np.min([1., 1. - tie_sum / (x_len_overall ** 3. - x_len_overall)])
        return c

    if isinstance(a, DataFrame):
        x = a.copy()
        if not sort:
            x[group_col] = Categorical(x[group_col], categories=x[group_col].unique(), ordered=True)

        x.sort_values(by=[group_col, val_col], ascending=True, inplace=True)
        x_groups_unique = x[group_col].unique()
        x_len = x_groups_unique.size
        x_lens = x.groupby(by=group_col)[val_col].count().values
        x_flat = x[val_col].values

    else:
        x = np.array(a)
        x = np.array([np.asarray(a)[~np.isnan(a)] for a in x])
        x_flat = np.concatenate(x)
        x_len = len(x)
        x_lens = np.asarray([len(a) for a in x])

    x_len_overall = len(x_flat)

    if any(x_lens == 0):
        raise ValueError("All groups must contain data")

    x_lens_cumsum = np.insert(np.cumsum(x_lens), 0, 0)[:-1]
    x_ranks = ss.rankdata(x_flat)
    x_ranks_grouped = np.array([x_ranks[j:j + x_lens[i]] for i, j in enumerate(x_lens_cumsum)])
    x_ranks_avg = [np.mean(z) for z in x_ranks_grouped]
    x_ties = get_ties(x_ranks)

    vs = np.zeros((x_len, x_len), dtype=np.float)
    combs = it.combinations(range(x_len), 2)

    tri_upper = np.triu_indices(vs.shape[0], 1)
    tri_lower = np.tril_indices(vs.shape[0], -1)
    vs[:,:] = 0

    if dist == 'chi':
        for i,j in combs:
            vs[i, j] = compare_stats_chi(i, j) / x_ties

        vs[tri_upper] = ss.chi2.sf(vs[tri_upper], x_len - 1)

    elif dist == 'tukey':
        for i,j in combs:
            vs[i, j] = compare_stats_tukey(i, j) * np.sqrt(2.)

        vs[tri_upper] = psturng(vs[tri_upper], x_len, np.inf)

    vs[tri_lower] = vs.T[tri_lower]
    np.fill_diagonal(vs, -1)

    if isinstance(x, DataFrame):
        return DataFrame(vs, index=x_groups_unique, columns=x_groups_unique)
    else:
        return vs

def posthoc_nemenyi_friedman(a, y_col = None, block_col = None, group_col = None, melted = False, sort = False):

    '''
    Calculate pairwise comparisons using Nemenyi post-hoc test for unreplicated
    blocked data. This test is usually conducted post-hoc after
    significant results of the Friedman's test. The statistics refer to upper
    quantiles of the studentized range distribution (Tukey) [1]_, [2]_, [3]_.

    Parameters
    ----------
    a : array_like or pandas DataFrame object
        An array, any object exposing the array interface or a pandas
        DataFrame.

        If `melted` is set to False (default), `a` is a typical matrix of
        block design, i.e. rows are blocks, and columns are groups. In this
        case you do not need to specify col arguments.

        If `a` is an array and `melted` is set to True,
        y_col, block_col and group_col must specify the indices of columns
        containing elements of correspondary type.

        If `a` is a Pandas DataFrame and `melted` is set to True,
        y_col, block_col and group_col must specify columns names (strings).

    y_col : str or int
        Must be specified if `a` is a pandas DataFrame object.
        Name of the column that contains y data.

    block_col : str or int
        Must be specified if `a` is a pandas DataFrame object.
        Name of the column that contains block names.

    group_col : str or int
        Must be specified if `a` is a pandas DataFrame object.
        Name of the column that contains group names.

    melted : bool, optional
        Specifies if data are given as melted columns "y", "blocks", and
        "groups".

    sort : bool, optional
        If True, sort data by block and group columns.

    Returns
    -------
    Pandas DataFrame containing p values.

    Notes
    -----
    A one-way ANOVA with repeated measures that is also referred to as ANOVA
    with unreplicated block design can also be conducted via Friedman's
    test. The consequent post-hoc pairwise multiple comparison test
    according to Nemenyi is conducted with this function.

    This function does not test for ties.

    References
    ----------
    .. [1] J. Demsar (2006), Statistical comparisons of classifiers over
        multiple data sets, Journal of Machine Learning Research, 7, 1-30.

    .. [2] P. Nemenyi (1963) Distribution-free Multiple Comparisons. Ph.D.
        thesis, Princeton University.

    .. [3] L. Sachs (1997), Angewandte Statistik. Berlin: Springer.
        Pages: 668-675.

    Examples
    --------
    >>> # Non-melted case, x is a block design matrix, i.e. rows are blocks
    >>> # and columns are groups.
    >>> x = np.array([[31,27,24],[31,28,31],[45,29,46],[21,18,48],[42,36,46],[32,17,40]])
    >>> sp.posthoc_nemenyi_friedman(x)

    '''

    if melted and not all([block_col, group_col, y_col]):
        raise ValueError('block_col, group_col, y_col should be explicitly specified if using melted data')

    def compare_stats(i, j):
        dif = np.abs(R[groups[i]] - R[groups[j]])
        qval = dif / np.sqrt(k * (k + 1.) / (6. * n))
        return qval

    x, y_col, group_col, block_col = __convert_to_block_df(a, y_col, group_col, block_col, melted)

    #if not sort:
    #    x[group_col] = Categorical(x[group_col], categories=x[group_col].unique(), ordered=True)
    #    x[block_col] = Categorical(x[block_col], categories=x[block_col].unique(), ordered=True)
    x.sort_values(by=[group_col, block_col], ascending=True, inplace=True)
    x.dropna(inplace=True)

    groups = x[group_col].unique()
    k = groups.size
    n = x[block_col].unique().size

    x['mat'] = x.groupby(block_col)[y_col].rank()
    R = x.groupby(group_col)['mat'].mean()
    vs = np.zeros((k, k), dtype=np.float)
    combs = it.combinations(range(k), 2)

    tri_upper = np.triu_indices(vs.shape[0], 1)
    tri_lower = np.tril_indices(vs.shape[0], -1)
    vs[:,:] = 0

    for i, j in combs:
        vs[i, j] = compare_stats(i, j)

    vs *= np.sqrt(2.)
    vs[tri_upper] = psturng(vs[tri_upper], k, np.inf)
    vs[tri_lower] = vs.T[tri_lower]
    np.fill_diagonal(vs, -1)
    return DataFrame(vs, index=groups, columns=groups)

def posthoc_conover_friedman(a, y_col = None, block_col = None, group_col = None, melted = False, sort = False, p_adjust = None):

    '''
    Calculate pairwise comparisons using Conover post-hoc test for unreplicated
    blocked data. This test is usually conducted post-hoc after
    significant results of the Friedman test. The statistics refer to
    the Student t distribution [1]_, [2]_.

    Parameters
    ----------
    a : array_like or pandas DataFrame object
        An array, any object exposing the array interface or a pandas
        DataFrame.

        If `melted` is set to False (default), `a` is a typical matrix of
        block design, i.e. rows are blocks, and columns are groups. In this
        case you do not need to specify col arguments.

        If `a` is an array and `melted` is set to True,
        y_col, block_col and group_col must specify the indices of columns
        containing elements of correspondary type.

        If `a` is a Pandas DataFrame and `melted` is set to True,
        y_col, block_col and group_col must specify columns names (strings).

    y_col : str or int
        Must be specified if `a` is a pandas DataFrame object.
        Name of the column that contains y data.

    block_col : str or int
        Must be specified if `a` is a pandas DataFrame object.
        Name of the column that contains block names.

    group_col : str or int
        Must be specified if `a` is a pandas DataFrame object.
        Name of the column that contains group names.

    melted : bool, optional
        Specifies if data are given as melted columns "y", "blocks", and
        "groups".

    sort : bool, optional
        If True, sort data by block and group columns.

    p_adjust : str, optional
        Method for adjusting p values. See statsmodels.sandbox.stats.multicomp
        for details. Available methods are:
        'bonferroni' : one-step correction
        'sidak' : one-step correction
        'holm-sidak' : step-down method using Sidak adjustments
        'holm' : step-down method using Bonferroni adjustments
        'simes-hochberg' : step-up method  (independent)
        'hommel' : closed method based on Simes tests (non-negative)
        'fdr_bh' : Benjamini/Hochberg  (non-negative)
        'fdr_by' : Benjamini/Yekutieli (negative)
        'fdr_tsbh' : two stage fdr correction (non-negative)
        'fdr_tsbky' : two stage fdr correction (non-negative)

    Returns
    -------
    Pandas DataFrame containing p values.

    Notes
    -----
    A one-way ANOVA with repeated measures that is also referred to as ANOVA
    with unreplicated block design can also be conducted via the
    friedman.test. The consequent post-hoc pairwise multiple comparison test
    according to Conover is conducted with this function.

    If y is a matrix, than the columns refer to the treatment and the rows
    indicate the block.

    References
    ----------
    .. [1] W. J. Conover and R. L. Iman (1979), On multiple-comparisons procedures,
        Tech. Rep. LA-7677-MS, Los Alamos Scientific Laboratory.

    .. [2] W. J. Conover (1999), Practical nonparametric Statistics, 3rd. Edition,
        Wiley.

    Examples
    --------
    >>> x = np.array([[31,27,24],[31,28,31],[45,29,46],[21,18,48],[42,36,46],[32,17,40]])
    >>> sp.posthoc_conover_friedman(x)

    '''

    if melted and not all([block_col, group_col, y_col]):
        raise ValueError('block_col, group_col, y_col should be explicitly specified if using melted data')

    def compare_stats(i, j):
        dif = np.abs(R[groups[i]] - R[groups[j]])
        tval = dif / np.sqrt(A / B)
        pval = 2. * ss.t.sf(np.abs(tval), df = (n-1)*(k-1))
        return pval

    x, y_col, group_col, block_col = __convert_to_block_df(a, y_col, group_col, block_col, melted)

    #if not sort:
    #    x[group_col] = Categorical(x[group_col], categories=x[group_col].unique(), ordered=True)
    #    x[block_col] = Categorical(x[block_col], categories=x[block_col].unique(), ordered=True)
    x.sort_values(by=[group_col,block_col], ascending=True, inplace=True)
    x.dropna(inplace=True)

    groups = x[group_col].unique()
    k = groups.size
    n = x[block_col].unique().size

    x['mat'] = x.groupby(block_col)[y_col].rank()
    R = x.groupby(group_col)['mat'].sum()
    A1 = (x['mat'] ** 2).sum()
    C1 = (n * k * (k + 1) ** 2) / 4
    TT = np.sum([((R[g] - ((n * (k + 1))/2)) ** 2) for g in groups])
    T1 = ((k - 1) * TT) / (A1 - C1)
    A = 2 * k * (1 - T1 / (k * (n-1))) * ( A1 - C1)
    B = (n - 1) * (k - 1)

    vs = np.zeros((k, k), dtype=np.float)
    combs = it.combinations(range(k), 2)

    tri_upper = np.triu_indices(vs.shape[0], 1)
    tri_lower = np.tril_indices(vs.shape[0], -1)
    vs[:,:] = 0

    for i, j in combs:
        vs[i, j] = compare_stats(i, j)

    if p_adjust:
        vs[tri_upper] = multipletests(vs[tri_upper], method = p_adjust)[1]

    vs[tri_lower] = vs.T[tri_lower]
    np.fill_diagonal(vs, -1)
    return DataFrame(vs, index=groups, columns=groups)

def posthoc_npm_test(a, y_col = None, group_col = None, sort = False, p_adjust = None):

    '''
    Calculate pairwise comparisons using Nashimoto and Wright's all-pairs
    comparison procedure (NPM test) for simply ordered mean ranksums.

    NPM test is basically an extension of Nemenyi's procedure for testing
    increasingly ordered alternatives [1]_.

    Parameters
    ----------
    a : array_like or pandas DataFrame object
        An array, any object exposing the array interface or a pandas
        DataFrame.

    val_col : str
        Must be specified if `a` is a pandas DataFrame object.
        Name of the column that contains y data.

    group_col : str or int
        Must be specified if `a` is a pandas DataFrame object.
        Name of the column that contains group names.

    sort : bool, optional
        If True, sort data by block and group columns.

    p_adjust : str, optional
        Method for adjusting p values. See `statsmodels.sandbox.stats.multicomp`
        for details. Available methods are:
        'bonferroni' : one-step correction
        'sidak' : one-step correction
        'holm-sidak' : step-down method using Sidak adjustments
        'holm' : step-down method using Bonferroni adjustments
        'simes-hochberg' : step-up method  (independent)
        'hommel' : closed method based on Simes tests (non-negative)
        'fdr_bh' : Benjamini/Hochberg  (non-negative)
        'fdr_by' : Benjamini/Yekutieli (negative)
        'fdr_tsbh' : two stage fdr correction (non-negative)
        'fdr_tsbky' : two stage fdr correction (non-negative)

    Returns
    -------
    Pandas DataFrame containing p values.

    Notes
    -----
    The p-values are estimated from the studentized range distribution. If
    the medians are already increasingly ordered, than the NPM-test
    simplifies to the ordinary Nemenyi test

    References
    ----------
    .. [1] Nashimoto, K., Wright, F.T., (2005), Multiple comparison procedures for
        detecting differences in simply ordered means. Comput. Statist. Data
        Anal. 48, 291--306.

    Examples
    --------
    >>> x = np.array([[102,109,114,120,124],
                      [110,112,123,130,145],
                      [132,141,156,160,172]])
    >>> sp.posthoc_npm_test(x)

    '''

    x = __convert_to_df(a, y_col, group_col)

    if not sort:
        x[group_col] = Categorical(x[group_col], categories=x[group_col].unique(), ordered=True)

    x.sort_values(by=[group_col], ascending=True, inplace=True)
    x_groups_unique = x[group_col].unique()
    x['ranks'] = x.rank()
    Ri = x.groupby(group_col)[val_col].mean()
    ni = x.groupby(group_col)[val_col].count()
    k = x[group_col].unique().size
    n = x.shape[0]
    sigma = np.sqrt(n * (n + 1) / 12.)
    df = np.inf

    def compare(m, u):
        return (Ri[u] - Ri[m]) / (sigma / np.sqrt(2) * np.sqrt(1. / ni[m] + 1. / ni[u]))

    stat = np.empty((k-1, k-1))
    for i, j in it.combinations(range(k), 2):
        u = j
        m = np.arange(i, u-1)
        tmp = compare(m, u)
        stat[j-1, i] = np.max(tmp)

    p_values = psturng(stat, k, np.inf)
    tri_upper = np.triu_indices(p_values.shape[0], 1)
    tri_lower = np.tril_indices(p_values.shape[0], -1)
    p_values[tri_lower] = p_values.T[tri_lower]

    if p_adjust:
        p_values[tri_upper] = multipletests(p_values[tri_upper], method = p_adjust)[1]

    np.fill_diagonal(p_values, -1)

    return DataFrame(p_values, index=x_groups_unique, columns=x_groups_unique)

def posthoc_siegel_friedman(a, y_col = None, block_col = None, group_col = None, melted = False, sort = False, p_adjust = None):

    '''
    Siegel and Castellan's All-Pairs Comparisons Test for Unreplicated Blocked
    Data. See authors' paper for additional information [1]_.

    Parameters
    ----------
    a : array_like or pandas DataFrame object
        An array, any object exposing the array interface or a pandas
        DataFrame.

        If `melted` is set to False (default), `a` is a typical matrix of
        block design, i.e. rows are blocks, and columns are groups. In this
        case you do not need to specify col arguments.

        If `a` is an array and `melted` is set to True,
        y_col, block_col and group_col must specify the indices of columns
        containing elements of correspondary type.

        If `a` is a Pandas DataFrame and `melted` is set to True,
        y_col, block_col and group_col must specify columns names (strings).

    y_col : str or int
        Must be specified if `a` is a pandas DataFrame object.
        Name of the column that contains y data.

    block_col : str or int
        Must be specified if `a` is a pandas DataFrame object.
        Name of the column that contains block names.

    group_col : str or int
        Must be specified if `a` is a pandas DataFrame object.
        Name of the column that contains group names.

    melted : bool, optional
        Specifies if data are given as melted columns "y", "blocks", and
        "groups".

    sort : bool, optional
        If True, sort data by block and group columns.

    p_adjust : str, optional
        Method for adjusting p values. See statsmodels.sandbox.stats.multicomp for details. Available methods are:
        'bonferroni' : one-step correction
        'sidak' : one-step correction
        'holm-sidak' : step-down method using Sidak adjustments
        'holm' : step-down method using Bonferroni adjustments
        'simes-hochberg' : step-up method  (independent)
        'hommel' : closed method based on Simes tests (non-negative)
        'fdr_bh' : Benjamini/Hochberg  (non-negative)
        'fdr_by' : Benjamini/Yekutieli (negative)
        'fdr_tsbh' : two stage fdr correction (non-negative)
        'fdr_tsbky' : two stage fdr correction (non-negative)

    Returns
    -------
    Pandas DataFrame containing p values.

    Notes
    -----
    For all-pairs comparisons in a two factorial unreplicated complete block design
    with non-normally distributed residuals, Siegel and Castellan's test can be
    performed on Friedman-type ranked data.

    References
    ----------
    .. [1] S. Siegel, N. J. Castellan Jr. (1988), Nonparametric Statistics for the
        Behavioral Sciences. 2nd ed. New York: McGraw-Hill.

    Examples
    --------
    >>> x = np.array([[31,27,24],[31,28,31],[45,29,46],[21,18,48],[42,36,46],[32,17,40]])
    >>> sp.posthoc_siegel_friedman(x)

    '''

    if melted and not all([block_col, group_col, y_col]):
        raise ValueError('block_col, group_col, y_col should be explicitly specified if using melted data')

    def compare_stats(i, j):
        dif = np.abs(R[groups[i]] - R[groups[j]])
        zval = dif / np.sqrt(k * (k + 1.) / (6. * n))
        return zval

    x, y_col, group_col, block_col = __convert_to_block_df(a, y_col, group_col, block_col, melted)

    #if not sort:
    #    x[group_col] = Categorical(x[group_col], categories=x[group_col].unique(), ordered=True)
    #    x[block_col] = Categorical(x[block_col], categories=x[block_col].unique(), ordered=True)
    x.sort_values(by=[group_col,block_col], ascending=True, inplace=True)
    x.dropna(inplace=True)

    groups = x[group_col].unique()
    k = groups.size
    n = x[block_col].unique().size

    x['mat'] = x.groupby(block_col)[y_col].rank()
    R = x.groupby(group_col)['mat'].mean()

    vs = np.zeros((k, k), dtype=np.float)
    combs = it.combinations(range(k), 2)

    tri_upper = np.triu_indices(vs.shape[0], 1)
    tri_lower = np.tril_indices(vs.shape[0], -1)
    vs[:,:] = 0

    for i, j in combs:
        vs[i, j] = compare_stats(i, j)
    vs = 2. * ss.norm.sf(np.abs(vs))
    vs[vs > 1] = 1.

    if p_adjust:
        vs[tri_upper] = multipletests(vs[tri_upper], method = p_adjust)[1]

    vs[tri_lower] = vs.T[tri_lower]
    np.fill_diagonal(vs, -1)
    return DataFrame(vs, index=groups, columns=groups)


def posthoc_miller_friedman(a, y_col = None, block_col = None, group_col = None, melted = False, sort = False):

    '''
    Miller's All-Pairs Comparisons Test for Unreplicated Blocked Data.
    The p-values are computed from the chi-square distribution [1]_, [2]_,
    [3]_.

    Parameters
    ----------
    a : array_like or pandas DataFrame object
        An array, any object exposing the array interface or a pandas
        DataFrame.

        If `melted` is set to False (default), `a` is a typical matrix of
        block design, i.e. rows are blocks, and columns are groups. In this
        case you do not need to specify col arguments.

        If `a` is an array and `melted` is set to True,
        y_col, block_col and group_col must specify the indices of columns
        containing elements of correspondary type.

        If `a` is a Pandas DataFrame and `melted` is set to True,
        y_col, block_col and group_col must specify columns names (strings).

    y_col : str or int
        Must be specified if `a` is a pandas DataFrame object.
        Name of the column that contains y data.

    block_col : str or int
        Must be specified if `a` is a pandas DataFrame object.
        Name of the column that contains block names.

    group_col : str or int
        Must be specified if `a` is a pandas DataFrame object.
        Name of the column that contains group names.

    melted : bool, optional
        Specifies if data are given as melted columns "y", "blocks", and
        "groups".

    sort : bool, optional
        If True, sort data by block and group columns.

    Returns
    -------
    Pandas DataFrame containing p values.

    Notes
    -----
    For all-pairs comparisons in a two factorial unreplicated complete block
    design with non-normally distributed residuals, Miller's test can be
    performed on Friedman-type ranked data.

    References
    ----------
    .. [1] J. Bortz J, G. A. Lienert, K. Boehnke (1990), Verteilungsfreie
        Methoden in der Biostatistik. Berlin: Springerself.

    .. [2] R. G. Miller Jr. (1996), Simultaneous statistical inference. New
        York: McGraw-Hill.

    .. [3] E. L. Wike (2006), Data Analysis. A Statistical Primer for Psychology
        Students. New Brunswick: Aldine Transaction.

    Examples
    --------
    >>> x = np.array([[31,27,24],[31,28,31],[45,29,46],[21,18,48],[42,36,46],[32,17,40]])
    >>> sp.posthoc_miller_friedman(x)

    '''

    if melted and not all([block_col, group_col, y_col]):
        raise ValueError('block_col, group_col, y_col should be explicitly specified if using melted data')

    def compare_stats(i, j):
        dif = np.abs(R[groups[i]] - R[groups[j]])
        qval = dif / np.sqrt(k * (k + 1.) / (6. * n))
        return qval

    x, y_col, group_col, block_col = __convert_to_block_df(a, y_col, group_col, block_col, melted)

    #if not sort:
    #    x[group_col] = Categorical(x[group_col], categories=x[group_col].unique(), ordered=True)
    #    x[block_col] = Categorical(x[block_col], categories=x[block_col].unique(), ordered=True)
    x.sort_values(by=[group_col,block_col], ascending=True, inplace=True)
    x.dropna(inplace=True)

    groups = x[group_col].unique()
    k = groups.size
    n = x[block_col].unique().size

    x['mat'] = x.groupby(block_col)[y_col].rank()
    R = x.groupby(group_col)['mat'].mean()

    vs = np.zeros((k, k), dtype=np.float)
    combs = it.combinations(range(k), 2)

    tri_upper = np.triu_indices(vs.shape[0], 1)
    tri_lower = np.tril_indices(vs.shape[0], -1)
    vs[:,:] = 0

    for i, j in combs:
        vs[i, j] = compare_stats(i, j)
    vs = vs ** 2
    vs = ss.chi2.sf(vs, k - 1)

    vs[tri_lower] = vs.T[tri_lower]
    np.fill_diagonal(vs, -1)
    return DataFrame(vs, index=groups, columns=groups)


def posthoc_durbin(a, y_col = None, block_col = None, group_col = None, melted = False, sort = False, p_adjust = None):

    '''
    Pairwise post-hoc test for multiple comparisons of rank sums according to
    Durbin and Conover for a two-way balanced incomplete block design (BIBD). See
    references for additional information [1]_, [2]_.

    Parameters
    ----------
    a : array_like or pandas DataFrame object
        An array, any object exposing the array interface or a pandas
        DataFrame.

        If `melted` is set to False (default), `a` is a typical matrix of block design,
        i.e. rows are blocks, and columns are groups. In this case you do
        not need to specify col arguments.

        If `a` is an array and `melted` is set to True,
        y_col, block_col and group_col must specify the indices of columns
        containing elements of correspondary type.

        If `a` is a Pandas DataFrame and `melted` is set to True,
        y_col, block_col and group_col must specify columns names (string).

    y_col : str or int
        Must be specified if `a` is a pandas DataFrame object.
        Name of the column that contains y data.

    block_col : str or int
        Must be specified if `a` is a pandas DataFrame object.
        Name of the column that contains block names.

    group_col : str or int
        Must be specified if `a` is a pandas DataFrame object.
        Name of the column that contains group names.

    melted : bool, optional
        Specifies if data are given as melted columns "y", "blocks", and
        "groups".

    sort : bool, optional
        If True, sort data by block and group columns.

    p_adjust : str, optional
        Method for adjusting p values. See statsmodels.sandbox.stats.multicomp
        for details. Available methods are:
        'bonferroni' : one-step correction
        'sidak' : one-step correction
        'holm-sidak' : step-down method using Sidak adjustments
        'holm' : step-down method using Bonferroni adjustments
        'simes-hochberg' : step-up method  (independent)
        'hommel' : closed method based on Simes tests (non-negative)
        'fdr_bh' : Benjamini/Hochberg  (non-negative)
        'fdr_by' : Benjamini/Yekutieli (negative)
        'fdr_tsbh' : two stage fdr correction (non-negative)
        'fdr_tsbky' : two stage fdr correction (non-negative)

    Returns
    -------
    Pandas DataFrame containing p values.

    References
    ----------
    .. [1] W. J. Conover and R. L. Iman (1979), On multiple-comparisons procedures,
        Tech. Rep. LA-7677-MS, Los Alamos Scientific Laboratory.
    .. [2] W. J. Conover (1999), Practical nonparametric Statistics,
        3rd. edition, Wiley.

    Examples
    --------
    >>> x = np.array([[31,27,24],[31,28,31],[45,29,46],[21,18,48],[42,36,46],[32,17,40]])
    >>> sp.posthoc_durbin(x)

    '''

    if melted and not all([block_col, group_col, y_col]):
        raise ValueError('block_col, group_col, y_col should be explicitly specified if using melted data')

    def compare_stats(i, j):
        dif = np.abs(Rj[groups[i]] - Rj[groups[j]])
        tval = dif / denom
        pval = 2. * ss.t.sf(np.abs(tval), df = df)
        return pval

    x, y_col, group_col, block_col = __convert_to_block_df(a, y_col, group_col, block_col, melted)

    if not sort:
        x[group_col] = Categorical(x[group_col], categories=x[group_col].unique(), ordered=True)
        x[block_col] = Categorical(x[block_col], categories=x[block_col].unique(), ordered=True)
    x.sort_values(by=[block_col, group_col], ascending=True, inplace=True)
    x.dropna(inplace=True)

    groups = x[group_col].unique()
    t = len(groups)
    b = x[block_col].unique().size
    r = b
    k = t
    x['y_ranked'] = x.groupby(block_col)[y_col].rank()
    Rj = x.groupby(group_col)['y_ranked'].sum()
    A = (x['y_ranked'] ** 2).sum()
    C = (b * k * (k + 1) ** 2) / 4.
    D = (Rj ** 2).sum() - r * C
    T1 = (t - 1) / (A - C) * D
    denom = np.sqrt(((A - C) * 2 * r) / (b * k - b - t + 1) * (1 - T1 / (b * (k -1))))
    df = b * k - b - t + 1

    vs = np.zeros((t, t), dtype=np.float)
    combs = it.combinations(range(t), 2)

    tri_upper = np.triu_indices(vs.shape[0], 1)
    tri_lower = np.tril_indices(vs.shape[0], -1)
    vs[:,:] = 0

    for i, j in combs:
        vs[i, j] = compare_stats(i, j)

    if p_adjust:
        vs[tri_upper] = multipletests(vs[tri_upper], method = p_adjust)[1]

    vs[tri_lower] = vs.T[tri_lower]
    np.fill_diagonal(vs, -1)
    return DataFrame(vs, index=groups, columns=groups)

def posthoc_anderson(a, val_col = None, group_col = None, midrank = True, sort = False, p_adjust = None):

    '''
    Anderson-Darling Pairwise Test for k-samples. Tests the null hypothesis
    that k-samples are drawn from the same population without having to specify
    the distribution function of that population [1]_.

    Parameters
    ----------
    a : array_like or pandas DataFrame object
        An array, any object exposing the array interface or a pandas
        DataFrame.

    val_col : str
        Must be specified if `a` is a pandas DataFrame object.
        Name of the column that contains y data.

    group_col : str
        Must be specified if `a` is a pandas DataFrame object.
        Name of the column that contains group names.

    midrank : bool, optional
        Type of Anderson-Darling test which is computed. If set to True (default), the
        midrank test applicable to continuous and discrete populations is performed. If
        False, the right side empirical distribution is used.

    sort : bool, optional
        If True, sort data by block and group columns.

    p_adjust : str, optional
        Method for adjusting p values. See statsmodels.sandbox.stats.multicomp for details. Available methods are:
        'bonferroni' : one-step correction
        'sidak' : one-step correction
        'holm-sidak' : step-down method using Sidak adjustments
        'holm' : step-down method using Bonferroni adjustments
        'simes-hochberg' : step-up method  (independent)
        'hommel' : closed method based on Simes tests (non-negative)
        'fdr_bh' : Benjamini/Hochberg  (non-negative)
        'fdr_by' : Benjamini/Yekutieli (negative)
        'fdr_tsbh' : two stage fdr correction (non-negative)
        'fdr_tsbky' : two stage fdr correction (non-negative)

    Returns
    -------
    Pandas DataFrame containing p values.

    References
    ----------
    .. [1] F.W. Scholz, M.A. Stephens (1987), K-Sample Anderson-Darling Tests,
        Journal of the American Statistical Association, Vol. 82, pp. 918-924.

    Examples
    --------
    >>> x = np.array([[2.9, 3.0, 2.5, 2.6, 3.2], [3.8, 2.7, 4.0, 2.4], [2.8, 3.4, 3.7, 2.2, 2.0]])
    >>> sp.posthoc_anderson(x)

    '''

    x = __convert_to_df(a, val_col, group_col)

    if not sort:
        x[group_col] = Categorical(x[group_col], categories=x[group_col].unique(), ordered=True)
    x.sort_values(by=[group_col], ascending=True, inplace=True)

    groups = x[group_col].unique()
    k = groups.size
    vs = np.zeros((k, k), dtype=np.float)
    combs = it.combinations(range(k), 2)

    tri_upper = np.triu_indices(vs.shape[0], 1)
    tri_lower = np.tril_indices(vs.shape[0], -1)
    vs[:,:] = 0

    for i, j in combs:
        vs[i, j] = ss.anderson_ksamp([x.loc[x[group_col] == groups[i], val_col], x.loc[x[group_col] == groups[j], val_col]])[2]

    if p_adjust:
        vs[tri_upper] = multipletests(vs[tri_upper], method = p_adjust)[1]

    vs[tri_lower] = vs.T[tri_lower]
    np.fill_diagonal(vs, -1)
    return DataFrame(vs, index=groups, columns=groups)

def posthoc_quade(a, y_col = None, block_col = None, group_col = None, dist = 't', melted = False, sort = False, p_adjust = None):

    '''
    Calculate pairwise comparisons using Quade's post-hoc test for
    unreplicated blocked data. This test is usually conducted if significant
    results were obtained by the omnibus test [1]_, [2]_, [3]_.

    Parameters
    ----------
    a : array_like or pandas DataFrame object
        An array, any object exposing the array interface or a pandas
        DataFrame.

        If `melted` is set to False (default), `a` is a typical matrix of
        block design, i.e. rows are blocks, and columns are groups. In this
        case you do not need to specify col arguments.

        If `a` is an array and `melted` is set to True,
        y_col, block_col and group_col must specify the indices of columns
        containing elements of correspondary type.

        If `a` is a Pandas DataFrame and `melted` is set to True,
        y_col, block_col and group_col must specify columns names (string).

    y_col : str or int, optional
        Must be specified if `a` is a pandas DataFrame object.
        Name of the column that contains y data.

    block_col : str or int, optional
        Must be specified if `a` is a pandas DataFrame object.
        Name of the column that contains block names.

    group_col : str or int, optional
        Must be specified if `a` is a pandas DataFrame object.
        Name of the column that contains group names.

    dist : str, optional
        Method for determining p values.
        The default distribution is "t", else "normal".

    melted : bool, optional
        Specifies if data are given as melted columns "y", "blocks", and
        "groups".

    sort : bool, optional
        If True, sort data by block and group columns.

    p_adjust : str, optional
        Method for adjusting p values.
        See statsmodels.sandbox.stats.multicomp for details.
        Available methods are:
        'bonferroni' : one-step correction
        'sidak' : one-step correction
        'holm-sidak' : step-down method using Sidak adjustments
        'holm' : step-down method using Bonferroni adjustments
        'simes-hochberg' : step-up method  (independent)
        'hommel' : closed method based on Simes tests (non-negative)
        'fdr_bh' : Benjamini/Hochberg  (non-negative)
        'fdr_by' : Benjamini/Yekutieli (negative)
        'fdr_tsbh' : two stage fdr correction (non-negative)
        'fdr_tsbky' : two stage fdr correction (non-negative)

    Returns
    -------
    Pandas DataFrame containing p values.

    References
    ----------
    .. [1] W. J. Conover (1999), Practical nonparametric Statistics, 3rd. Edition,
        Wiley.

    .. [2] N. A. Heckert and J. J. Filliben (2003). NIST Handbook 148: Dataplot
        Reference Manual, Volume 2: Let Subcommands and Library Functions.
        National Institute of Standards and Technology Handbook Series, June 2003.

    .. [3] D. Quade (1979), Using weighted rankings in the analysis of complete
        blocks with additive block effects. Journal of the American Statistical
        Association, 74, 680-683.

    Examples
    --------
    >>> x = np.array([[31,27,24],[31,28,31],[45,29,46],[21,18,48],[42,36,46],[32,17,40]])
    >>> sp.posthoc_quade(x)

    '''

    if melted and not all([block_col, group_col, y_col]):
        raise ValueError('block_col, group_col, y_col should be explicitly specified if using melted data')

    def compare_stats_t(i, j):
        dif = np.abs(S[groups[i]] - S[groups[j]])
        tval = dif / denom
        pval = 2. * ss.t.sf(np.abs(tval), df = (b - 1) * (k - 1))
        return pval

    def compare_stats_norm(i, j):
        dif = np.abs(W[groups[i]] * ff - W[groups[j]] * ff)
        zval = dif / denom
        pval = 2. * ss.norm.sf(np.abs(zval))
        return pval

    x, y_col, group_col, block_col = __convert_to_block_df(a, y_col, group_col, block_col, melted)

    if not sort:
        x[group_col] = Categorical(x[group_col], categories=x[group_col].unique(), ordered=True)
        x[block_col] = Categorical(x[block_col], categories=x[block_col].unique(), ordered=True)
    x.sort_values(by=[block_col, group_col], ascending=True, inplace=True)
    x.dropna(inplace=True)

    groups = x[group_col].unique()
    k = len(groups)
    b = x[block_col].unique().size

    x['r'] = x.groupby(block_col)[y_col].rank()
    q = (x.groupby(block_col)[y_col].max() - x.groupby(block_col)[y_col].min()).rank()
    x['rr'] = x['r'] - (k + 1)/2
    x['s'] = x.apply(lambda x, y: x['rr'] * y[x['blocks']], axis=1, args=(q,))
    x['w'] = x.apply(lambda x, y: x['r'] * y[x['blocks']], axis=1, args=(q,))
    A = (x['s'] ** 2).sum()
    S = x.groupby(group_col)['s'].sum()
    B = np.sum(S ** 2) / b
    W = x.groupby(group_col)['w'].sum()

    vs = np.zeros((k, k), dtype=np.float)
    combs = it.combinations(range(k), 2)

    tri_upper = np.triu_indices(vs.shape[0], 1)
    tri_lower = np.tril_indices(vs.shape[0], -1)
    vs[:,:] = 0

    if dist == 't':
        denom = np.sqrt((2 * b * (A - B)) / ((b - 1) * (k - 1)))

        for i, j in combs:
            vs[i, j] = compare_stats_t(i, j)

    else:
        n = b * k
        denom = np.sqrt((k * (k + 1) * (2 * n + 1) * (k-1)) / (18 * n * (n + 1)))
        ff = 1. / (b * (b + 1)/2)

        for i, j in combs:
            vs[i, j] = compare_stats_norm(i, j)

    if p_adjust:
        vs[tri_upper] = multipletests(vs[tri_upper], method = p_adjust)[1]

    vs[tri_lower] = vs.T[tri_lower]
    np.fill_diagonal(vs, -1)
    return DataFrame(vs, index=groups, columns=groups)

def posthoc_mackwolfe(a, val_col, group_col, p = None, n_perm = 100, sort = False, p_adjust = None):

    '''
    Mack-Wolfe Test for Umbrella Alternatives.

    In dose-finding studies one may assume an increasing treatment effect with
    increasing dose level. However, the test subject may actually succumb to
    toxic effects at high doses, which leads to decresing treatment
    effects [1]_, [2]_.

    The scope of the Mack-Wolfe Test is to test for umbrella alternatives for
    either a known or unknown point P (i.e. dose-level), where the peak
    (umbrella point) is present.

    Parameters
    ----------
    a : array_like or pandas DataFrame object
        An array, any object exposing the array interface or a pandas
        DataFrame.

    val_col : str or int
        Name (string) or index (int) of a column in a pandas DataFrame or an
        array that contains quantitative data.

    group_col : str or int
        Name (string) or index (int) of a column in a pandas DataFrame or an
        array that contains group names.

    p : int, optional
        The a-priori known peak as an ordinal number of the treatment group
        including the zero dose level, i.e. p = {1, ..., k}. Defaults to None.

    sort : bool, optional
        If True, sort data by block and group columns.

    Returns
    -------
    Pandas DataFrame containing p values.

    References
    ----------
    .. [1] Chen, I.Y. (1991) Notes on the Mack-Wolfe and Chen-Wolfe Tests for
        Umbrella Alternatives. Biom. J., 33, 281-290.
    .. [2] Mack, G.A., Wolfe, D. A. (1981) K-sample rank tests for umbrella
        alternatives. J. Amer. Statist. Assoc., 76, 175-181.

    Examples
    --------
    >>> x = np.array([[10,'a'], [59,'a'], [76,'b'], [10, 'b']])
    >>> sp.posthoc_mackwolfe(x, val_col = 0, group_col = 1)

    '''

    x = __convert_to_df(a, val_col, group_col)

    if not sort:
        x[group_col] = Categorical(x[group_col], categories=x[group_col].unique(), ordered=True)
    x.sort_values(by=[group_col], ascending=True, inplace=True)

    k = x[group_col].unique().size

    if p:
        if p > k:
            print("Selected 'p' > number of groups:", str(p), " > ", str(k))
            return False
        elif p < 1:
            print("Selected 'p' < 1: ", str(p))
            return False

    Rij = x[val_col].rank()
    n = x.groupby(group_col)[val_col].count()

    def _fn(Ri, Rj):
        return np.sum(Ri.apply(lambda x: Rj[Rj > x].size))

    def _ustat(Rij, g, k):
        levels = np.unique(g)
        U = np.identity(k)

        for i in range(k):
            for j in range(i):
                U[i,j] = _fn(Rij[x[group_col] == levels[i]], Rij[x[group_col] == levels[j]])
                U[j,i] = _fn(Rij[x[group_col] == levels[j]], Rij[x[group_col] == levels[i]])

        return U

    def _ap(p, U):
        tmp1 = 0
        if p > 0:
            for i in range(p):
                for j in range(i+1, p+1):
                    tmp1 += U[i,j]
        tmp2 = 0
        if p < k:
            for i in range(p, k):
                for j in range(i+1, k):
                    tmp2 += U[j,i]

        return tmp1 + tmp2

    def _n1(p, n):
        return np.sum(n[:p+1])

    def _n2(p, n):
        return np.sum(n[p:k])

    def _mean_at(p, n):
        N1 = _n1(p, n)
        N2 = _n2(p, n)
        return (N1**2 + N2**2 - np.sum(n**2) - n.iloc[p]**2)/4

    def _var_at(p, n):
        N1 = _n1(p, n)
        N2 = _n2(p, n)
        N = np.sum(n)

        var = (2 * (N1**3 + N2**3) + 3 * (N1**2 + N2**2) -\
                np.sum(n**2 * (2*n + 3)) - n.iloc[p]**2 * (2 * n.iloc[p] + 3) +\
                12. * n.iloc[p] * N1 * N2 - 12. * n.iloc[p] ** 2 * N) / 72.
        return var

    if p:
        if (x.groupby(val_col).count() > 1).any().any():
            print("Ties are present")
        U = _ustat(Rij, x[group_col], k)
        est = _ap(p, U)
        mean = _mean_at(p, n)
        sd = np.sqrt(_var_at(p, n))
        stat = (est - mean)/sd
        p_value = ss.norm.sf(stat)
    else:
        U = _ustat(Rij, x[group_col], k)
        Ap = np.array([_ap(i, U) for i in range(k)]).ravel()
        mean = np.array([_mean_at(i, n) for i in range(k)]).ravel()
        var = np.array([_var_at(i, n) for i in range(k)]).ravel()
        A = (Ap - mean) / np.sqrt(var)
        stat = np.max(A)
        p = A == stat
        est = None

        mt = []
        for i in range(n_perm):

            ix = Series(np.random.permutation(Rij))
            Uix = _ustat(ix, x[group_col], k)
            Apix = np.array([_ap(i, Uix) for i in range(k)])
            Astarix = (Apix - mean) / np.sqrt(var)
            mt.append(np.max(Astarix))

        mt = np.array(mt)
        p_value = mt[mt > stat] / n_perm

    return p_value, stat


def posthoc_vanwaerden(a, val_col, group_col, sort = False, p_adjust = None):

    '''
    Van der Waerden's test for pairwise multiple comparisons between group
    levels. See references for additional information [1]_, [2]_.

    Parameters
    ----------
    a : array_like or pandas DataFrame object
        An array, any object exposing the array interface or a pandas
        DataFrame.

    val_col : str or int
        Name (string) or index (int) of a column in a pandas DataFrame or an
        array that contains quantitative data.

    group_col : str or int
        Name (string) or index (int) of a column in a pandas DataFrame or an
        array that contains group names.

    sort : bool, optional
        If True, sort data by block and group columns.

    p_adjust : str, optional
        Method for adjusting p values.
        See statsmodels.sandbox.stats.multicomp for details.
        Available methods are:
        'bonferroni' : one-step correction
        'sidak' : one-step correction
        'holm-sidak' : step-down method using Sidak adjustments
        'holm' : step-down method using Bonferroni adjustments
        'simes-hochberg' : step-up method  (independent)
        'hommel' : closed method based on Simes tests (non-negative)
        'fdr_bh' : Benjamini/Hochberg  (non-negative)
        'fdr_by' : Benjamini/Yekutieli (negative)
        'fdr_tsbh' : two stage fdr correction (non-negative)
        'fdr_tsbky' : two stage fdr correction (non-negative)

    Returns
    -------
    Pandas DataFrame containing p values.

    Notes
    -----
    For one-factorial designs with samples that do not meet the assumptions
    for one-way-ANOVA and subsequent post-hoc tests, the van der Waerden test
    vanWaerden.test using normal scores can be employed. Provided that
    significant differences were detected by this global test, one may be
    interested in applying post-hoc tests according to van der Waerden
    for pairwise multiple comparisons of the group levels.

    There is no tie correction applied in this function.

    References
    ----------
    .. [1] W. J. Conover and R. L. Iman (1979), On multiple-comparisons procedures,
        Tech. Rep. LA-7677-MS, Los Alamos Scientific Laboratory.

    .. [2] B. L. van der Waerden (1952) Order tests for the two-sample problem and
        their power, Indagationes Mathematicae, 14, 453-458.

    Examples
    --------
    >>> x = np.array([[10,'a'], [59,'a'], [76,'b'], [10, 'b']])
    >>> sp.posthoc_vanwaerden(x, val_col = 0, group_col = 1)

    '''

    x = __convert_to_df(a, val_col, group_col)

    if not sort:
        x[group_col] = Categorical(x[group_col], categories=x[group_col].unique(), ordered=True)
    x.sort_values(by=[group_col], ascending=True, inplace=True)

    groups = x[group_col].unique()
    n = x[val_col].size
    k = groups.size
    r = ss.rankdata(x[val_col])
    x['z_scores'] = ss.norm.ppf(r / (n + 1))

    aj = x.groupby(group_col)['z_scores'].sum()
    nj = x.groupby(group_col)['z_scores'].count()
    s2 = (1. / (n - 1.)) * (x['z_scores'] ** 2.).sum()
    sts = (1. / s2) * np.sum(aj ** 2. / nj)
    param = k - 1
    A = aj / nj

    vs = np.zeros((k, k), dtype=np.float)
    combs = it.combinations(range(k), 2)

    tri_upper = np.triu_indices(vs.shape[0], 1)
    tri_lower = np.tril_indices(vs.shape[0], -1)
    vs[:,:] = 0

    def compare_stats(i, j):
        dif = np.abs(A[groups[i]] - A[groups[j]])
        B = 1. / nj[groups[i]] + 1. / nj[groups[j]]
        tval = dif / np.sqrt(s2 * (n - 1. - sts)/(n - k) * B)
        pval = 2. * ss.t.sf(np.abs(tval), df = n - k)
        return pval

    for i, j in combs:
        vs[i, j] = compare_stats(i, j)

    if p_adjust:
        vs[tri_upper] = multipletests(vs[tri_upper], method = p_adjust)[1]

    vs[tri_lower] = vs.T[tri_lower]
    np.fill_diagonal(vs, -1)
    return DataFrame(vs, index=groups, columns=groups)

def posthoc_ttest(a, val_col = None, group_col = None, pool_sd = False, equal_var = True, p_adjust = None, sort = True):

    '''
    Pairwise T test for multiple comparisons of independent groups. May be
    used after an ordinary ANOVA to do pairwise comparisons.

    Parameters
    ----------
    a : array_like or pandas DataFrame object
        An array, any object exposing the array interface or a pandas
        DataFrame. Array must be two-dimensional.

    val_col : str, optional
        Must be specified if `a` is a pandas DataFrame object.
        Name of the column that contains values.

    group_col : str, optional
        Must be specified if `a` is a pandas DataFrame object.
        Name of the column that contains group names.

    equal_var : bool, optional
        If True (default), perform a standard independent test
        that assumes equal population variances [1]_.
        If False, perform Welch's t-test, which does not assume equal
        population variance [2]_.

    pool_sd : bool, optional
        Calculate a common SD for all groups and use that for all
        comparisons (this can be useful if some groups are small).
        This method does not actually call scipy ttest_ind() function,
        so extra arguments are ignored. Default is False.

    p_adjust : str, optional
        Method for adjusting p values.
        See statsmodels.sandbox.stats.multicomp for details.
        Available methods are:
        'bonferroni' : one-step correction
        'sidak' : one-step correction
        'holm-sidak' : step-down method using Sidak adjustments
        'holm' : step-down method using Bonferroni adjustments
        'simes-hochberg' : step-up method  (independent)
        'hommel' : closed method based on Simes tests (non-negative)
        'fdr_bh' : Benjamini/Hochberg  (non-negative)
        'fdr_by' : Benjamini/Yekutieli (negative)
        'fdr_tsbh' : two stage fdr correction (non-negative)
        'fdr_tsbky' : two stage fdr correction (non-negative)

    sort : bool, optional
        Specifies whether to sort DataFrame by group_col or not. Recommended
        unless you sort your data manually.

    Returns
    -------
    Numpy ndarray or pandas DataFrame of p values depending on input
    data type.

    References
    ----------

    .. [1] http://en.wikipedia.org/wiki/T-test#Independent_two-sample_t-test
    .. [2] http://en.wikipedia.org/wiki/Welch%27s_t_test

    Examples
    --------

    >>> x = [[1,2,3,5,1], [12,31,54, np.nan], [10,12,6,74,11]]
    >>> sp.posthoc_ttest(x, p_adjust = 'holm')
    array([[-1.        ,  0.04600899,  0.31269089],
           [ 0.04600899, -1.        ,  0.6327077 ],
           [ 0.31269089,  0.6327077 , -1.        ]])

    '''

    if isinstance(a, DataFrame):
        x = a.copy()
        if not sort:
            x[group_col] = Categorical(x[group_col], categories=x[group_col].unique(), ordered=True)

        x.sort_values(by=[group_col, val_col], ascending=True, inplace=True)
        x_lens = x.groupby(by=group_col)[val_col].count().values
        x_lens_cumsum = np.insert(np.cumsum(x_lens), 0, 0)[:-1]
        x_grouped = np.array([x[val_col][j:(j + x_lens[i])] for i, j in enumerate(x_lens_cumsum)])
        #x_grouped = [x.loc[v, val_col].values.tolist() for g, v in x.groupby(group_col, sort=False).groups.items()]

    else:
        x = np.array(a)
        x_grouped = np.array([np.asarray(a)[~np.isnan(a)] for a in x])
        x_lens = np.asarray([len(a) for a in x_grouped])
        x_lens_cumsum = np.insert(np.cumsum(x_lens), 0, 0)[:-1]

    if any(x_lens == 0):
        raise ValueError("All groups must contain data")

    x_len = len(x_grouped)
    vs = np.zeros((x_len, x_len), dtype=np.float)
    tri_upper = np.triu_indices(vs.shape[0], 1)
    tri_lower = np.tril_indices(vs.shape[0], -1)
    vs[:,:] = 0

    def compare_pooled(i, j):
        diff = x_means[i] - x_means[j]
        se_diff = pooled_sd * np.sqrt(1 / x_lens[i] + 1 / x_lens[j])
        t_value = diff / se_diff
        return 2 * ss.t.cdf(-np.abs(t_value), x_totaldegf)

    combs = it.combinations(range(x_len), 2)

    if pool_sd:
        x_means = np.asarray([np.mean(xi) for xi in x_grouped])
        x_sd = np.asarray([np.std(xi, ddof=1) for xi in x_grouped])
        x_degf = x_lens - 1
        x_totaldegf = np.sum(x_degf)
        pooled_sd = np.sqrt(np.sum(x_sd ** 2 * x_degf) / x_totaldegf)

        for i, j in combs:
            vs[i, j] = compare_pooled(i, j)
    else:
        for i,j in combs:
            vs[i, j] = ss.ttest_ind(x_grouped[i], x_grouped[j], equal_var=equal_var)[1]

    if p_adjust:
        vs[tri_upper] = multipletests(vs[tri_upper], method = p_adjust)[1]

    vs[tri_lower] = vs.T[tri_lower]
    np.fill_diagonal(vs, -1)

    if isinstance(x, DataFrame):
        groups_unique = x[group_col].unique()
        return DataFrame(vs, index=groups_unique, columns=groups_unique)
    else:
        return vs

def posthoc_tukey_hsd(x, g, alpha = 0.05):

    '''
    Pairwise comparisons with TukeyHSD confidence intervals. This is a
    convenience function to make statsmodels `pairwise_tukeyhsd` method more
    applicable for further use.

    Parameters
    ----------
    x : array_like or pandas Series object, 1d
        An array, any object exposing the array interface, containing
        the response variable. NaN values will cause an error. Please
        handle manually.

    g : array_like or pandas Series object, 1d
        An array, any object exposing the array interface, containing
        groups names. Can be strings or integers.

    alpha : float, optional
        Significance level for the test. Default is 0.05.

    Returns
    -------
    Numpy ndarray with 0, 1, and -1 values, where 0 is False (not significant),
    1 is True (significant), and -1 is for diagonal elements.

    Examples
    --------

    >>> x = [[1,2,3,4,5], [35,31,75,40,21], [10,6,9,6,1]]
    >>> g = [['a'] * 5, ['b'] * 5, ['c'] * 5]
    >>> sp.posthoc_tukey_hsd(np.concatenate(x), np.concatenate(g))
    array([[-1,  1,  0],
           [ 1, -1,  1],
           [ 0,  1, -1]])

    '''

    result = pairwise_tukeyhsd(x, g, alpha=0.05)
    groups = np.array(result.groupsunique, dtype=np.str)
    groups_len = len(groups)

    vs = np.zeros((groups_len, groups_len), dtype=np.int)

    for a in result.summary()[1:]:
        a0 = str(a[0])
        a1 = str(a[1])
        a0i = np.where(groups == a0)[0][0]
        a1i = np.where(groups == a1)[0][0]
        vs[a0i, a1i] = 1 if str(a[5]) == 'True' else 0

    vs = np.triu(vs)
    np.fill_diagonal(vs, -1)
    tri_lower = np.tril_indices(vs.shape[0], -1)
    vs[tri_lower] = vs.T[tri_lower]

    return vs

def posthoc_mannwhitney(a, val_col = None, group_col = None, use_continuity = True, alternative = 'two-sided', p_adjust = None, sort = True):

    '''
    Pairwise comparisons with Mann-Whitney rank test.

    Parameters
    ----------
    a : array_like or pandas DataFrame object
        An array, any object exposing the array interface or a pandas
        DataFrame. Array must be two-dimensional.

    val_col : str, optional
        Must be specified if `a` is a pandas DataFrame object.
        Name of the column that contains values.

    group_col : str, optional
        Must be specified if `a` is a pandas DataFrame object.
        Name of the column that contains group names.

    use_continuity : bool, optional
        Whether a continuity correction (1/2.) should be taken into account.
        Default is True.

    alternative : ['two-sided', 'less', or 'greater'], optional
        Whether to get the p-value for the one-sided hypothesis
        ('less' or 'greater') or for the two-sided hypothesis ('two-sided').
        Defaults to 'two-sided'.

    p_adjust : str, optional
        Method for adjusting p values.
        See statsmodels.sandbox.stats.multicomp for details.
        Available methods are:
        'bonferroni' : one-step correction
        'sidak' : one-step correction
        'holm-sidak' : step-down method using Sidak adjustments
        'holm' : step-down method using Bonferroni adjustments
        'simes-hochberg' : step-up method  (independent)
        'hommel' : closed method based on Simes tests (non-negative)
        'fdr_bh' : Benjamini/Hochberg  (non-negative)
        'fdr_by' : Benjamini/Yekutieli (negative)
        'fdr_tsbh' : two stage fdr correction (non-negative)
        'fdr_tsbky' : two stage fdr correction (non-negative)

    sort : bool, optional
        Specifies whether to sort DataFrame by group_col or not. Recommended
        unless you sort your data manually.

    Returns
    -------
    Numpy ndarray if `a` is an array-like object else pandas DataFrame of p values.

    Notes
    -----
    Refer to `scipy.stats.mannwhitneyu` reference page for further details.

    Examples
    --------

    >>> x = [[1,2,3,4,5], [35,31,75,40,21], [10,6,9,6,1]]
    >>> sp.posthoc_mannwhitney(x, p_adjust = 'holm')
    array([[-1.       ,  0.0357757,  0.114961 ],
           [ 0.0357757, -1.       ,  0.0357757],
           [ 0.114961 ,  0.0357757, -1.       ]])

    '''

    if isinstance(a, DataFrame):
        x = a.copy()
        if not sort:
            x[group_col] = Categorical(x[group_col], categories=x[group_col].unique(), ordered=True)

        x.sort_values(by=[group_col, val_col], ascending=True, inplace=True)
        x_lens = x.groupby(by=group_col)[val_col].count().values
        x_lens_cumsum = np.insert(np.cumsum(x_lens), 0, 0)[:-1]
        x_grouped = np.array([x[val_col][j:(j + x_lens[i])] for i, j in enumerate(x_lens_cumsum)])

    else:
        x = np.array(a)
        x_grouped = np.array([np.asarray(a)[~np.isnan(a)] for a in x])
        x_lens = np.asarray([len(a) for a in x_grouped])
        x_lens_cumsum = np.insert(np.cumsum(x_lens), 0, 0)[:-1]

    if any(x_lens == 0):
        raise ValueError("All groups must contain data")

    x_len = len(x_grouped)
    vs = np.zeros((x_len, x_len), dtype=np.float)
    tri_upper = np.triu_indices(vs.shape[0], 1)
    tri_lower = np.tril_indices(vs.shape[0], -1)
    vs[:,:] = 0

    combs = it.combinations(range(x_len), 2)

    for i,j in combs:
        vs[i, j] = ss.mannwhitneyu(x_grouped[i], x_grouped[j], use_continuity=use_continuity, alternative=alternative)[1]

    if p_adjust:
        vs[tri_upper] = multipletests(vs[tri_upper], method = p_adjust)[1]
    vs[tri_lower] = vs.T[tri_lower]
    np.fill_diagonal(vs, -1)

    if isinstance(x, DataFrame):
        groups_unique = x[group_col].unique()
        return DataFrame(vs, index=groups_unique, columns=groups_unique)
    else:
        return vs

def posthoc_wilcoxon(a, val_col = None, group_col = None, zero_method='wilcox',\
    correction=False, p_adjust = None, sort = False):

    '''
    Pairwise comparisons with Wilcoxon signed-rank test. It is a non-parametric
    version of the paired T-test.

    Parameters
    ----------
    a : array_like or pandas DataFrame object
        An array, any object exposing the array interface or a pandas
        DataFrame. Array must be two-dimensional.

    val_col : str, optional
        Must be specified if `a` is a pandas DataFrame object.
        Name of the column that contains values.

    group_col : str, optional
        Must be specified if `a` is a pandas DataFrame object.
        Name of the column that contains group names.

    zero_method : string, {"pratt", "wilcox", "zsplit"}, optional
        "pratt": Pratt treatment, includes zero-differences in the ranking
        process (more conservative)
        "wilcox": Wilcox treatment, discards all zero-differences
        "zsplit": Zero rank split, just like Pratt, but spliting the zero rank
        between positive and negative ones

    correction : bool, optional
        If True, apply continuity correction by adjusting the Wilcoxon rank
        statistic by 0.5 towards the mean value when computing the z-statistic.
        Default is False.

    p_adjust : str, optional
        Method for adjusting p values.
        See statsmodels.sandbox.stats.multicomp for details.
        Available methods are:
        'bonferroni' : one-step correction
        'sidak' : one-step correction
        'holm-sidak' : step-down method using Sidak adjustments
        'holm' : step-down method using Bonferroni adjustments
        'simes-hochberg' : step-up method  (independent)
        'hommel' : closed method based on Simes tests (non-negative)
        'fdr_bh' : Benjamini/Hochberg  (non-negative)
        'fdr_by' : Benjamini/Yekutieli (negative)
        'fdr_tsbh' : two stage fdr correction (non-negative)
        'fdr_tsbky' : two stage fdr correction (non-negative)

    sort : bool, optional
        Specifies whether to sort DataFrame by group_col and val_col or not.
        Default is False.

    Returns
    -------
    Numpy ndarray if `a` is an array-like object else pandas DataFrame of p values.

    Notes
    -----
    Refer to `scipy.stats.wilcoxon` reference page for further details.

    Examples
    --------
    >>> x = [[1,2,3,4,5], [35,31,75,40,21], [10,6,9,6,1]]
    >>> sp.posthoc_wilcoxon(x)
    array([[-1.        ,  0.04311445,  0.1755543 ],
           [ 0.04311445, -1.        ,  0.0421682 ],
           [ 0.1755543 ,  0.0421682 , -1.        ]])

    '''

    if isinstance(a, DataFrame):
        x = a.copy()
        if sort:
            x = x.sort_values(by=[group_col, val_col])

        groups = x.groupby(group_col).groups
        groups_names = x[group_col].unique()
        x_lens = x.groupby(group_col)[val_col].count().values
        x_grouped = np.array([x.loc[groups[g].values, val_col].values for g in groups_names])

    else:
        x = np.array(a)
        x_grouped = np.array([np.asarray(a)[~np.isnan(a)] for a in x])
        x_lens = np.asarray([len(a) for a in x_grouped])

    if any(x_lens == 0):
        raise ValueError("All groups must contain data")

    x_len = len(x_grouped)
    vs = np.zeros((x_len, x_len), dtype=np.float)
    tri_upper = np.triu_indices(vs.shape[0], 1)
    tri_lower = np.tril_indices(vs.shape[0], -1)
    vs[:,:] = 0

    combs = it.combinations(range(x_len), 2)

    for i,j in combs:
        vs[i, j] = ss.wilcoxon(x_grouped[i], x_grouped[j], zero_method=zero_method, correction=correction)[1]

    if p_adjust:
        vs[tri_upper] = multipletests(vs[tri_upper], method=p_adjust)[1]
    vs[tri_lower] = vs.T[tri_lower]
    np.fill_diagonal(vs, -1)

    if isinstance(x, DataFrame):
        groups_unique = x[group_col].unique()
        return DataFrame(vs, index=groups_unique, columns=groups_unique)
    else:
        return vs

def posthoc_scheffe(a, val_col = None, group_col = None, sort = False, p_adjust = None):

    '''
    Scheffe's all-pairs comparisons test for normally distributed data with equal
    group variances. For all-pairs comparisons in an
    one-factorial layout with normally distributed residuals and equal variances
    Scheffe's test can be performed [1]_, [2]_, [3]_.

    A total of m = k(k-1)/2 hypotheses can be tested.

    Parameters
    ----------
    a : array_like or pandas DataFrame object
        An array, any object exposing the array interface or a pandas
        DataFrame.

    val_col : str
        Must be specified if `a` is a pandas DataFrame object.
        Name of the column that contains y data.

    group_col : str or int
        Must be specified if `a` is a pandas DataFrame object.
        Name of the column that contains group names.

    sort : bool, optional
        If True, sort data by block and group columns.

    Returns
    -------
    Pandas DataFrame containing p values.

    Notes
    -----
    The p-values are computed from the F-distribution.

    References
    ----------
    .. [1] J. Bortz (1993) Statistik für Sozialwissenschaftler. 4. Aufl., Berlin:
        Springer.

    .. [2] L. Sachs (1997) Angewandte Statistik, New York: Springer.

    .. [3] H. Scheffe (1953) A Method for Judging all Contrasts in the Analysis
        of Variance. Biometrika 40, 87-110.

    Examples
    --------
    >>> import scikit_posthocs as sp
    >>> import pandas as pd
    >>> x = pd.DataFrame({"a": [1,2,3,5,1], "b": [12,31,54,62,12], "c": [10,12,6,74,11]})
    >>> x = x.melt(var_name='groups', value_name='values')
    >>> sp.posthoc_scheffe(x, val_col='values', group_col='groups')

    '''

    x = __convert_to_df(a, val_col, group_col)

    if not sort:
        x[group_col] = Categorical(x[group_col], categories=x[group_col].unique(), ordered=True)

    x.sort_values(by=[group_col], ascending=True, inplace=True)
    groups = x[group_col].unique()

    x_grouped = x.groupby(group_col)[val_col]

    ni = x_grouped.count()
    n = ni.sum()
    xi = x_grouped.mean()
    si = x_grouped.var()
    sin = 1. / (n - groups.size) * np.sum(si * (ni - 1.))

    def compare(i, j):
        dif = xi[i] - xi[j]
        A = sin * (1. / ni[i] + 1. / ni[j]) * (groups.size - 1.)
        f_val = dif ** 2. / A
        return f_val

    vs = np.zeros((groups.size, groups.size), dtype=np.float)
    tri_upper = np.triu_indices(vs.shape[0], 1)
    tri_lower = np.tril_indices(vs.shape[0], -1)
    vs[:,:] = 0

    combs = it.combinations(range(groups.size), 2)

    for i,j in combs:
        vs[i, j] = compare(groups[i], groups[j])

    vs[tri_lower] = vs.T[tri_lower]
    p_values = ss.f.sf(vs, groups.size - 1., n - groups.size)

    np.fill_diagonal(p_values, -1)
    return DataFrame(p_values, index=groups, columns=groups)


def posthoc_tamhane(a, val_col = None, group_col = None, welch = True, sort = False):

    '''
    Tamhane's T2 all-pairs comparison test for normally distributed data with
    unequal variances. Tamhane's T2 test can be performed for all-pairs
    comparisons in an one-factorial layout with normally distributed residuals
    but unequal groups variances. A total of m = k(k-1)/2 hypotheses can be
    tested. The null hypothesis is tested in the two-tailed test against the
    alternative hypothesis [1]_.

    Parameters
    ----------
    a : array_like or pandas DataFrame object
        An array, any object exposing the array interface or a pandas
        DataFrame.

    val_col : str
        Must be specified if `a` is a pandas DataFrame object.
        Name of the column that contains y data.

    group_col : str or int
        Must be specified if `a` is a pandas DataFrame object.
        Name of the column that contains group names.

    welch : bool, optional
        If True, use Welch's approximate solution for calculating the degree of
        freedom. T2 test uses the usual df = N - 2 approximation.

    sort : bool, optional
        If True, sort data by block and group columns.

    Returns
    -------
    Pandas DataFrame containing p values.

    Notes
    -----
    The p-values are computed from the t-distribution and adjusted according to
    Dunn-Sidak.

    References
    ----------
    .. [1] A.C. Tamhane (1979), A Comparison of Procedures for Multiple Comparisons of
        Means with Unequal Variances. Journal of the American Statistical Association,
        74, 471-480.

    Examples
    --------
    >>> import scikit_posthocs as sp
    >>> import pandas as pd
    >>> x = pd.DataFrame({"a": [1,2,3,5,1], "b": [12,31,54,62,12], "c": [10,12,6,74,11]})
    >>> x = x.melt(var_name='groups', value_name='values')
    >>> sp.posthoc_tamhane(x, val_col='values', group_col='groups')

    '''

    x = __convert_to_df(a, val_col, group_col)

    if not sort:
        x[group_col] = Categorical(x[group_col], categories=x[group_col].unique(), ordered=True)

    x.sort_values(by=[group_col], ascending=True, inplace=True)
    groups = x[group_col].unique()

    x_grouped = x.groupby(group_col)[val_col]

    ni = x_grouped.count()
    n = ni.sum()
    xi = x_grouped.mean()
    si = x_grouped.var()
    sin = 1. / (n - groups.size) * np.sum(si * (ni - 1))

    def compare(i, j):
        dif = xi[i] - xi[j]
        A = si[i] / ni[i] + si[j] / ni[j]
        t_val = dif / np.sqrt(A)
        if welch:
            df = A ** 2. / (si[i] ** 2. / (ni[i] ** 2. * (ni[i] - 1.)) + si[j] ** 2. / (ni[j] ** 2. * (ni[j] - 1.)))
        else:
            ## checks according to Tamhane (1979, p. 474)
            ok1 = (9./10. <= ni[i]/ni[j]) and (ni[i]/ni[j] <= 10./9.)
            ok2 = (9./10. <= (s2i[i] / ni[i]) / (s2i[j] / ni[j])) and ((s2i[i] / ni[i]) / (s2i[j] / ni[j]) <= 10./9.)
            ok3 = (4./5. <= ni[i]/ni[j]) and (ni[i]/ni[j] <= 5./4.) and (1./2. <= (s2i[i] / ni[i]) / (s2i[j] / ni[j])) and ((s2i[i] / ni[i]) / (s2i[j] / ni[j]) <= 2.)
            ok4 = (2./3. <= ni[i]/ni[j]) and (ni[i]/ni[j] <= 3./2.) and (3./4. <= (s2i[i] / ni[i]) / (s2i[j] / ni[j])) and ((s2i[i] / ni[i]) / (s2i[j] / ni[j]) <= 4./3.)
            OK = any(ok1, ok2, ok3, ok4)
            if not OK:
                print("Sample sizes or standard errors are not balanced. T2 test is recommended.")
            df = ni[i] + ni[j] - 2.
        p_val = 2. * ss.t.sf(np.abs(t_val), df=df)
        return p_val

    vs = np.zeros((groups.size, groups.size), dtype=np.float)
    tri_upper = np.triu_indices(vs.shape[0], 1)
    tri_lower = np.tril_indices(vs.shape[0], -1)
    vs[:,:] = 0

    combs = it.combinations(range(groups.size), 2)

    for i,j in combs:
        vs[i, j] = compare(groups[i], groups[j])

    vs[tri_upper] = 1. - (1. - vs[tri_upper]) ** groups.size
    vs[tri_lower] = vs.T[tri_lower]
    vs[vs > 1] = 1

    np.fill_diagonal(vs, -1)
    return DataFrame(vs, index=groups, columns=groups)


def posthoc_tukey(a, val_col = None, group_col = None, sort = False):

    '''
    Performs Tukey's all-pairs comparisons test for normally distributed data
    with equal group variances. For all-pairs comparisons in an
    one-factorial layout with normally distributed residuals and equal variances
    Tukey's test can be performed. A total of m = k(k-1)/2 hypotheses can be
    tested. The null hypothesis is tested in the two-tailed test against
    the alternative hypothesis [1]_, [2]_.

    Parameters
    ----------
    a : array_like or pandas DataFrame object
        An array, any object exposing the array interface or a pandas
        DataFrame.

    val_col : str
        Must be specified if `a` is a pandas DataFrame object.
        Name of the column that contains y data.

    group_col : str or int
        Must be specified if `a` is a pandas DataFrame object.
        Name of the column that contains group names.

    sort : bool, optional
        If True, sort data by block and group columns.

    Returns
    -------
    Pandas DataFrame containing p values.

    Notes
    -----
    The p-values are computed from the Tukey-distribution.

    References
    ----------
    .. [1] L. Sachs (1997) Angewandte Statistik, New York: Springer.
    .. [2] J. Tukey (1949) Comparing Individual Means in the Analysis of Variance,
        Biometrics 5, 99-114.

    Examples
    --------
    >>> import scikit_posthocs as sp
    >>> import pandas as pd
    >>> x = pd.DataFrame({"a": [1,2,3,5,1], "b": [12,31,54,62,12], "c": [10,12,6,74,11]})
    >>> x = x.melt(var_name='groups', value_name='values')
    >>> sp.posthoc_tukey(x, val_col='values', group_col='groups')

    '''

    x = __convert_to_df(a, val_col, group_col)

    if not sort:
        x[group_col] = Categorical(x[group_col], categories=x[group_col].unique(), ordered=True)

    x.sort_values(by=[group_col], ascending=True, inplace=True)
    groups = x[group_col].unique()
    x_grouped = x.groupby(group_col)[val_col]

    ni = x_grouped.count()
    n = ni.sum()
    xi = x_grouped.mean()
    si = x_grouped.var()
    sin = 1. / (n - groups.size) * np.sum(si * (ni - 1))

    def compare(i, j):
        dif = xi[i] - xi[j]
        A = sin * 0.5 * (1. / ni[i] + 1. / ni[j])
        q_val = dif / np.sqrt(A)
        return q_val

    vs = np.zeros((groups.size, groups.size), dtype=np.float)
    tri_upper = np.triu_indices(vs.shape[0], 1)
    tri_lower = np.tril_indices(vs.shape[0], -1)
    vs[:,:] = 0

    combs = it.combinations(range(groups.size), 2)

    for i,j in combs:
        vs[i, j] = compare(groups[i], groups[j])

    vs[tri_upper] = psturng(np.abs(vs[tri_upper]), groups.size, n - groups.size)
    vs[tri_lower] = vs.T[tri_lower]

    np.fill_diagonal(vs, -1)
    return DataFrame(vs, index=groups, columns=groups)


def posthoc_dscf(a, val_col = None, group_col = None, sort = False):

    '''
    Dwass, Steel, Critchlow and Fligner all-pairs comparison test for a
    one-factorial layout with non-normally distributed residuals. As opposed to
    the all-pairs comparison procedures that depend on Kruskal ranks, the DSCF
    test is basically an extension of the U-test as re-ranking is conducted for
    each pairwise test [1]_, [2]_, [3]_.

    Parameters
    ----------
    a : array_like or pandas DataFrame object
        An array, any object exposing the array interface or a pandas
        DataFrame.

    val_col : str
        Must be specified if `a` is a pandas DataFrame object.
        Name of the column that contains y data.

    group_col : str or int
        Must be specified if `a` is a pandas DataFrame object.
        Name of the column that contains group names.

    sort : bool, optional
        If True, sort data by block and group columns.

    Returns
    -------
    Pandas DataFrame containing p values.

    Notes
    -----
    The p-values are computed from the Tukey-distribution.

    References
    ----------
    .. [1] Douglas, C. E., Fligner, A. M. (1991) On distribution-free multiple
        comparisons in the one-way analysis of variance, Communications in
        Statistics - Theory and Methods, 20, 127-139.

    .. [2] Dwass, M. (1960) Some k-sample rank-order tests. In Contributions to
        Probability and Statistics, Edited by: I. Olkin, Stanford: Stanford
        University Press.

    .. [3] Steel, R. G. D. (1960) A rank sum test for comparing all pairs of
        treatments, Technometrics, 2, 197-207.

    Examples
    --------
    >>> import scikit_posthocs as sp
    >>> import pandas as pd
    >>> x = pd.DataFrame({"a": [1,2,3,5,1], "b": [12,31,54,62,12], "c": [10,12,6,74,11]})
    >>> x = x.melt(var_name='groups', value_name='values')
    >>> sp.posthoc_dscf(x, val_col='values', group_col='groups')

    '''

    x = __convert_to_df(a, val_col, group_col)

    if not sort:
        x[group_col] = Categorical(x[group_col], categories=x[group_col].unique(), ordered=True)

    x.sort_values(by=[group_col], ascending=True, inplace=True)
    groups = x[group_col].unique()
    x_grouped = x.groupby(group_col)[val_col]

    n = x_grouped.count()
    k = groups.size

    def get_ties(x):
        t = x.value_counts().values
        c = np.sum((t ** 3 - t) / 12.)
        return c

    def compare(i, j):
        ni = n[i]
        nj = n[j]
        x_raw = x[(x[group_col] == groups[i]) | (x[group_col] == groups[j])]
        x_raw['ranks'] = x_raw[val_col].rank()
        r = x_raw['ranks'].groupby(group_col).sum()
        u = np.array([nj * ni + (nj * (nj + 1) / 2),
                      nj * ni + (ni * (ni + 1) / 2)]) - r
        u_min = np.min(u)
        s = ni + nj
        var = (nj*ni/(s*(s-1)))*((s**3-s)/12 - get_ties(x_raw['ranks']))
        p = np.sqrt(2) * (u_min - nj * ni / 2) / np.sqrt(var)

        return p

    vs = np.zeros((groups.size, groups.size), dtype=np.float)
    tri_upper = np.triu_indices(vs.shape[0], 1)
    tri_lower = np.tril_indices(vs.shape[0], -1)
    vs[:,:] = 0

    combs = it.combinations(range(groups.size), 2)

    for i,j in combs:
        vs[i, j] = compare(groups[i], groups[j])

    vs[tri_upper] = psturng(np.abs(vs[tri_upper]), groups.size, np.inf)
    vs[tri_lower] = vs.T[tri_lower]

    np.fill_diagonal(vs, -1)
    return DataFrame(vs, index=groups, columns=groups)

def posthoc_osrt(a, val_col = None, group_col = None, sort = False):

    '''
    One-Sided Studentised Range Test. Performs Hayter's one-sided studentised
    range test against an ordered alternative for normal data with equal
    variances [1]_.

    Parameters
    ----------
    a : array_like or pandas DataFrame object
        An array, any object exposing the array interface or a pandas
        DataFrame.

    val_col : str
        Must be specified if `a` is a pandas DataFrame object.
        Name of the column that contains y data.

    group_col : str or int
        Must be specified if `a` is a pandas DataFrame object.
        Name of the column that contains group names.

    sort : bool, optional
        If True, sort data by block and group columns.

    Returns
    -------
    P value, statistic.

    Notes
    -----
    The p-values are computed from the Tukey-distribution.

    References
    ----------
    .. [1] Hayter, A.J.(1990) A One-Sided Studentised Range Test for Testing
        Against a Simple Ordered Alternative, Journal of the American
        Statistical Association, 85, 778-785.

    Examples
    --------
    >>> import scikit_posthocs as sp
    >>> import pandas as pd
    >>> x = pd.DataFrame({"a": [1,2,3,5,1], "b": [12,31,54,62,12], "c": [10,12,6,74,11]})
    >>> x = x.melt(var_name='groups', value_name='values')
    >>> sp.posthoc_osrt(x, val_col='values', group_col='groups')

    '''

    x = __convert_to_df(a, val_col, group_col)

    if not sort:
        x[group_col] = Categorical(x[group_col], categories=x[group_col].unique(), ordered=True)

    x.sort_values(by=[group_col], ascending=True, inplace=True)
    groups = x[group_col].unique()
    x_grouped = x.groupby(group_col)[val_col]

    xi = x_grouped.mean()
    ni = x_grouped.count()
    k = x_groups_unique.size
    n = len(x.index)
    df = n - k

    sigma2 = 0
    c = 0

    for i in range(k):
        for j in range(ni[i]):
            c += 1
            sigma2 += (x[val_col].iat[c] - xi[i])**2 /df

    sigma = np.sqrt(sigma2)

    def compare(i, j):
        dif = xi[groups[j]] - xi[groups[i]]
        A = sigma / np.sqrt(2) * np.sqrt(1 / ni[groups[j]] + 1 / ni[groups[i]])
        qval = np.abs(dif) / A
        return p

    vs = np.zeros((groups.size, groups.size), dtype=np.float)
    tri_upper = np.triu_indices(vs.shape[0], 1)
    tri_lower = np.tril_indices(vs.shape[0], -1)
    vs[:,:] = 0

    combs = it.combinations(range(groups.size), 2)

    for i,j in combs:
        vs[i, j] = compare(groups[i], groups[j])

    stat = np.max(vs)
    pval = psturng(stat, k, df)
    return pval, stat
