# Supplementary material for: Open access resource for cellular-resolution analyses of corticocortical connectivity in the marmoset monkey
Source: Nat Commun. 2020 Feb 28;11:1133. doi: 10.1038/s41467-020-14858-0 (PMC7048793; doi:10.1038/s41467-020-14858-0)
Supplement: Supplementary file 4 — Source Code [file 41467_2020_14858_MOESM4_ESM.zip › Source_Code/F7_reproduce/settings.py]

#!/usr/bin/env python
# encoding: utf-8


import matplotlib.font_manager as font_manager

C_GLOBAL_EXPORT_DPI = 300

# Figsize for two ax in one figure
C_PLOT_FIGSIZE_BIG = ((6, 2))
# Figsize for one ax in one figure
C_PLOT_FIGSIZE_SMALL = ((3, 2))

# Font size and properties:
C_FONT_SIZE = 8
C_ANNOTATION_FONT_SIZE = 5
C_DEFAULT_FONT_PATH = "/usr/share/fonts/truetype/msttcorefonts/Arial.ttf"
C_DEFAULT_FONT_PROP = font_manager.FontProperties(fname=C_DEFAULT_FONT_PATH)

# Colors:
N_COLOR = ["#0A373A", "#789F8A", "#DEB853", "#E06A4E", "#541F14"]

# Order of names of networks:
X_ORDER = [u"primary", u"ho_senim", u"visuomotor", u"CON", u"APEX"]
# Short names of networks for xlabels:
TRACERS = [u"Pri", u"HOSom", u"VisM", u"CON", u"APEX"]

# This variable has three value:
# "only_fliers" -> add annotate to fliers of boxplot
# "all_data" -> add annotate to all points in data and draw it by scatter
# another value -> boxplot without annotate
ADD_TEXT = "all_data"
#ADD_TEXT = "only_fliers"
# Flierprops:
FLIERPROPS = dict(marker="o", markerfacecolor="k",
                  markersize=3, linestyle="none")
# Width of box:
W = 0.6

# For scatter plot if ADD_TEXT = "all_data":
MARKER = "o"
MARKERSIZE = 3
MARKEREDGECOLOR = "k",
