# Supplementary material for: Open access resource for cellular-resolution analyses of corticocortical connectivity in the marmoset monkey
Source: Nat Commun. 2020 Feb 28;11:1133. doi: 10.1038/s41467-020-14858-0 (PMC7048793; doi:10.1038/s41467-020-14858-0)
Supplement: Supplementary file 4 — Source Code [file 41467_2020_14858_MOESM4_ESM.zip › Source_Code/S1_reproduce/00_plot_injections_per_tracer.py]

#!/usr/bin/env python
# encoding: utf-8


import os
import sys
import pandas as pd
import matplotlib

import numpy as np
import matplotlib.pyplot as plt
import matplotlib.font_manager as font_manager

C_INCH_TO_CM = 2.54
C_GLOBAL_EXPORT_DPI = 300
C_PLOT_FIGZISE = (3.0, 2.0)
C_ANNOTATION_FONT_SIZE = 8

# This is a bit hacky. If it does not work, it probably means that
# you have to install ms core fonts first. Try the command below:
# sudo apt-get install msttcorefonts
# If it still does not work, then I don't know :( You have to deal
# with the default font.
C_DEFAULT_FONT_PATH = '/usr/share/fonts/truetype/msttcorefonts/Arial.ttf'
C_DEFAULT_FONT_PROP = font_manager.FontProperties(fname=C_DEFAULT_FONT_PATH)

params = {'text.usetex': False, 'mathtext.fontset': 'stixsans'}
plt.rcParams.update(params)
plt.rcParams['svg.fonttype'] = 'none'

# Some constant parameters:
C_FILE_DATA_SOURCE = "from_sql_injections.csv"
C_DATA_SOURCE_SEPARATOR = "|"
C_OUTPUT_FILENAME = "00_injections_per_tracer.png"
C_OUTPUT_FILENAME_SVG = "00_injections_per_tracer.svg"

tracer_colors = {"FR" : "#ff2222", "FE": "#17aa17", "FB": "#2222ff",
                 "DY": "#FFFF22", "CTBgr": "#00eeee",
                 "CTBr": "#FFC0CB"}

# Read the data and generate the datasets to be plotted:

df = pd.read_csv(C_FILE_DATA_SOURCE, sep=C_DATA_SOURCE_SEPARATOR)
dff = df.groupby("tracer_id")["volume"].count()
ndf = pd.DataFrame(list(dff.iteritems()))
ndf.columns=("tracer_id", "count_")

ndf.sort_values(by=['count_'], inplace=True, ascending=False)
#print ndf
#ndf.to_excel("plot_injections_per_tracer.xls")

X, Y, C = [], [], []
for k, v in ndf.iterrows():
    X.append(v.tracer_id)
    Y.append(v.count_)
    C.append(tracer_colors[v.tracer_id])

XX = range(len(Y))


# Here we configure the plot itself:
C_PLOT_XRANGE = [-0.5, len(Y) - 0.5]
C_PLOT_YRANGE = [0, 40]

fig = plt.figure(figsize=C_PLOT_FIGZISE)
ax = plt.axes(frameon=True)
plt.xlim(C_PLOT_XRANGE)
plt.ylim(C_PLOT_YRANGE)
plt.gcf().subplots_adjust(bottom=0.10, top=0.96, right=0.98, left=0.13)

plt.bar(XX, Y, width=0.7, color=C, edgecolor='black', linewidth=0.5)
plt.xticks(XX, X)

# Label the axes

plt.xlabel(' ',
    fontsize=C_ANNOTATION_FONT_SIZE)
plt.ylabel('Number of injections',
    fontsize=C_ANNOTATION_FONT_SIZE)

# The labels need to be slightly adjusted so that they look better:
ax.xaxis.labelpad = 0
ax.yaxis.labelpad = 0
ax.spines['right'].set_color('none')
ax.spines['top'].set_color('none')
ax.spines['bottom'].set_color('none')

plt.tick_params(
    axis='x',          # changes apply to the x-axis
    which='both',      # both major and minor ticks are affected
    pad=0,
    bottom=False,      # ticks along the bottom edge are off
    top=False,         # ticks along the top edge are off
    labelbottom=True)  # labels along the bottom edge are off

for idx, (k, v) in enumerate(ndf.iterrows()):
    ax.annotate(
        v.count_,
        (idx, v.count_),
        size=C_ANNOTATION_FONT_SIZE,
        xytext=(0, +1),
        textcoords='offset points',
        horizontalalignment='center', verticalalignment='bottom',
        fontproperties=C_DEFAULT_FONT_PROP)

ax.text(len(XX)-2., ndf.count_.max(),
        "total: %d injections" % ndf.count_.sum(),
        fontproperties=C_DEFAULT_FONT_PROP,
        size=C_ANNOTATION_FONT_SIZE,
        horizontalalignment='center')

# Now we configure ticks labels properties like
# font-family and font size
for label in ax.get_xticklabels():
    label.set_fontproperties(C_DEFAULT_FONT_PROP)
    label.set_fontsize(C_ANNOTATION_FONT_SIZE)

for label in ax.get_yticklabels():
    label.set_fontproperties(C_DEFAULT_FONT_PROP)
    label.set_fontsize(C_ANNOTATION_FONT_SIZE)

#fig.savefig(C_OUTPUT_FILENAME, dpi=C_GLOBAL_EXPORT_DPI)
fig.savefig(C_OUTPUT_FILENAME_SVG, dpi=C_GLOBAL_EXPORT_DPI)
fig.clf()
plt.close()
