# Supplementary material for: Open access resource for cellular-resolution analyses of corticocortical connectivity in the marmoset monkey
Source: Nat Commun. 2020 Feb 28;11:1133. doi: 10.1038/s41467-020-14858-0 (PMC7048793; doi:10.1038/s41467-020-14858-0)
Supplement: Supplementary file 4 — Source Code [file 41467_2020_14858_MOESM4_ESM.zip › Source_Code/S1_reproduce/03_injection_site_size_log.txt]

K-W: 38.210172 p=0.000000

[[-1.00000000e+00  1.53524103e-01  1.39327273e-01  1.14787160e-01
   9.65275148e-03  2.17809576e-06]
 [ 1.53524103e-01 -1.00000000e+00  8.18344538e-01  9.79217941e-01
   3.12420465e-01  6.00312489e-04]
 [ 1.39327273e-01  8.18344538e-01 -1.00000000e+00  8.01292169e-01
   8.27363547e-02  5.83666460e-07]
 [ 1.14787160e-01  9.79217941e-01  8.01292169e-01 -1.00000000e+00
   1.95846825e-01  2.12260063e-05]
 [ 9.65275148e-03  3.12420465e-01  8.27363547e-02  1.95846825e-01
  -1.00000000e+00  8.23270808e-04]
 [ 2.17809576e-06  6.00312489e-04  5.83666460e-07  2.12260063e-05
   8.23270808e-04 -1.00000000e+00]]

['CTBr', 'CTBgr', 'FR', 'FE', 'DY', 'FB']

[['-' 'NS' 'NS' 'NS' '**' '***']
 ['NS' '-' 'NS' 'NS' 'NS' '***']
 ['NS' 'NS' '-' 'NS' 'NS' '***']
 ['NS' 'NS' 'NS' '-' 'NS' '***']
 ['**' 'NS' 'NS' 'NS' '-' '***']
 ['***' '***' '***' '***' '***' '-']]
