# Supplementary material for: Open access resource for cellular-resolution analyses of corticocortical connectivity in the marmoset monkey
Source: Nat Commun. 2020 Feb 28;11:1133. doi: 10.1038/s41467-020-14858-0 (PMC7048793; doi:10.1038/s41467-020-14858-0)
Supplement: Supplementary file 4 — Source Code [file 41467_2020_14858_MOESM4_ESM.zip › Source_Code/S1_reproduce/04_injection_site_extrinsic_cells_log.py]

# -*- coding: utf-8 -*-
# encoding: utf-8

import os
import sys
import numpy as np
import pandas as pd

import matplotlib.pyplot as plt
import matplotlib.font_manager as font_manager
from matplotlib.ticker import MultipleLocator, FormatStrFormatter
import scikit_posthocs as sp
import scipy.stats as st

C_INCH_TO_CM = 2.54
C_GLOBAL_EXPORT_DPI = 600
C_PLOT_FIGZISE = (3.0, 2.0)
C_ANNOTATION_FONT_SIZE = 8

# This is a bit hacky. If it does not work, it probably means that
# you have to install ms core fonts first. Try the command below:
# sudo apt-get install msttcorefonts
# If it still does not work, then I don't know :( You have to deal
# with the default font.
C_DEFAULT_FONT_PATH = '/usr/share/fonts/truetype/msttcorefonts/Arial.ttf'
C_DEFAULT_FONT_PROP = font_manager.FontProperties(fname=C_DEFAULT_FONT_PATH)

params = {'text.usetex': False, 'mathtext.fontset': 'stixsans'}
plt.rcParams.update(params)
plt.rcParams['svg.fonttype'] = 'none'

# Some constant parameters:
C_FILE_DATA_SOURCE = "injections_data.csv"
C_DATA_SOURCE_SEPARATOR = ","

tracer_colors = {"FR" : "#ff2222", "FE": "#17aa17", "FB": "#2222ff",
                 "DY": "#FFFF22", "CTBgr": "#00eeee",
                 "CTBr": "#FFC0CB"}

# Read the data and generate the datasets to be plotted:

df = pd.read_csv(C_FILE_DATA_SOURCE, sep=C_DATA_SOURCE_SEPARATOR)
d_tracer = df.groupby('tracer_id')

fig = plt.figure(figsize=C_PLOT_FIGZISE)
ax = plt.axes(frameon=True)

tracers = sorted(d_tracer.groups.keys())
tracers = ['CTBr', 'CTBgr', 'FR', 'FE', 'DY', 'FB']
XX = np.arange(1, len(tracers) + 1)

# Configuration of the cosmetics

flierprops = dict(marker='.', markerfacecolor='k',
    markersize=4, linestyle='none')
medianprops = dict(linestyle='-', linewidth=1.0, color='k')

groups = [np.log10(d_tracer.get_group(group)['extrinsic_cells_n']) for group in tracers]
boxplots_elements = ax.boxplot(groups, widths=.5, flierprops=flierprops,
    medianprops=medianprops)

kw, kpval = st.kruskal(*groups)
print kw, kpval
pc = sp.posthoc_dunn(groups,
        val_col=tracers,
        group_col=tracers)
print pc
print tracers
print sp.sign_table(pc)

fh=open("04_injection_site_extrinsic_cells_log.txt", "w")
fh.write("K-W: %f p=%f\n" % (kw, kpval))
fh.write("\n")
fh.write(str(pc))
fh.write("\n")
fh.write("\n")
fh.write(str(tracers))
fh.write("\n")
fh.write("\n")
fh.write(str(sp.sign_table(pc)))
fh.close()

ax.set_ylim([2, 5])

ax.xaxis.labelpad = 0
ax.yaxis.labelpad = 1.0
ax.spines['right'].set_color('none')
ax.spines['top'].set_color('none')
ax.spines['bottom'].set_color('none')

plt.subplots_adjust(left=0.17, right=1.0, top=0.95, bottom=0.1)

plt.tick_params(
    axis='x',          # changes apply to the x-axis
    which='both',      # both major and minor ticks are affected
    pad=-1,
    bottom=False,      # ticks along the bottom edge are off
    top=False,         # ticks along the top edge are off
    labelbottom=True)  # labels along the bottom edge are off

plt.tick_params(
    axis='y',          # changes apply to the x-axis
    which='major',      # both major and minor ticks are affected
    pad=-0.5)

# Label the axes
plt.xlabel(' ',
    fontsize=C_ANNOTATION_FONT_SIZE,
    fontproperties=C_DEFAULT_FONT_PROP)
plt.ylabel(r'Extrinsic labelled neurons, log$_{10}$',
    fontsize=C_ANNOTATION_FONT_SIZE,
    fontproperties=C_DEFAULT_FONT_PROP)

plt.setp(boxplots_elements['boxes'], color='black')
#for patch, color in zip(boxplots_elements['boxes'], d_tracer):
#    plt.setp(patch, color=tracer_colors[color])

plt.xticks(XX, tracers)

major_locator_y = MultipleLocator(0.5)
minor_locator_y = MultipleLocator(0.25)
ax.yaxis.set_major_locator(major_locator_y)
ax.yaxis.set_minor_locator(minor_locator_y)
ax.yaxis.set_major_formatter(FormatStrFormatter('%3.1f'))

# Now we configure ticks labels properties like
# font-family and font size
for label in ax.get_xticklabels():
    label.set_fontproperties(C_DEFAULT_FONT_PROP)
    label.set_fontsize(C_ANNOTATION_FONT_SIZE)

for label in ax.get_yticklabels():
    label.set_fontproperties(C_DEFAULT_FONT_PROP)
    label.set_fontsize(C_ANNOTATION_FONT_SIZE)

#fig.savefig("injection_site_volume_vs_extrinsic_cells_log.png", dpi=C_GLOBAL_EXPORT_DPI)
fig.savefig("04_injection_site_volume_vs_extrinsic_cells_log.svg", dpi=C_GLOBAL_EXPORT_DPI)
