# Supplementary material for: Open access resource for cellular-resolution analyses of corticocortical connectivity in the marmoset monkey
Source: Nat Commun. 2020 Feb 28;11:1133. doi: 10.1038/s41467-020-14858-0 (PMC7048793; doi:10.1038/s41467-020-14858-0)
Supplement: Supplementary file 4 — Source Code [file 41467_2020_14858_MOESM4_ESM.zip › Source_Code/S1_reproduce/04_injection_site_extrinsic_cells_log.txt]

K-W: 84.410146 p=0.000000

[[-1.00000000e+00  1.28719534e-01  7.93606769e-02  4.98598271e-02
   6.77124388e-03  3.22852904e-02]
 [ 1.28719534e-01 -1.00000000e+00  7.41284491e-05  5.19918683e-05
   3.06387998e-01  6.68473860e-01]
 [ 7.93606769e-02  7.41284491e-05 -1.00000000e+00  6.67270517e-01
   3.02242873e-12  4.50845617e-09]
 [ 4.98598271e-02  5.19918683e-05  6.67270517e-01 -1.00000000e+00
   3.07212489e-11  1.29086771e-08]
 [ 6.77124388e-03  3.06387998e-01  3.02242873e-12  3.07212489e-11
  -1.00000000e+00  4.37022761e-01]
 [ 3.22852904e-02  6.68473860e-01  4.50845617e-09  1.29086771e-08
   4.37022761e-01 -1.00000000e+00]]

['CTBr', 'CTBgr', 'FR', 'FE', 'DY', 'FB']

[['-' 'NS' 'NS' '*' '**' '*']
 ['NS' '-' '***' '***' 'NS' 'NS']
 ['NS' '***' '-' 'NS' '***' '***']
 ['*' '***' 'NS' '-' '***' '***']
 ['**' 'NS' '***' '***' '-' 'NS']
 ['*' 'NS' '***' '***' 'NS' '-']]
