# Supplementary material for: Open access resource for cellular-resolution analyses of corticocortical connectivity in the marmoset monkey
Source: Nat Commun. 2020 Feb 28;11:1133. doi: 10.1038/s41467-020-14858-0 (PMC7048793; doi:10.1038/s41467-020-14858-0)
Supplement: Supplementary file 4 — Source Code [file 41467_2020_14858_MOESM4_ESM.zip › Source_Code/S1_reproduce/injections_data.csv]

	case_id	tracer_id	hemisphere	abbreviation	display_name	ml	ap	dv	flat_x	flat_y	section	total_cells	extrinsic_cells	intrinsic_cells	volume	multiplier	total_cells_n	extrinsic_cells_n	intrinsic_cells_n
0	CJ19	FE	L	V3A	Visual area 3A (dorsoanterior area)	3.76	1.42	15.67	2.14	4.89	m6a	7848	6706	1142	0.28	1	7848	6706	1142
1	CJ19	FR	L	V2	Visual area 2	6.33	5.94	14.24	5.88	2.16	m11c	8951	3608	5343	0.17	1	8951	3608	5343
2	CJ21	DY	L	A19DI	Area 19 of cortex dorsointermediate part	6.58	3.22	14.96	3.46	2.35	12c	9936	7943	1993	0.32	1	9936	7943	1993
3	CJ21	FB	L	V3A	Visual area 3A (dorsoanterior area)	4.97	1.62	15.94	2.14	4.03	9b	4055	3834	221	1.11	1	4055	3834	221
4	CJ36	FB	L	V6	Visual area 6 (dorsomedial area)	3.19	3.38	15.88	3.97	5.34	s9a	9772	7518	2254	1.86	1	9772	7518	2254
5	CJ36	FR	L	V2	Visual area 2	0.96	4.86	15.71	6.0	7.33	s3a	14562	10951	3611	0.45	1	14562	10951	3611
6	CJ50	DY	L	PG	Parietal area PG	7.22	-1.39	14.69	-0.69	1.68	c26b	33246	24572	8674	0.23	1	33246	24572	8674
7	CJ50	FR	L	V4	Visual area 4 (ventrolatereral anterior area)	8.31	0.44	13.68	1.01	0.39	c23a	9508	7701	1807	0.07	1	9508	7701	1807
8	CJ51	DY	L	MST	Medial superior temporal area of cortex	8.34	-1.91	13.72	-1.08	0.33	c20b	22644	15541	7103	0.29	1	22644	15541	7103
9	CJ52X	DY	L	PEC	Parietal area PE caudal part	2.88	-1.3	16.69	-0.26	6.26	c17a	28632	24935	3697	0.5	1	28632	24935	3697
10	CJ52X	FE	L	V6	Visual area 6 (dorsomedial area)	2.13	2.86	16.94	3.6	6.54	c10b	3729	2105	1624	0.08	1	3729	2105	1624
11	CJ52X	FR	L	V6	Visual area 6 (dorsomedial area)	4.07	2.31	16.09	2.89	4.76	c11b	4701	1749	2952	0.08	1	4701	1749	2952
12	CJ55	DY	L	PG	Parietal area PG	7.32	-1.82	13.59	-1.09	0.86	c24b	56637	42607	14030	0.64	1	56637	42607	14030
13	CJ55	FB	L	OPt	Occipito-parietal transitional area of cortex	8.08	-0.88	13.94	-0.23	0.68	c22a	11252	9540	1712	0.6	2	22504	19080	3424
14	CJ55	FE	L	MIP	Medial intraparietal area of cortex	3.18	0.14	16.95	1.06	6.04	c21a	1589	1305	284	0.16	1	1589	1305	284
15	CJ55	FR	L	LIP	Lateral intraparietal area of cortex	5.93	-1.47	15.51	-0.7	3.07	c24a	1045	426	619	0.08	1	1045	426	619
16	CJ56	DY	L	V4T	Visual area 4 transitional part (middle temporal crescent)	10.71	-1.86	10.61	-0.72	-3.27	c20b	13231	10885	2346	0.12	1	13231	10885	2346
17	CJ56	FB	L	V5	Visual area 5 (middle temporal area)	8.98	-2.12	12.08	-1.25	-1.28	c21a	16569	7763	8806	0.99	1	16569	7763	8806
18	CJ56	FE	L	V5	Visual area 5 (middle temporal area)	9.81	-0.89	10.97	0.04	-2.46	c18a	4813	3514	1299	0.24	1	4813	3514	1299
19	CJ56	FR	L	V5	Visual area 5 (middle temporal area)	9.24	-3.14	11.91	-2.12	-1.66	c24a	1378	1027	351	0.18	1	1378	1027	351
20	CJ64	FB	R	V4T	Visual area 4 transitional part (middle temporal crescent)	10.44	-1.23	10.04	-0.11	-3.55	c14b	7517	6776	741	0.7	2	15034	13552	1482
21	CJ64	FE	R	AuML	Auditory cortex middle lateral area	10.47	-7.09	9.05	-4.93	-5.51	c29a	652	496	156	0.17	2	1304	992	312
22	CJ64	FR	R	AuCM	Auditory cortex caudomedial area	9.1	-5.65	11.24	-4.4	-2.79	c23a	572	404	168	0.17	2	1144	808	336
23	CJ70X	DY	R	A10	Area 10 of cortex	1.37	-19.91	11.78	-18.23	4.42	r2c	11377	5956	5421	0.23	1	11377	5956	5421
24	CJ70X	FB	R	A9	Area 9 of cortex	1.03	-16.91	13.22	-15.39	5.93	r8a	15680	11337	4343	1.94	1	15680	11337	4343
25	CJ70X	FR	R	A8aD	Area 8a of cortex dorsal part	4.06	-16.0	13.59	-13.85	3.79	r10a	1629	877	752	0.13	1	1629	877	752
26	CJ71R	DY	R	A10	Area 10 of cortex	1.45	-19.59	10.92	-18.69	4.55	r2b	20274	13699	6575	0.39	1	20274	13699	6575
27	CJ71R	FB	R	A10	Area 10 of cortex	2.78	-19.34	11.21	-17.98	3.41	r2d	11459	8701	2758	0.51	1	11459	8701	2758
28	CJ71R	FR	R	A47L	Area 47 (old 12) of cortex lateral part	5.16	-17.21	11.54	-15.58	1.53	r5b	3080	1780	1300	0.64	1	3080	1780	1300
29	CJ73X	DY	R	A8b	Area 8b of cortex	0.37	-15.39	14.64	-13.53	6.73	r10b	10171	5448	4723	0.5	2	20342	10896	9446
30	CJ73X	FB	R	A47L	Area 47 (old 12) of cortex lateral part	5.8	-17.13	12.44	-14.93	1.69	r7b	13691	11086	2605	0.68	2	27382	22172	5210
31	CJ73X	FE	R	A47L	Area 47 (old 12) of cortex lateral part	7.97	-15.86	10.75	-13.74	-0.62	r11b	2217	1527	690	0.94	2	4434	3054	1380
32	CJ73X	FR	R	A10	Area 10 of cortex	1.11	-18.28	10.85	-18.08	5.87	r4b	2570	1069	1501	1.13	2	5140	2138	3002
33	CJ74	DY	R	A8b	Area 8b of cortex	0.19	-13.28	14.98	-11.73	7.78	r17b	5142	4091	1051	0.1	2	10284	8182	2102
34	CJ74	FB	R	A8b	Area 8b of cortex	1.36	-15.25	14.24	-13.49	6.42	r12b	1036	706	330	0.46	2	2072	1412	660
35	CJ74	FR	R	A8aV	Area 8a of cortex ventral par	6.32	-15.98	12.24	-14.01	1.22	r10b	3146	2136	1010	0.04	2	6292	4272	2020
36	CJ75X	DY	L	A8aV	Area 8a of cortex ventral par	7.39	-14.86	12.01	-13.04	0.3	r14b	17897	13575	4322	0.31	1	17897	13575	4322
37	CJ75X	FR	L	AuA1	Auditory cortex primary area	10.7	-6.64	10.71	-4.8	-4.26	r34b	2767	1523	1244	0.12	1	2767	1523	1244
38	CJ76	DY	L	PFG	Parietal area PFG (cortex)	6.86	-3.71	15.03	-2.71	2.07	c36b	16142	12621	3521	0.95	2	32284	25242	7042
39	CJ76	FB	L	LIP	Lateral intraparietal area of cortex	6.67	-0.19	15.44	0.42	2.47	c27b	8569	5648	2921	0.52	2	17138	11296	5842
40	CJ76	FE	L	PFG	Parietal area PFG (cortex)	7.53	-4.66	14.6	-3.64	1.43	c39b	1496	887	609	0.1	2	2992	1774	1218
41	CJ76	FR	L	PG	Parietal area PG	7.19	-1.43	14.71	-0.72	1.72	c30b	623	353	270	0.35	2	1246	706	540
42	CJ77	DY	R	PF	Parietal area PF (cortex)	6.98	-5.47	15.67	-4.33	2.5	c39b	31070	26121	4949	0.13	1	31070	26121	4949
43	CJ77	FB	R	OPt	Occipito-parietal transitional area of cortex	6.99	0.15	15.2	0.72	2.13	c25b	30345	21754	8591	0.71	1	30345	21754	8591
44	CJ77	FR	R	PG	Parietal area PG	6.71	-2.21	15.62	-1.35	2.51	c31b	650	368	282	0.05	1	650	368	282
45	CJ78	DY	L	A3a	Area 3a of cortex (somatosensory)	6.05	-8.66	15.64	-6.91	3.3	r28b	18986	14969	4017	0.02	1	18986	14969	4017
46	CJ78	FB	L	A4ab	Area 4 of cortex parts a and b (primary motor)	3.17	-8.55	17.11	-6.55	6.51	r28b	20235	10288	9947	0.12	1	20235	10288	9947
47	CJ78	FE	L	A4ab	Area 4 of cortex parts a and b (primary motor)	4.66	-9.35	15.25	-7.67	4.35	r26b	2191	723	1468	0.01	1	2191	723	1468
48	CJ80	DY	R	PGM	Parietal area PG medial part (cortex)	0.62	-0.26	14.75	1.59	9.77	c32a	19931	16136	3795	0.14	1	19931	16136	3795
49	CJ80	FB	R	A23b	Area 23b of cortex	0.46	-1.78	15.5	-0.22	9.45	c36a	30610	23847	6763	0.21	1	30610	23847	6763
50	CJ80	FR	R	A23a	Area 23a of cortex	0.79	-1.37	13.56	0.75	11.31	c35a	1452	815	637	0.09	1	1452	815	637
51	CJ81	DY	L	V2	Visual area 2	1.86	6.23	15.89	6.83	6.01	c14b	16952	9350	7602	0.56	2	33904	18700	15204
52	CJ81	FB	L	V2	Visual area 2	0.67	4.75	14.36	6.65	8.35	c17b	7197	4578	2619	0.27	2	14394	9156	5238
53	CJ81	FE	L	V2	Visual area 2	5.91	6.07	14.67	5.93	2.64	c14b	1221	600	621	0.06	2	2442	1200	1242
54	CJ81	FR	L	V2	Visual area 2	0.8	3.44	13.27	5.9	9.67	c20b	1909	1055	854	0.06	2	3818	2110	1708
55	CJ82	DY	L	V2	Visual area 2	0.25	3.95	13.3	6.51	9.37	c18a	14752	8578	6174	0.11	1	14752	8578	6174
56	CJ82	FE	L	V1	Primary visual cortex	2.41	8.37	15.42	8.69	5.24	c6b	2924	424	2500	0.14	1	2924	424	2500
57	CJ82	FR	L	V1	Primary visual cortex	0.44	5.5	13.14	8.16	8.71	c14b	5673	859	4814	0.1	1	5673	859	4814
58	CJ83	DY	L	A8b	Area 8b of cortex	0.9	-14.31	14.4	-12.81	7.18	r13b	13440	8574	4866	0.7	2	26880	17148	9732
59	CJ84	FB	L	PGM	Parietal area PG medial part (cortex)	0.76	-0.07	12.75	2.45	11.49	c15a	28166	21705	6461	0.13	1	28166	21705	6461
60	CJ84	FE	L	A23a	Area 23a of cortex	0.54	-1.65	13.64	0.44	11.28	c17a	1104	613	491	0.02	1	1104	613	491
61	CJ84	FR	L	A19M	Area 19 of cortex medial part	0.7	0.34	12.59	2.94	11.42	c14c	1980	1694	286	0.07	1	1980	1694	286
62	CJ90	DY	R	V2	Visual area 2	3.34	6.99	15.5	7.28	4.77	c9a	47955	24034	23921	0.02	1	47955	24034	23921
63	CJ90	FR	R	V2	Visual area 2	2.41	6.99	15.16	7.55	5.34	c9a	8215	4604	3611	0.13	1	8215	4604	3611
64	CJ94	DY	R	A8aV	Area 8a of cortex ventral par	6.61	-14.0	12.29	-12.27	1.12	r16b	24013	18717	5296	0.14	2	48026	37434	10592
65	CJ94	FB	R	A6M	Area 6 of cortex medial (supplementary motor) part	1.26	-11.46	16.01	-9.59	7.63	r21b	7960	5986	1974	0.8	2	15920	11972	3948
66	CJ94	FR	R	A6DR	Area 6 of cortex dorsorostral part	4.79	-12.27	14.64	-10.38	4.01	r20b	746	672	74	0.12	2	1492	1344	148
67	CJ100	FE	R	A6Va	Area 6 of cortex ventral part a	6.55	-13.18	12.84	-11.45	1.55	r17b	8765	6288	2477	0.26	1	8765	6288	2477
68	CJ100	FR	R	A6DR	Area 6 of cortex dorsorostral part	3.37	-12.74	14.59	-10.89	5.22	r17b	2880	2106	774	0.09	1	2880	2106	774
69	CJ102X	DY	L	A3b	Area 3b of cortex (somatosensory)	8.85	-10.77	11.96	-9.53	-0.8	r12b	37560	27039	10521	0.3	1	37560	27039	10521
70	CJ108	FE	R	A8aV	Area 8a of cortex ventral par	5.78	-15.98	12.71	-13.98	1.9	r10a	4965	2784	2181	0.21	1	4965	2784	2181
71	CJ108	FR	R	A8aD	Area 8a of cortex dorsal part	3.86	-15.44	13.69	-13.38	4.09	r11a	2399	1359	1040	0.22	1	2399	1359	1040
72	CJ110	FE	L	A6DR	Area 6 of cortex dorsorostral part	3.83	-12.54	14.55	-10.7	4.8	r17b	4933	2796	2137	0.26	1	4933	2796	2137
73	CJ110	FR	L	A6Va	Area 6 of cortex ventral part a	7.51	-13.1	12.2	-11.51	0.37	r17b	1554	1122	432	0.27	1	1554	1122	432
74	CJ111	FE	L	A6Va	Area 6 of cortex ventral part a	7.47	-11.99	12.04	-10.59	0.26	r20a	2334	1514	820	0.16	1	2334	1514	820
75	CJ111	FR	L	A6DC	Area 6 of cortex dorsocaudal part	4.08	-11.03	15.25	-9.13	4.89	r21b	3148	2312	836	0.36	1	3148	2312	836
76	CJ112	FE	L	A6DC	Area 6 of cortex dorsocaudal part	3.36	-11.53	15.72	-9.54	5.76	r20a	5578	4197	1381	0.11	1	5578	4197	1381
77	CJ112	FR	L	A6Va	Area 6 of cortex ventral part a	8.11	-12.08	12.41	-10.56	0.04	r20a	2890	2048	842	0.05	1	2890	2048	842
78	CJ113	FE	L	A6M	Area 6 of cortex medial (supplementary motor) part	0.7	-12.32	15.83	-10.48	7.7	r19a	2784	1277	1507	0.01	1	2784	1277	1507
79	CJ113	FR	L	A4ab	Area 4 of cortex parts a and b (primary motor)	1.03	-9.4	16.82	-7.51	7.97	r26a	2330	900	1430	0.1	1	2330	900	1430
80	CJ114	FE	R	A3b	Area 3b of cortex (somatosensory)	8.19	-10.65	11.93	-9.43	-0.37	r25a	1283	539	744	0.03	1	1283	539	744
81	CJ114	FR	R	A4ab	Area 4 of cortex parts a and b (primary motor)	3.43	-10.45	15.27	-8.69	5.56	r25a	5796	3423	2373	0.16	1	5796	3423	2373
82	CJ115	FE	R	A6DC	Area 6 of cortex dorsocaudal part	3.25	-11.76	15.01	-9.91	5.55	r19b	2042	950	1092	0.1	1	2042	950	1092
83	CJ115	FR	R	A4c	Area 4 of cortex part c (primary motor)	6.91	-11.48	12.41	-10.05	0.9	r20b	2926	2354	572	0.05	1	2926	2354	572
84	CJ116	FE	R	A6Va	Area 6 of cortex ventral part a	7.06	-12.7	12.4	-11.11	0.83	r18a	1279	715	564	0.12	1	1279	715	564
85	CJ116	FR	R	A6DR	Area 6 of cortex dorsorostral part	4.01	-13.24	14.76	-11.19	4.71	r16a	2927	1728	1199	0.08	1	2927	1728	1199
86	CJ122	DY	R	AuRT	Auditory cortex rostrotemporal	10.74	-8.86	8.3	-6.27	-6.41	r28b	24289	21538	2751	0.17	1	24289	21538	2751
87	CJ122	FB	R	TPO	Temporo-parieto-occipital association area (superior temporal polysensory cortex)	10.8	-5.43	8.43	-3.54	-5.65	r37b	40302	33225	7077	1.3	1	40302	33225	7077
88	CJ122	FE	R	TPO	Temporo-parieto-occipital association area (superior temporal polysensory cortex)	10.71	-5.08	9.62	-3.51	-4.6	r38b	11112	9998	1114	0.03	1	11112	9998	1114
89	CJ122	FR	R	AuCPB	Auditory cortex caudal parabelt area	10.81	-7.22	7.82	-4.9	-6.51	r33a	5767	4479	1288	0.05	1	5767	4479	1288
90	CJ123	FE	R	A8C	Area 8 of cortex caudal part	6.34	-13.08	13.68	-11.16	2.23	r17b	754	610	144	0.21	1	754	610	144
91	CJ123	FR	R	A6DC	Area 6 of cortex dorsocaudal part	4.04	-11.32	15.03	-9.47	4.82	r21a	1516	617	899	0.06	1	1516	617	899
92	CJ125X	FE	L	A6DR	Area 6 of cortex dorsorostral part	3.97	-13.46	14.57	-11.44	4.62	r17a	1090	749	341	0.11	1	1090	749	341
93	CJ125X	FR	L	A8aV	Area 8a of cortex ventral par	6.62	-14.97	12.68	-13.08	1.29	r14a	4612	2657	1955	0.13	1	4612	2657	1955
94	CJ146	FB	R	A23b	Area 23b of cortex	0.31	-3.53	15.78	-1.96	9.47	r45a	19542	17757	1785	0.8	2	39084	35514	3570
95	CJ146L	DY	L	A23b	Area 23b of cortex	1.11	-4.86	14.93	-3.26	10.35	r41a	48836	39419	9417	0.15	1	48836	39419	9417
96	CJ146L	FR	L	A23a	Area 23a of cortex	1.27	-1.77	14.05	0.27	10.74	r49a	12679	11232	1447	0.08	2	25358	22464	2894
97	CJ148R	DY	L	A32V	Area 32 of cortex ventral part	0.78	-15.72	9.8	-17.0	8.61	r6a	42187	33133	9054	0.13	1	42187	33133	9054
98	CJ153X	FR	L	A23b	Area 23b of cortex	0.63	-2.26	15.17	-0.67	9.91	c17d	4770	3807	963	0.05	1	4770	3807	963
99	CJ164	CTBgr	L	A6M	Area 6 of cortex medial (supplementary motor) part	0.66	-12.86	15.39	-11.17	7.64	r10c	6060	2886	3174	0.2	1	6060	2886	3174
100	CJ164	DY	L	A8b	Area 8b of cortex	0.66	-15.72	13.78	-14.27	6.65	r6d	40628	24282	16346	0.17	1	40628	24282	16346
101	CJ164	FB	L	A8b	Area 8b of cortex	0.22	-14.46	14.32	-13.09	7.35	r8c	33785	23529	10256	0.4	1	33785	23529	10256
102	CJ167	CTBgr	R	A24d	Area 24d of cortex	0.25	-10.48	15.74	-8.85	8.54	r12a	10123	9093	1030	0.05	1	10123	9093	1030
103	CJ167	DY	R	A23c	Area 23c of cortex	0.53	-7.65	16.06	-6.17	8.94	r15d	31615	26565	5050	0.18	1	31615	26565	5050
104	CJ167	FB	R	A24d	Area 24d of cortex	0.61	-9.54	15.82	-7.97	8.59	r13b	4003	3435	568	0.02	1	4003	3435	568
105	CJ167	FR	R	A24d	Area 24d of cortex	0.76	-8.56	16.04	-6.97	8.72	r14c	2309	1903	406	0.01	1	2309	1903	406
106	CJ170	CTBgr	R	S2E	Secondary somatosensory cortex external part	7.36	-6.06	13.23	-5.1	0.47	r17a	19650	18087	1563	0.48	1	19650	18087	1563
107	CJ170	CTBr	R	A3b	Area 3b of cortex (somatosensory)	5.77	-7.31	15.4	-5.84	3.39	r15d	3961	2291	1670	0.11	1	3961	2291	1670
108	CJ170	DY	R	A6M	Area 6 of cortex medial (supplementary motor) part	0.68	-12.8	15.54	-11.03	7.63	r9d	6873	2433	4440	0.04	1	6873	2433	4440
109	CJ170	FB	R	A3a	Area 3a of cortex (somatosensory)	2.52	-7.45	16.41	-5.81	6.72	r15d	8362	6174	2188	0.08	1	8362	6174	2188
110	CJ173	CTBgr	R	AIP	Anterior intraparietal area of cortex	5.93	-3.04	15.5	-2.06	3.08	r22d	14579	14182	397	0.04	1	14579	14182	397
111	CJ173	CTBr	R	PE	Parietal area PE	2.47	-5.28	16.96	-3.78	6.84	r19d	5197	3512	1685	0.02	1	5197	3512	1685
112	CJ173	DY	R	A4ab	Area 4 of cortex parts a and b (primary motor)	2.24	-8.87	16.76	-6.94	7.17	r14c	15545	6449	9096	0.01	1	15545	6449	9096
113	CJ173	FB	R	A1-2	Areas 1 and 2 of cortex	5.5	-6.63	15.16	-5.28	3.45	r18a	38344	31399	6945	0.19	1	38344	31399	6945
114	CJ174	CTBgr	R	V1	Primary visual cortex	5.88	10.02	10.22	10.57	0.48	c3a	8497	3698	4799	0.11	1	8497	3698	4799
115	CJ174	CTBr	R	V1	Primary visual cortex	1.51	10.33	13.75	11.39	5.06	c2d	1899	265	1634	0.03	1	1899	265	1634
116	CJ174	FB	R	V1	Primary visual cortex	3.17	8.58	11.11	13.33	9.64	c5a	59682	15148	44534	1.19	1	59682	15148	44534
117	CJ178	CTBgr	R	A10	Area 10 of cortex	3.36	-18.37	12.38	-16.51	3.4	r3a	11135	7420	3715	0.06	1	11135	7420	3715
118	CJ178	CTBr	R	A10	Area 10 of cortex	2.38	-18.38	12.69	-16.69	4.25	r3a	4755	2611	2144	0.03	1	4755	2611	2144
119	CJ178	DY	R	A32	Area 32 of cortex	0.91	-16.08	11.57	-15.88	7.37	r6a	12268	4665	7603	0.07	1	12268	4665	7603
120	CJ178	FB	R	V1	Primary visual cortex	3.3	7.33	12.83	11.0	10.28	c6d	13301	3837	9464	0.49	1	13301	3837	9464
121	CJ180	CTBgr	R	AuML	Auditory cortex middle lateral area	10.43	-5.89	10.05	-4.18	-4.4	r17d	15121	13973	1148	0.11	1	15121	13973	1148
122	CJ180	CTBr	R	TE3	Temporal area TE3 (inferior temporal cortex)	10.56	-6.22	5.18	-3.68	-8.62	r16c	29042	20880	8162	0.2	1	29042	20880	8162
123	CJ180	DY	R	TE3	Temporal area TE3 (inferior temporal cortex)	10.95	-3.93	6.14	-1.77	-7.43	r20a	25875	11535	14340	0.15	1	25875	11535	14340
124	CJ180	FB	R	AuRT	Auditory cortex rostrotemporal	10.46	-9.39	8.18	-6.71	-6.61	r13b	26457	25691	766	0.99	1	26457	25691	766
125	CJ181	CTBgr	R	AuCM	Auditory cortex caudomedial area	9.53	-4.76	11.66	-3.48	-2.5	c21c	31203	25429	5774	0.29	1	31203	25429	5774
126	CJ181	CTBr	R	A11	Area 11 of cortex	3.51	-17.51	10.97	-17.46	1.36	r3d	26738	22600	4138	0.05	1	26738	22600	4138
127	CJ181	DY	R	A47L	Area 47 (old 12) of cortex lateral part	5.42	-17.04	11.98	-15.07	1.71	r4c	30801	22726	8075	0.26	1	30801	22726	8075
128	CJ181	FB	R	TEO	Temporal area TE occipital part	10.86	0.34	4.52	1.98	-8.15	c14d	38406	24434	13972	0.75	1	38406	24434	13972
129	CJ182	CTBgr	R	V4	Visual area 4 (ventrolatereral anterior area)	10.04	1.73	9.47	2.62	-3.54	c13b	16667	12491	4176	0.08	1	16667	12491	4176
130	CJ182	CTBr	R	PGa-IPa	Area PGa andIPa (fundus of superior temporal ventral area)	10.48	-5.42	7.23	-3.24	-6.65	r18d	11628	9108	2520	0.12	1	11628	9108	2520
131	CJ182	DY	R	V4	Visual area 4 (ventrolatereral anterior area)	10.37	1.8	7.37	3.09	-5.5	c13a	45148	24780	20368	0.1	1	45148	24780	20368
132	CJ800	CTBgr	R	A45	Area 45 of cortex	7.53	-14.51	11.08	-12.89	-0.39	r16a	26386	24236	2150	0.16	1	26386	24236	2150
133	CJ800	CTBr	R	A8aD	Area 8a of cortex dorsal part	3.64	-16.14	13.11	-14.22	3.92	r12a	5029	2348	2681	0.04	1	5029	2348	2681
134	CJ800	DY	R	A46D	Area 46 of cortex dorsal part	3.27	-17.54	12.59	-15.73	3.76	r8a	12038	6324	5714	0.01	1	12038	6324	5714
135	CJ800	FB	R	A47L	Area 47 (old 12) of cortex lateral part	5.65	-16.91	13.13	-14.66	2.01	r9b	8414	6836	1578	0.05	1	8414	6836	1578
136	CJ801	CTBgr	R	A6DR	Area 6 of cortex dorsorostral part	4.99	-14.13	13.48	-12.24	3.12	r8b	13722	11942	1780	0.1	1	13722	11942	1780
137	CJ801	DY	R	A46D	Area 46 of cortex dorsal part	2.92	-17.32	13.02	-15.42	4.27	r4d	27254	24018	3236	0.1	1	27254	24018	3236
138	CJ801	FB	R	A8C	Area 8 of cortex caudal part	6.12	-12.69	13.56	-10.83	2.33	r9c	45876	43654	2222	1.23	1	45876	43654	2222
139	CJ802	CTBgr	R	AuML	Auditory cortex middle lateral area	10.81	-5.86	10.3	-4.21	-4.35	r17d	14288	13211	1077	0.17	1	14288	13211	1077
140	CJ802	CTBr	R	S2E	Secondary somatosensory cortex external part	8.82	-7.13	12.68	-6.48	-0.18	r16c	13858	10697	3161	0.08	1	13858	10697	3161
141	CJ802	DY	R	AIP	Anterior intraparietal area of cortex	6.02	-3.93	15.58	-2.89	3.06	r20d	27939	24352	3587	0.1	1	27939	24352	3587
142	CJ802	FB	R	PG	Parietal area PG	8.0	-3.19	13.7	-2.34	0.44	r21b	47490	43579	3911	0.43	1	47490	43579	3911
