# Supplementary material for: Open access resource for cellular-resolution analyses of corticocortical connectivity in the marmoset monkey
Source: Nat Commun. 2020 Feb 28;11:1133. doi: 10.1038/s41467-020-14858-0 (PMC7048793; doi:10.1038/s41467-020-14858-0)
Supplement: Supplementary file 4 — Source Code [file 41467_2020_14858_MOESM4_ESM.zip › Source_Code/S1_reproduce/make.sh]

#!/bin/sh
set -xe

python 00_plot_injections_per_tracer.py
python 01_plot_injections_per_areas.py
python 02_injection_site_size.py
python 03_injection_site_size_log.py
python 04_injection_site_extrinsic_cells_log.py
