# Supplementary material for: Open access resource for cellular-resolution analyses of corticocortical connectivity in the marmoset monkey
Source: Nat Commun. 2020 Feb 28;11:1133. doi: 10.1038/s41467-020-14858-0 (PMC7048793; doi:10.1038/s41467-020-14858-0)
Supplement: Supplementary file 4 — Source Code [file 41467_2020_14858_MOESM4_ESM.zip › Source_Code/S2_reproduce/00_cells_vs_injection_size.py]

#!/usr/bin/env python
# encoding: utf-8

import os, sys
import numpy as np
import pandas as pd
from scipy import stats

import matplotlib.pyplot as plt
import statsmodels.api as sm

from matplotlib.ticker import MultipleLocator, FormatStrFormatter, \
    FixedLocator
from matplotlib.patches import Rectangle

import matplotlib.font_manager as font_manager

from util_linear_regression_ci import linear_regression_ci
from util_linear_regression_ci import predband

# This is a bit hacky. If it does not work, it probably means that
# you have to install ms core fonts first. Try the command below:
# sudo apt-get install msttcorefonts
# If it still does not work, then I don't know :( You have to deal
# with the default font.
C_DEFAULT_FONT_PATH = '/usr/share/fonts/truetype/msttcorefonts/Arial.ttf'
C_REFAULT_FONT_PROP = font_manager.FontProperties(fname=C_DEFAULT_FONT_PATH)

plt.rcParams.update({'mathtext.default':  'regular' })
params = {'text.usetex': False, 'mathtext.fontset': 'stixsans'}
plt.rcParams.update(params)
plt.rcParams['svg.fonttype'] = 'none'

tracers_order = ["CTBr", "CTBgr", "FR", "FE", "DY", "FB"]

tracer_colors = {"FR" : "#ff2222", "FE": "#17aa17", "FB": "#2222ff",
                 "DY": "#FFFF22", "CTBgr": "#00eeee",
                 "CTBr": "#FFC0CB"}

tracers_y_labels = {"FE": True, "CTBr": True}
tracers_x_labels = {"FE": True, "DY": True, "FB": True}

x_ranges = {"FE": np.arange(-2.0, 0.5, 0.5),
            "DY": np.arange(-2.0, 0.5, 0.5),
            "FB": np.arange(-2.0, 1.0, 0.5)}
y_ranges = {"CTBr": np.arange(2, 6, 1),
              "FE": np.arange(2, 6, 1)}

y_labels = {"total_cells_n": "Total number of labelled cells, $log_{10}$",
            "extrinsic_cells_n": "Number of extrinsic labelled cells, $log_{10}$",
            "intrinsic_cells_n": "Number of intrinsic labelled cells, $log_{10}$"}

result = pd.read_csv("injections_data.csv")

P_VAL_REF = 0.05
C_INCH_TO_CM = 2.54
C_EXPORT_DPI = 300
C_ANNOTATION_FONT_SIZE = 8
C_PLOT_FIGZISE = (18./C_INCH_TO_CM, 6./C_INCH_TO_CM)
C_OUTPUT_FILENAME_TEMPLATE = "injections_size_vs_labelled_cells_%s.png"
C_OUTPUT_FILENAME_TEMPLATE_SVG = "injections_size_vs_labelled_cells_%s.svg"
C_OUTPUT_REPORT_FILENAME =  "report_%s_%s.txt"
C_XLIM = [-2.1, 0.5]
C_YLIM = [1.999, 5.001]

def generage_injection_size_vs_cell_count_comparison(plot_type):
    """
    """
    fig, axes = plt.subplots(2, 3, figsize=C_PLOT_FIGZISE, frameon=True, sharey=True)
    fig.subplots_adjust(left=0.15, right=1.0, top=1.0, bottom=0.06, hspace=0, wspace=0)

    fig.text(0.57, -0.07, "Injection site volume ($mm^{3}$), $log_{10}$",
            size=C_ANNOTATION_FONT_SIZE,
            horizontalalignment='center', verticalalignment='bottom',
            fontproperties=C_REFAULT_FONT_PROP)
    fig.text(0.12, 0.5, y_labels[plot_type],
            size=C_ANNOTATION_FONT_SIZE,
            horizontalalignment='center', verticalalignment='center',
            fontproperties=C_REFAULT_FONT_PROP,
            rotation='vertical')

    for tracer, ax, in zip(tracers_order, axes.flatten()):
        ax.set_xlim(C_XLIM)
        ax.set_ylim(C_YLIM)

        ax.tick_params(
            axis='x',          # changes apply to the x-axis
            which='both',      # both major and minor ticks are affected
            direction='in',
            pad=2,
            length=2.0,
            grid_color="k",
            grid_linewidth=1.0,
            grid_alpha=1.0,
            labeltop=False,
            labelleft=False,
            labelright=False,
            labelbottom=tracers_x_labels.get(tracer, None),
            bottom=True,      # ticks along the bottom edge are off
            top=True)         # ticks along the top edge are off

        ax.tick_params(
            axis='y',          # changes apply to the x-axis
            which='both',      # both major and minor ticks are affected
            direction='in',
            pad=2,
            length=2.0,
            grid_color="k",
            grid_linewidth=1.0,
            grid_alpha=1.0,
            labeltop=False,
            labelleft=tracers_y_labels.get(tracer, None),
            labelright=False,
            left=True,      # ticks along the bottom edge are off
            right=True,         # ticks along the top edge are off
            labelbottom=False)  # labels along the bottom edge are off

        ax.grid(color='k', linestyle='-', linewidth=0.5, alpha=0.1)

        try:
            ax.set_xticklabels(map(lambda x: "%3.1f" % x, x_ranges[tracer]))
            ax.set_xticks(x_ranges[tracer])
        except:
            ax.set_xticks(np.arange(-2, 1, 0.5))
            ax.set_xticklabels([])

        if tracer == "CTBr":
            trange = np.arange(3, 6, 1)
            ax.set_yticks(trange)
            ax.set_yticklabels(map(lambda x: "%d" % x, trange))
        elif tracer == "FE":
            ax.set_yticks(np.arange(2, 6, 1))
            ax.set_yticklabels(map(lambda x: "%d" % x, np.arange(2, 6, 1)))


        XX = result[result["tracer_id"] == tracer]["volume"]
        YY = result[result["tracer_id"] == tracer][plot_type]

        ys = np.log10(YY)
        X = x = np.log10(XX)

        X = sm.add_constant(X)
        model_s = sm.OLS(ys, X).fit()
        predictions_s = model_s.predict(X)

        fh = open(C_OUTPUT_REPORT_FILENAME % (plot_type, tracer),"w")
        fh.write(str(model_s.summary()))
        fh.close()

        xs_m, ys_b, p_val = model_s.params[1], model_s.params[0], model_s.pvalues[1]
        p_xs, p_ys, lower, upper = linear_regression_ci(x, ys)
        lpb, upb, pbx = predband(x, ys, xs_m, ys_b)

        ax.plot(p_xs, lower,'k', label='Lower confidence limit (95%)', lw=0.5, ls=":")
        ax.plot(p_xs, upper,'k', label='Upper confidence limit (95%)', lw=0.5, ls=":")
        ax.plot(p_xs, p_ys,'k--', label='Regression line')
        ax.scatter(x, ys, c=tracer_colors[tracer], s=10, edgecolor="k", linewidths=0.5, zorder=999)

        for label in ax.get_xticklabels():
            label.set_fontproperties(C_REFAULT_FONT_PROP)
            label.set_fontsize(C_ANNOTATION_FONT_SIZE)

        for label in ax.get_yticklabels():
            label.set_fontproperties(C_REFAULT_FONT_PROP)
            label.set_fontsize(C_ANNOTATION_FONT_SIZE)

        ax.annotate(
            tracer,
            (-1.75, 4.5),
            size=C_ANNOTATION_FONT_SIZE,
            xytext=(0, +1),
            textcoords='offset points',
            horizontalalignment='center', verticalalignment='bottom',
            fontproperties=C_REFAULT_FONT_PROP)

        if p_val <= P_VAL_REF:
            p_val_str = u'★'
        else:
            p_val_str = ''

        ax.annotate(
            "slope=%4.2f, p=%4.2f%s" % (xs_m, p_val, p_val_str),
            (-0.3, 2.15),
            size=C_ANNOTATION_FONT_SIZE,
            xytext=(0, +1),
            textcoords='offset points',
            horizontalalignment='center', verticalalignment='bottom',
            fontproperties=C_REFAULT_FONT_PROP)

#   fig.savefig(C_OUTPUT_FILENAME_TEMPLATE % plot_type,
#               dpi=300, bbox_inches='tight')
    fig.savefig(C_OUTPUT_FILENAME_TEMPLATE_SVG % plot_type,
                dpi=300, bbox_inches='tight')
    plt.clf()


if __name__ == '__main__':
    generage_injection_size_vs_cell_count_comparison("total_cells_n")
    generage_injection_size_vs_cell_count_comparison("extrinsic_cells_n")
    generage_injection_size_vs_cell_count_comparison("intrinsic_cells_n")
