# Supplementary material for: Open access resource for cellular-resolution analyses of corticocortical connectivity in the marmoset monkey
Source: Nat Commun. 2020 Feb 28;11:1133. doi: 10.1038/s41467-020-14858-0 (PMC7048793; doi:10.1038/s41467-020-14858-0)
Supplement: Supplementary file 4 — Source Code [file 41467_2020_14858_MOESM4_ESM.zip › Source_Code/S2_reproduce/report_extrinsic_cells_n_CTBgr.txt]

                            OLS Regression Results                            
==============================================================================
Dep. Variable:      extrinsic_cells_n   R-squared:                       0.051
Model:                            OLS   Adj. R-squared:                 -0.044
Method:                 Least Squares   F-statistic:                    0.5322
Date:                Sat, 14 Sep 2019   Prob (F-statistic):              0.482
Time:                        08:01:26   Log-Likelihood:                -1.3602
No. Observations:                  12   AIC:                             6.720
Df Residuals:                      10   BIC:                             7.690
Df Model:                           1                                         
Covariance Type:            nonrobust                                         
==============================================================================
                 coef    std err          t      P>|t|      [0.025      0.975]
------------------------------------------------------------------------------
const          4.2316      0.275     15.415      0.000       3.620       4.843
volume         0.2065      0.283      0.730      0.482      -0.424       0.837
==============================================================================
Omnibus:                        5.736   Durbin-Watson:                   1.396
Prob(Omnibus):                  0.057   Jarque-Bera (JB):                2.859
Skew:                          -1.178   Prob(JB):                        0.239
Kurtosis:                       3.408   Cond. No.                         6.25
==============================================================================

Warnings:
[1] Standard Errors assume that the covariance matrix of the errors is correctly specified.
