# Supplementary material for: Open access resource for cellular-resolution analyses of corticocortical connectivity in the marmoset monkey
Source: Nat Commun. 2020 Feb 28;11:1133. doi: 10.1038/s41467-020-14858-0 (PMC7048793; doi:10.1038/s41467-020-14858-0)
Supplement: Supplementary file 4 — Source Code [file 41467_2020_14858_MOESM4_ESM.zip › Source_Code/S2_reproduce/report_extrinsic_cells_n_CTBr.txt]

                            OLS Regression Results                            
==============================================================================
Dep. Variable:      extrinsic_cells_n   R-squared:                       0.308
Model:                            OLS   Adj. R-squared:                  0.209
Method:                 Least Squares   F-statistic:                     3.120
Date:                Sat, 14 Sep 2019   Prob (F-statistic):              0.121
Time:                        08:01:26   Log-Likelihood:                -6.0395
No. Observations:                   9   AIC:                             16.08
Df Residuals:                       7   BIC:                             16.47
Df Model:                           1                                         
Covariance Type:            nonrobust                                         
==============================================================================
                 coef    std err          t      P>|t|      [0.025      0.975]
------------------------------------------------------------------------------
const          4.8813      0.724      6.742      0.000       3.169       6.593
volume         1.0031      0.568      1.766      0.121      -0.340       2.346
==============================================================================
Omnibus:                        1.045   Durbin-Watson:                   2.326
Prob(Omnibus):                  0.593   Jarque-Bera (JB):                0.350
Skew:                          -0.465   Prob(JB):                        0.840
Kurtosis:                       2.737   Cond. No.                         8.21
==============================================================================

Warnings:
[1] Standard Errors assume that the covariance matrix of the errors is correctly specified.
