# Supplementary material for: Open access resource for cellular-resolution analyses of corticocortical connectivity in the marmoset monkey
Source: Nat Commun. 2020 Feb 28;11:1133. doi: 10.1038/s41467-020-14858-0 (PMC7048793; doi:10.1038/s41467-020-14858-0)
Supplement: Supplementary file 4 — Source Code [file 41467_2020_14858_MOESM4_ESM.zip › Source_Code/S2_reproduce/report_extrinsic_cells_n_DY.txt]

                            OLS Regression Results                            
==============================================================================
Dep. Variable:      extrinsic_cells_n   R-squared:                       0.153
Model:                            OLS   Adj. R-squared:                  0.128
Method:                 Least Squares   F-statistic:                     5.977
Date:                Sat, 14 Sep 2019   Prob (F-statistic):             0.0200
Time:                        08:01:26   Log-Likelihood:                -2.7506
No. Observations:                  35   AIC:                             9.501
Df Residuals:                      33   BIC:                             12.61
Df Model:                           1                                         
Covariance Type:            nonrobust                                         
==============================================================================
                 coef    std err          t      P>|t|      [0.025      0.975]
------------------------------------------------------------------------------
const          4.3944      0.091     48.334      0.000       4.209       4.579
volume         0.2337      0.096      2.445      0.020       0.039       0.428
==============================================================================
Omnibus:                        2.027   Durbin-Watson:                   1.252
Prob(Omnibus):                  0.363   Jarque-Bera (JB):                1.770
Skew:                          -0.531   Prob(JB):                        0.413
Kurtosis:                       2.708   Cond. No.                         3.73
==============================================================================

Warnings:
[1] Standard Errors assume that the covariance matrix of the errors is correctly specified.
