# Supplementary material for: Open access resource for cellular-resolution analyses of corticocortical connectivity in the marmoset monkey
Source: Nat Commun. 2020 Feb 28;11:1133. doi: 10.1038/s41467-020-14858-0 (PMC7048793; doi:10.1038/s41467-020-14858-0)
Supplement: Supplementary file 4 — Source Code [file 41467_2020_14858_MOESM4_ESM.zip › Source_Code/S2_reproduce/report_extrinsic_cells_n_FE.txt]

                            OLS Regression Results                            
==============================================================================
Dep. Variable:      extrinsic_cells_n   R-squared:                       0.113
Model:                            OLS   Adj. R-squared:                  0.071
Method:                 Least Squares   F-statistic:                     2.684
Date:                Sat, 14 Sep 2019   Prob (F-statistic):              0.116
Time:                        08:01:26   Log-Likelihood:                -8.7863
No. Observations:                  23   AIC:                             21.57
Df Residuals:                      21   BIC:                             23.84
Df Model:                           1                                         
Covariance Type:            nonrobust                                         
==============================================================================
                 coef    std err          t      P>|t|      [0.025      0.975]
------------------------------------------------------------------------------
const          3.4723      0.181     19.234      0.000       3.097       3.848
volume         0.2691      0.164      1.638      0.116      -0.072       0.611
==============================================================================
Omnibus:                        2.711   Durbin-Watson:                   2.152
Prob(Omnibus):                  0.258   Jarque-Bera (JB):                1.498
Skew:                           0.611   Prob(JB):                        0.473
Kurtosis:                       3.267   Cond. No.                         4.46
==============================================================================

Warnings:
[1] Standard Errors assume that the covariance matrix of the errors is correctly specified.
