# Supplementary material for: Open access resource for cellular-resolution analyses of corticocortical connectivity in the marmoset monkey
Source: Nat Commun. 2020 Feb 28;11:1133. doi: 10.1038/s41467-020-14858-0 (PMC7048793; doi:10.1038/s41467-020-14858-0)
Supplement: Supplementary file 4 — Source Code [file 41467_2020_14858_MOESM4_ESM.zip › Source_Code/S2_reproduce/report_extrinsic_cells_n_FR.txt]

                            OLS Regression Results                            
==============================================================================
Dep. Variable:      extrinsic_cells_n   R-squared:                       0.000
Model:                            OLS   Adj. R-squared:                 -0.030
Method:                 Least Squares   F-statistic:                 6.195e-05
Date:                Sat, 14 Sep 2019   Prob (F-statistic):              0.994
Time:                        08:01:26   Log-Likelihood:                -15.374
No. Observations:                  35   AIC:                             34.75
Df Residuals:                      33   BIC:                             37.86
Df Model:                           1                                         
Covariance Type:            nonrobust                                         
==============================================================================
                 coef    std err          t      P>|t|      [0.025      0.975]
------------------------------------------------------------------------------
const          3.2722      0.176     18.596      0.000       2.914       3.630
volume        -0.0014      0.172     -0.008      0.994      -0.350       0.348
==============================================================================
Omnibus:                        4.015   Durbin-Watson:                   1.286
Prob(Omnibus):                  0.134   Jarque-Bera (JB):                2.642
Skew:                           0.602   Prob(JB):                        0.267
Kurtosis:                       3.604   Cond. No.                         5.19
==============================================================================

Warnings:
[1] Standard Errors assume that the covariance matrix of the errors is correctly specified.
