# Supplementary material for: Open access resource for cellular-resolution analyses of corticocortical connectivity in the marmoset monkey
Source: Nat Commun. 2020 Feb 28;11:1133. doi: 10.1038/s41467-020-14858-0 (PMC7048793; doi:10.1038/s41467-020-14858-0)
Supplement: Supplementary file 4 — Source Code [file 41467_2020_14858_MOESM4_ESM.zip › Source_Code/S2_reproduce/report_intrinsic_cells_n_CTBgr.txt]

                            OLS Regression Results                            
==============================================================================
Dep. Variable:      intrinsic_cells_n   R-squared:                       0.128
Model:                            OLS   Adj. R-squared:                  0.040
Method:                 Least Squares   F-statistic:                     1.462
Date:                Sat, 14 Sep 2019   Prob (F-statistic):              0.254
Time:                        08:01:27   Log-Likelihood:                -2.8405
No. Observations:                  12   AIC:                             9.681
Df Residuals:                      10   BIC:                             10.65
Df Model:                           1                                         
Covariance Type:            nonrobust                                         
==============================================================================
                 coef    std err          t      P>|t|      [0.025      0.975]
------------------------------------------------------------------------------
const          3.6580      0.311     11.779      0.000       2.966       4.350
volume         0.3872      0.320      1.209      0.254      -0.326       1.101
==============================================================================
Omnibus:                        1.961   Durbin-Watson:                   1.682
Prob(Omnibus):                  0.375   Jarque-Bera (JB):                0.875
Skew:                          -0.058   Prob(JB):                        0.646
Kurtosis:                       1.682   Cond. No.                         6.25
==============================================================================

Warnings:
[1] Standard Errors assume that the covariance matrix of the errors is correctly specified.
