# Supplementary material for: Open access resource for cellular-resolution analyses of corticocortical connectivity in the marmoset monkey
Source: Nat Commun. 2020 Feb 28;11:1133. doi: 10.1038/s41467-020-14858-0 (PMC7048793; doi:10.1038/s41467-020-14858-0)
Supplement: Supplementary file 4 — Source Code [file 41467_2020_14858_MOESM4_ESM.zip › Source_Code/S2_reproduce/report_intrinsic_cells_n_CTBr.txt]

                            OLS Regression Results                            
==============================================================================
Dep. Variable:      intrinsic_cells_n   R-squared:                       0.380
Model:                            OLS   Adj. R-squared:                  0.291
Method:                 Least Squares   F-statistic:                     4.289
Date:                Sat, 14 Sep 2019   Prob (F-statistic):             0.0771
Time:                        08:01:27   Log-Likelihood:                 3.2390
No. Observations:                   9   AIC:                            -2.478
Df Residuals:                       7   BIC:                            -2.083
Df Model:                           1                                         
Covariance Type:            nonrobust                                         
==============================================================================
                 coef    std err          t      P>|t|      [0.025      0.975]
------------------------------------------------------------------------------
const          3.9462      0.258     15.281      0.000       3.336       4.557
volume         0.4195      0.203      2.071      0.077      -0.059       0.898
==============================================================================
Omnibus:                        0.252   Durbin-Watson:                   1.452
Prob(Omnibus):                  0.882   Jarque-Bera (JB):                0.188
Skew:                          -0.236   Prob(JB):                        0.910
Kurtosis:                       2.472   Cond. No.                         8.21
==============================================================================

Warnings:
[1] Standard Errors assume that the covariance matrix of the errors is correctly specified.
