# Supplementary material for: Open access resource for cellular-resolution analyses of corticocortical connectivity in the marmoset monkey
Source: Nat Commun. 2020 Feb 28;11:1133. doi: 10.1038/s41467-020-14858-0 (PMC7048793; doi:10.1038/s41467-020-14858-0)
Supplement: Supplementary file 4 — Source Code [file 41467_2020_14858_MOESM4_ESM.zip › Source_Code/S2_reproduce/report_intrinsic_cells_n_DY.txt]

                            OLS Regression Results                            
==============================================================================
Dep. Variable:      intrinsic_cells_n   R-squared:                       0.002
Model:                            OLS   Adj. R-squared:                 -0.028
Method:                 Least Squares   F-statistic:                   0.06152
Date:                Sat, 14 Sep 2019   Prob (F-statistic):              0.806
Time:                        08:01:27   Log-Likelihood:                -4.0428
No. Observations:                  35   AIC:                             12.09
Df Residuals:                      33   BIC:                             15.20
Df Model:                           1                                         
Covariance Type:            nonrobust                                         
==============================================================================
                 coef    std err          t      P>|t|      [0.025      0.975]
------------------------------------------------------------------------------
const          3.8414      0.094     40.721      0.000       3.649       4.033
volume         0.0246      0.099      0.248      0.806      -0.177       0.226
==============================================================================
Omnibus:                        0.285   Durbin-Watson:                   1.818
Prob(Omnibus):                  0.867   Jarque-Bera (JB):                0.470
Skew:                          -0.001   Prob(JB):                        0.791
Kurtosis:                       2.432   Cond. No.                         3.73
==============================================================================

Warnings:
[1] Standard Errors assume that the covariance matrix of the errors is correctly specified.
