# Supplementary material for: Open access resource for cellular-resolution analyses of corticocortical connectivity in the marmoset monkey
Source: Nat Commun. 2020 Feb 28;11:1133. doi: 10.1038/s41467-020-14858-0 (PMC7048793; doi:10.1038/s41467-020-14858-0)
Supplement: Supplementary file 4 — Source Code [file 41467_2020_14858_MOESM4_ESM.zip › Source_Code/S2_reproduce/report_intrinsic_cells_n_FB.txt]

                            OLS Regression Results                            
==============================================================================
Dep. Variable:      intrinsic_cells_n   R-squared:                       0.024
Model:                            OLS   Adj. R-squared:                 -0.012
Method:                 Least Squares   F-statistic:                    0.6677
Date:                Sat, 14 Sep 2019   Prob (F-statistic):              0.421
Time:                        08:01:27   Log-Likelihood:                -18.750
No. Observations:                  29   AIC:                             41.50
Df Residuals:                      27   BIC:                             44.23
Df Model:                           1                                         
Covariance Type:            nonrobust                                         
==============================================================================
                 coef    std err          t      P>|t|      [0.025      0.975]
------------------------------------------------------------------------------
const          3.6316      0.111     32.829      0.000       3.405       3.859
volume         0.1561      0.191      0.817      0.421      -0.236       0.548
==============================================================================
Omnibus:                        4.152   Durbin-Watson:                   1.653
Prob(Omnibus):                  0.125   Jarque-Bera (JB):                2.547
Skew:                          -0.625   Prob(JB):                        0.280
Kurtosis:                       3.738   Cond. No.                         2.46
==============================================================================

Warnings:
[1] Standard Errors assume that the covariance matrix of the errors is correctly specified.
