# Supplementary material for: Open access resource for cellular-resolution analyses of corticocortical connectivity in the marmoset monkey
Source: Nat Commun. 2020 Feb 28;11:1133. doi: 10.1038/s41467-020-14858-0 (PMC7048793; doi:10.1038/s41467-020-14858-0)
Supplement: Supplementary file 4 — Source Code [file 41467_2020_14858_MOESM4_ESM.zip › Source_Code/S2_reproduce/report_intrinsic_cells_n_FE.txt]

                            OLS Regression Results                            
==============================================================================
Dep. Variable:      intrinsic_cells_n   R-squared:                       0.000
Model:                            OLS   Adj. R-squared:                 -0.048
Method:                 Least Squares   F-statistic:                 9.002e-06
Date:                Sat, 14 Sep 2019   Prob (F-statistic):              0.998
Time:                        08:01:27   Log-Likelihood:                -6.5093
No. Observations:                  23   AIC:                             17.02
Df Residuals:                      21   BIC:                             19.29
Df Model:                           1                                         
Covariance Type:            nonrobust                                         
==============================================================================
                 coef    std err          t      P>|t|      [0.025      0.975]
------------------------------------------------------------------------------
const          2.9821      0.164     18.238      0.000       2.642       3.322
volume        -0.0004      0.149     -0.003      0.998      -0.310       0.309
==============================================================================
Omnibus:                        4.287   Durbin-Watson:                   1.849
Prob(Omnibus):                  0.117   Jarque-Bera (JB):                3.115
Skew:                          -0.901   Prob(JB):                        0.211
Kurtosis:                       3.041   Cond. No.                         4.46
==============================================================================

Warnings:
[1] Standard Errors assume that the covariance matrix of the errors is correctly specified.
