# Supplementary material for: Open access resource for cellular-resolution analyses of corticocortical connectivity in the marmoset monkey
Source: Nat Commun. 2020 Feb 28;11:1133. doi: 10.1038/s41467-020-14858-0 (PMC7048793; doi:10.1038/s41467-020-14858-0)
Supplement: Supplementary file 4 — Source Code [file 41467_2020_14858_MOESM4_ESM.zip › Source_Code/S2_reproduce/report_intrinsic_cells_n_FR.txt]

                            OLS Regression Results                            
==============================================================================
Dep. Variable:      intrinsic_cells_n   R-squared:                       0.044
Model:                            OLS   Adj. R-squared:                  0.015
Method:                 Least Squares   F-statistic:                     1.514
Date:                Sat, 14 Sep 2019   Prob (F-statistic):              0.227
Time:                        08:01:27   Log-Likelihood:                -14.867
No. Observations:                  35   AIC:                             33.73
Df Residuals:                      33   BIC:                             36.84
Df Model:                           1                                         
Covariance Type:            nonrobust                                         
==============================================================================
                 coef    std err          t      P>|t|      [0.025      0.975]
------------------------------------------------------------------------------
const          3.2265      0.173     18.605      0.000       2.874       3.579
volume         0.2081      0.169      1.231      0.227      -0.136       0.552
==============================================================================
Omnibus:                        0.592   Durbin-Watson:                   1.622
Prob(Omnibus):                  0.744   Jarque-Bera (JB):                0.694
Skew:                          -0.171   Prob(JB):                        0.707
Kurtosis:                       2.400   Cond. No.                         5.19
==============================================================================

Warnings:
[1] Standard Errors assume that the covariance matrix of the errors is correctly specified.
