# Supplementary material for: Open access resource for cellular-resolution analyses of corticocortical connectivity in the marmoset monkey
Source: Nat Commun. 2020 Feb 28;11:1133. doi: 10.1038/s41467-020-14858-0 (PMC7048793; doi:10.1038/s41467-020-14858-0)
Supplement: Supplementary file 4 — Source Code [file 41467_2020_14858_MOESM4_ESM.zip › Source_Code/S2_reproduce/report_total_cells_n_CTBgr.txt]

                            OLS Regression Results                            
==============================================================================
Dep. Variable:          total_cells_n   R-squared:                       0.127
Model:                            OLS   Adj. R-squared:                  0.040
Method:                 Least Squares   F-statistic:                     1.457
Date:                Sat, 14 Sep 2019   Prob (F-statistic):              0.255
Time:                        08:01:25   Log-Likelihood:                 3.7006
No. Observations:                  12   AIC:                            -3.401
Df Residuals:                      10   BIC:                            -2.431
Df Model:                           1                                         
Covariance Type:            nonrobust                                         
==============================================================================
                 coef    std err          t      P>|t|      [0.025      0.975]
------------------------------------------------------------------------------
const          4.3590      0.180     24.209      0.000       3.958       4.760
volume         0.2241      0.186      1.207      0.255      -0.190       0.638
==============================================================================
Omnibus:                        3.362   Durbin-Watson:                   1.155
Prob(Omnibus):                  0.186   Jarque-Bera (JB):                1.224
Skew:                          -0.751   Prob(JB):                        0.542
Kurtosis:                       3.438   Cond. No.                         6.25
==============================================================================

Warnings:
[1] Standard Errors assume that the covariance matrix of the errors is correctly specified.
