# Supplementary material for: Open access resource for cellular-resolution analyses of corticocortical connectivity in the marmoset monkey
Source: Nat Commun. 2020 Feb 28;11:1133. doi: 10.1038/s41467-020-14858-0 (PMC7048793; doi:10.1038/s41467-020-14858-0)
Supplement: Supplementary file 4 — Source Code [file 41467_2020_14858_MOESM4_ESM.zip › Source_Code/S2_reproduce/report_total_cells_n_CTBr.txt]

                            OLS Regression Results                            
==============================================================================
Dep. Variable:          total_cells_n   R-squared:                       0.346
Model:                            OLS   Adj. R-squared:                  0.253
Method:                 Least Squares   F-statistic:                     3.711
Date:                Sat, 14 Sep 2019   Prob (F-statistic):             0.0954
Time:                        08:01:25   Log-Likelihood:                -2.0837
No. Observations:                   9   AIC:                             8.167
Df Residuals:                       7   BIC:                             8.562
Df Model:                           1                                         
Covariance Type:            nonrobust                                         
==============================================================================
                 coef    std err          t      P>|t|      [0.025      0.975]
------------------------------------------------------------------------------
const          4.7672      0.467     10.219      0.000       3.664       5.870
volume         0.7048      0.366      1.926      0.095      -0.160       1.570
==============================================================================
Omnibus:                        0.215   Durbin-Watson:                   1.822
Prob(Omnibus):                  0.898   Jarque-Bera (JB):                0.065
Skew:                           0.048   Prob(JB):                        0.968
Kurtosis:                       2.596   Cond. No.                         8.21
==============================================================================

Warnings:
[1] Standard Errors assume that the covariance matrix of the errors is correctly specified.
