# Supplementary material for: Open access resource for cellular-resolution analyses of corticocortical connectivity in the marmoset monkey
Source: Nat Commun. 2020 Feb 28;11:1133. doi: 10.1038/s41467-020-14858-0 (PMC7048793; doi:10.1038/s41467-020-14858-0)
Supplement: Supplementary file 4 — Source Code [file 41467_2020_14858_MOESM4_ESM.zip › Source_Code/S2_reproduce/report_total_cells_n_DY.txt]

                            OLS Regression Results                            
==============================================================================
Dep. Variable:          total_cells_n   R-squared:                       0.093
Model:                            OLS   Adj. R-squared:                  0.066
Method:                 Least Squares   F-statistic:                     3.397
Date:                Sat, 14 Sep 2019   Prob (F-statistic):             0.0743
Time:                        08:01:25   Log-Likelihood:                 3.9502
No. Observations:                  35   AIC:                            -3.900
Df Residuals:                      33   BIC:                           -0.7897
Df Model:                           1                                         
Covariance Type:            nonrobust                                         
==============================================================================
                 coef    std err          t      P>|t|      [0.025      0.975]
------------------------------------------------------------------------------
const          4.4977      0.075     59.910      0.000       4.345       4.650
volume         0.1455      0.079      1.843      0.074      -0.015       0.306
==============================================================================
Omnibus:                        0.501   Durbin-Watson:                   1.417
Prob(Omnibus):                  0.779   Jarque-Bera (JB):                0.633
Skew:                          -0.216   Prob(JB):                        0.729
Kurtosis:                       2.502   Cond. No.                         3.73
==============================================================================

Warnings:
[1] Standard Errors assume that the covariance matrix of the errors is correctly specified.
