# Supplementary material for: Open access resource for cellular-resolution analyses of corticocortical connectivity in the marmoset monkey
Source: Nat Commun. 2020 Feb 28;11:1133. doi: 10.1038/s41467-020-14858-0 (PMC7048793; doi:10.1038/s41467-020-14858-0)
Supplement: Supplementary file 4 — Source Code [file 41467_2020_14858_MOESM4_ESM.zip › Source_Code/S2_reproduce/report_total_cells_n_FB.txt]

                            OLS Regression Results                            
==============================================================================
Dep. Variable:          total_cells_n   R-squared:                       0.098
Model:                            OLS   Adj. R-squared:                  0.064
Method:                 Least Squares   F-statistic:                     2.918
Date:                Sat, 14 Sep 2019   Prob (F-statistic):             0.0991
Time:                        08:01:25   Log-Likelihood:                -8.7917
No. Observations:                  29   AIC:                             21.58
Df Residuals:                      27   BIC:                             24.32
Df Model:                           1                                         
Covariance Type:            nonrobust                                         
==============================================================================
                 coef    std err          t      P>|t|      [0.025      0.975]
------------------------------------------------------------------------------
const          4.3445      0.078     55.363      0.000       4.184       4.506
volume         0.2314      0.135      1.708      0.099      -0.047       0.509
==============================================================================
Omnibus:                        7.879   Durbin-Watson:                   1.482
Prob(Omnibus):                  0.019   Jarque-Bera (JB):                6.113
Skew:                          -1.026   Prob(JB):                       0.0470
Kurtosis:                       3.922   Cond. No.                         2.46
==============================================================================

Warnings:
[1] Standard Errors assume that the covariance matrix of the errors is correctly specified.
