# Supplementary material for: Open access resource for cellular-resolution analyses of corticocortical connectivity in the marmoset monkey
Source: Nat Commun. 2020 Feb 28;11:1133. doi: 10.1038/s41467-020-14858-0 (PMC7048793; doi:10.1038/s41467-020-14858-0)
Supplement: Supplementary file 4 — Source Code [file 41467_2020_14858_MOESM4_ESM.zip › Source_Code/S2_reproduce/report_total_cells_n_FE.txt]

                            OLS Regression Results                            
==============================================================================
Dep. Variable:          total_cells_n   R-squared:                       0.053
Model:                            OLS   Adj. R-squared:                  0.008
Method:                 Least Squares   F-statistic:                     1.169
Date:                Sat, 14 Sep 2019   Prob (F-statistic):              0.292
Time:                        08:01:25   Log-Likelihood:                -5.1517
No. Observations:                  23   AIC:                             14.30
Df Residuals:                      21   BIC:                             16.57
Df Model:                           1                                         
Covariance Type:            nonrobust                                         
==============================================================================
                 coef    std err          t      P>|t|      [0.025      0.975]
------------------------------------------------------------------------------
const          3.5942      0.154     23.318      0.000       3.274       3.915
volume         0.1516      0.140      1.081      0.292      -0.140       0.443
==============================================================================
Omnibus:                        0.047   Durbin-Watson:                   2.312
Prob(Omnibus):                  0.977   Jarque-Bera (JB):                0.159
Skew:                           0.089   Prob(JB):                        0.923
Kurtosis:                       2.633   Cond. No.                         4.46
==============================================================================

Warnings:
[1] Standard Errors assume that the covariance matrix of the errors is correctly specified.
