# Supplementary material for: Open access resource for cellular-resolution analyses of corticocortical connectivity in the marmoset monkey
Source: Nat Commun. 2020 Feb 28;11:1133. doi: 10.1038/s41467-020-14858-0 (PMC7048793; doi:10.1038/s41467-020-14858-0)
Supplement: Supplementary file 4 — Source Code [file 41467_2020_14858_MOESM4_ESM.zip › Source_Code/S2_reproduce/report_total_cells_n_FR.txt]

                            OLS Regression Results                            
==============================================================================
Dep. Variable:          total_cells_n   R-squared:                       0.004
Model:                            OLS   Adj. R-squared:                 -0.026
Method:                 Least Squares   F-statistic:                    0.1468
Date:                Sat, 14 Sep 2019   Prob (F-statistic):              0.704
Time:                        08:01:25   Log-Likelihood:                -12.001
No. Observations:                  35   AIC:                             28.00
Df Residuals:                      33   BIC:                             31.11
Df Model:                           1                                         
Covariance Type:            nonrobust                                         
==============================================================================
                 coef    std err          t      P>|t|      [0.025      0.975]
------------------------------------------------------------------------------
const          3.5577      0.160     22.265      0.000       3.233       3.883
volume         0.0597      0.156      0.383      0.704      -0.257       0.377
==============================================================================
Omnibus:                        1.468   Durbin-Watson:                   1.174
Prob(Omnibus):                  0.480   Jarque-Bera (JB):                1.024
Skew:                           0.418   Prob(JB):                        0.599
Kurtosis:                       2.956   Cond. No.                         5.19
==============================================================================

Warnings:
[1] Standard Errors assume that the covariance matrix of the errors is correctly specified.
