# Supplementary material for: Open access resource for cellular-resolution analyses of corticocortical connectivity in the marmoset monkey
Source: Nat Commun. 2020 Feb 28;11:1133. doi: 10.1038/s41467-020-14858-0 (PMC7048793; doi:10.1038/s41467-020-14858-0)
Supplement: Supplementary file 4 — Source Code [file 41467_2020_14858_MOESM4_ESM.zip › Source_Code/S3_reproduce/00_reproduce_wm_gm_comparison.py]

#!/usr/bin/env python
# encoding: utf-8

import numpy as np
import pandas as pd

import matplotlib.pyplot as plt
from matplotlib.ticker import MultipleLocator, FormatStrFormatter
import matplotlib.font_manager as font_manager

# This is injection_data bit hacky. If it does not work, it probably means that
# you have to install ms core fonts first. Try the command below:
# sudo apt-get install msttcorefonts
# If it still does not work, then I don't know :( You have to deal
# with the default font.
C_DEFAULT_FONT_PATH = '/usr/share/fonts/truetype/msttcorefonts/Arial.ttf'
C_REFAULT_FONT_PROP = \
    font_manager.FontProperties(fname=C_DEFAULT_FONT_PATH, size=8)
plt.rcParams['svg.fonttype'] = 'none'

params = {'text.usetex': False, 'mathtext.fontset': 'dejavusans'}
plt.rcParams.update(params)

FN_INPUT_DATASET = "wm_gm_ratio.csv"
FN_PLOT_SPEED_VS_DISTANCE_PLOT_SVG = \
    "speed_vs_distance_comparision.svg"
FN_PLOT_SPEED_VS_DISTANCE_PLOT = \
    "speed_vs_distance_comparision.png"


def plot_gmwm_parameters_comparison():
    """
    """

    C_PLOT_FIGZISE = (2, 2)
    C_ANNOTATION_FONT_SIZE = 8
    C_FIGURE_EXPORT_RESOLUTION_DPI = 300

    C_PLOT_XRANGE = [1.0, 30]
    C_PLOT_YRANGE = [0, 14]

    C_PRESET_YTICS = [4, 5, 6, 10, 11, 12, 13, 14]
    C_PRESET_XTICS = [30, 25, 20, 15, 10, 5, 1]

    fig = plt.figure(figsize=C_PLOT_FIGZISE)
    ax = plt.axes(frameon=True)
    plt.xlim(C_PLOT_XRANGE)
    plt.ylim(C_PLOT_YRANGE)
    ax.invert_xaxis()

    plt.tick_params(axis='x', which='both', pad=2, direction='in',
                    bottom='on', top='off', labelbottom='on')
    plt.tick_params(axis='y', direction='in', pad=2,
                    which='both', right='off', left='on')

    plt.minorticks_off()
    plt.tick_params(axis='both',
        which='major',
        labelsize=C_ANNOTATION_FONT_SIZE)

    major_locator_x = MultipleLocator(10)
    major_formatter_x = FormatStrFormatter('%d')
    ax.xaxis.set_major_locator(major_locator_x)
    ax.xaxis.set_major_formatter(major_formatter_x)

    major_locator_y = MultipleLocator(5)
    major_formatter_y = FormatStrFormatter('%d')
    ax.yaxis.set_major_locator(major_locator_y)
    ax.yaxis.set_major_formatter(major_formatter_y)

    plt.xticks(C_PRESET_XTICS)
    plt.yticks(C_PRESET_YTICS)
    ax.xaxis.labelpad = 2
    ax.yaxis.labelpad = 1

    plt.xlabel("WM speed / GM speed",
        fontsize=C_ANNOTATION_FONT_SIZE,
        fontproperties=C_REFAULT_FONT_PROP)
    plt.ylabel("Interareal distance (mm)",
        fontsize=C_ANNOTATION_FONT_SIZE,
        fontproperties=C_REFAULT_FONT_PROP)

    for label in ax.get_xticklabels():
        label.set_fontproperties(C_REFAULT_FONT_PROP)
        label.set_fontsize(C_ANNOTATION_FONT_SIZE)

    for label in ax.get_yticklabels():
        label.set_fontproperties(C_REFAULT_FONT_PROP)
        label.set_fontsize(C_ANNOTATION_FONT_SIZE)

    df = pd.read_csv(FN_INPUT_DATASET, delimiter=" ")

    x_domain = np.array(df["wm_gm_ratio"])
    mean_distance = np.array(df["mean_distance"])
    dist_stddev = np.array(df["dist_stddev"])

    all_mean, = plt.plot(x_domain, mean_distance,
        "-", c="black", lw=2, label="$\mu$")
    all_sigma, = plt.plot(x_domain, dist_stddev,
        "--", c="black", lw=2, label="$\sigma$")
    plt.axvline(x=20., color='#888888', linestyle=':')

    plt.legend(handles=[all_mean, all_sigma],
        loc=0, handlelength=2,
        ncol=1, fontsize=7,
        labelspacing=0,
        borderaxespad=None,
        columnspacing=0,
        frameon=False)
    plt.subplots_adjust(left=0.05, bottom=0.05, right=0.95, top=0.95)

    # And finally at the end of the day save the plot. Note the
    # bbox_inches='tight' switch. It makes the plot fit the canvas.
    fig.savefig(FN_PLOT_SPEED_VS_DISTANCE_PLOT_SVG,
                dpi=C_FIGURE_EXPORT_RESOLUTION_DPI,
                bbox_inches='tight')
#   fig.savefig(FN_PLOT_SPEED_VS_DISTANCE_PLOT,
#               dpi=C_FIGURE_EXPORT_RESOLUTION_DPI,
#               bbox_inches='tight')
    fig.clf()
    plt.close()


if __name__ == "__main__":
    plot_gmwm_parameters_comparison()
