# Supplementary material for: Open access resource for cellular-resolution analyses of corticocortical connectivity in the marmoset monkey
Source: Nat Commun. 2020 Feb 28;11:1133. doi: 10.1038/s41467-020-14858-0 (PMC7048793; doi:10.1038/s41467-020-14858-0)
Supplement: Supplementary file 4 — Source Code [file 41467_2020_14858_MOESM4_ESM.zip › Source_Code/S3_reproduce/01_histogram_interareal_distances.py]

#!/usr/bin/env python
# encoding: utf-8

import numpy as np
import matplotlib.mlab as mlab
import pandas as pd

import matplotlib.pyplot as plt
from matplotlib.ticker import MultipleLocator, FormatStrFormatter
import matplotlib.font_manager as font_manager

# This is injection_data bit hacky. If it does not work, it probably means that
# you have to install ms core fonts first. Try the command below:
# sudo apt-get install msttcorefonts
# If it still does not work, then I don't know :( You have to deal
# with the default font.
C_DEFAULT_FONT_PATH = '/usr/share/fonts/truetype/msttcorefonts/Arial.ttf'
C_REFAULT_FONT_PROP = font_manager.FontProperties(fname=C_DEFAULT_FONT_PATH,
                            size=8)
plt.rcParams['svg.fonttype'] = 'none'

params = {'text.usetex': False, 'mathtext.fontset': 'dejavusans'}
plt.rcParams.update(params)

C_WM_GM_RATIO = 20.
C_DISTANCE_LIMIIT = 35
FN_PLOT_DISTR_INTERAREAL_DIST_TPLT = \
    "distribution_of_interareal_distances_%4.2f.png"
FN_PLOT_DISTR_INTERAREAL_DIST_TPLT_SVG = \
    "distribution_of_interareal_distances_%4.2f.svg"


def plot_distribution_of_interareal_distances():
    """
    """

    df = pd.read_csv("marmoset_brain_architecture_1_0_interareal_distance_matrix.txt",
        delimiter=" ", names=["source", "target", "distance"])
    df = df[(df["source"] != df["target"])]

    e_mean = df.distance.mean()
    e_std = df.distance.std()
    print e_mean, e_std
    distance_entire = np.array(df.distance)
    all_nodes = df["source"].unique()

    C_PLOT_FIGZISE = (3, 2)
    C_ANNOTATION_FONT_SIZE = 8
    C_FIGURE_EXPORT_RESOLUTION_DPI = 300
    C_FITTING_LINEWIDTH = 2
    C_HISTOGRAM_BIN_SIZE = 2
    C_HISTOGRAM_BAR_ALPHA = 0.4
    C_DOMAIN_POINTS = 100

    C_PLOT_XRANGE = [0, C_DISTANCE_LIMIIT]
    C_PLOT_YRANGE = [0, 0.08]

    fig = plt.figure(figsize=C_PLOT_FIGZISE)
    ax = plt.gca()
    ax.set_xlim(C_PLOT_XRANGE)
    ax.set_ylim(C_PLOT_YRANGE)

    plt.tick_params(axis='x', which='both', pad=0,
                    bottom='on', top='off', labelbottom='on')
    plt.tick_params(axis='y', pad=3, direction='in',
                    which='both', right='off', left='on')
    ax.spines['top'].set_visible(False)
    ax.spines['right'].set_visible(False)

    plt.minorticks_on()
    plt.tick_params(axis='both',
        which='major',
        labelsize=C_ANNOTATION_FONT_SIZE)

    major_locator_x = MultipleLocator(10)
    major_formatter_x = FormatStrFormatter('%d')
    ax.xaxis.set_major_locator(major_locator_x)
    ax.xaxis.set_major_formatter(major_formatter_x)
    ax.xaxis.set_minor_locator(MultipleLocator(5))

    major_locator_y = MultipleLocator(0.02)
    major_formatter_y = FormatStrFormatter('%1.2f')
    ax.yaxis.set_major_locator(major_locator_y)
    ax.yaxis.set_major_formatter(major_formatter_y)
    ax.yaxis.set_minor_locator(MultipleLocator(0.01))

    ax.xaxis.labelpad = 0
    ax.yaxis.labelpad = 0

    plt.xlabel("Interareal distance (mm)",
        fontsize=C_ANNOTATION_FONT_SIZE,
        fontproperties=C_REFAULT_FONT_PROP)
    plt.ylabel("Probability",
        fontsize=C_ANNOTATION_FONT_SIZE,
        fontproperties=C_REFAULT_FONT_PROP)

    for label in ax.get_xticklabels():
        label.set_fontproperties(C_REFAULT_FONT_PROP)
        label.set_fontsize(C_ANNOTATION_FONT_SIZE)

    for label in ax.get_yticklabels():
        label.set_fontproperties(C_REFAULT_FONT_PROP)
        label.set_fontsize(C_ANNOTATION_FONT_SIZE)

    # Define the domain:
    d_domain = np.linspace(0, C_DISTANCE_LIMIIT, C_DOMAIN_POINTS)

    # And also define the binning:
    bins = np.arange(0, C_DISTANCE_LIMIIT, C_HISTOGRAM_BIN_SIZE)

    entire_fitting, = plt.plot(d_domain, mlab.normpdf(d_domain, e_mean, e_std),
        "-", color="black", linewidth=C_FITTING_LINEWIDTH,
        label=r"$G_{%d\times%d}$, $\mu=%1.1f\;\mathrm{mm}, \sigma=%1.1f\;\mathrm{mm}$" %
                (len(all_nodes), len(all_nodes), e_mean, e_std))
    e_xs, e_ys, _ = plt.hist(distance_entire,
        bins=bins,
        range=(0, C_DISTANCE_LIMIIT),
        normed=True, linewidth=1, edgecolor="#555555",
        facecolor='#eeeeee')

    plt.legend(handles=[entire_fitting],
        loc=10,
        handlelength=2,
        ncol=1,
        labelspacing=0,
        borderaxespad=None,
        columnspacing=0,
        frameon=False,
        bbox_to_anchor=(0.6, 0.95),
        fontsize=C_ANNOTATION_FONT_SIZE, prop=C_REFAULT_FONT_PROP)
    plt.subplots_adjust(left=0.1, bottom=0.1, right=0.9, top=0.9)

#   output_filename = FN_PLOT_DISTR_INTERAREAL_DIST_TPLT % \
#       C_WM_GM_RATIO
#   fig.savefig(output_filename,
#               dpi=C_FIGURE_EXPORT_RESOLUTION_DPI,
#               bbox_inches='tight')

    output_filename_svg = FN_PLOT_DISTR_INTERAREAL_DIST_TPLT_SVG % \
        C_WM_GM_RATIO
    fig.savefig(output_filename_svg,
                dpi=C_FIGURE_EXPORT_RESOLUTION_DPI,
                bbox_inches='tight')
    plt.clf()


if __name__ == "__main__":
    plot_distribution_of_interareal_distances()
