# Supplementary material for: Open access resource for cellular-resolution analyses of corticocortical connectivity in the marmoset monkey
Source: Nat Commun. 2020 Feb 28;11:1133. doi: 10.1038/s41467-020-14858-0 (PMC7048793; doi:10.1038/s41467-020-14858-0)
Supplement: Supplementary file 4 — Source Code [file 41467_2020_14858_MOESM4_ESM.zip › Source_Code/S3_reproduce/02_discrepancies.py]

#!/usr/bin/env python
# encoding: utf-8

import pandas as pd
import networkx as nx
import matplotlib.pyplot as plt
import numpy as np
from matplotlib.ticker import MultipleLocator, FormatStrFormatter
import matplotlib.font_manager as font_manager

# This is a bit hacky. If it does not work, it probably means that you have to
# install ms core fonts first. Try the command below: sudo apt-get install
# msttcorefonts If it still does not work, then I don't know :( You have to
# deal with the default font.
C_DEFAULT_FONT_PATH = '/usr/share/fonts/truetype/msttcorefonts/Arial.ttf'
C_REFAULT_FONT_PROP = font_manager.FontProperties(fname=C_DEFAULT_FONT_PATH)

plt.rcParams.update({'mathtext.default':  'regular'})

C_PLOT_FIGZISE = (3, 2)
C_WEIGHT_MIN = -6
C_WEIGHT_MAX = 0
C_PLOT_XRANGE = (C_WEIGHT_MIN, C_WEIGHT_MAX)
C_PLOT_YRANGE = (1., 10000)
C_ANNOTATION_FONT_SIZE = 8
C_ANNOTATION_FONT_SIZE_SMALL = 6
C_Y_AXIS_LABELS = [0.2, 0.4, 0.6, 0.8, 1.0]
C_CDF_PLOT_NUMBER_OF_POINTS = 100
C_FIGURE_EXPORT_RESOLUTION_DPI = 300

C_HISTOGRAM_BAR_COLOR = "#dddddd"
C_HISTOGRAM_BAR_STROKE_COLOR = "#555555"
C_CDF_PLOT_LINE_STROKE = "#555555"
C_CDF_PLOT_LINE_WIDTH = 1

C_HISTOGRAM_BINS_NO = 24
output_filename = "distances_discrepancy.svg"

df = pd.read_csv("summary_ratio_20.000.csv", delimiter=",")
df = df[df["s"] != df["t"]]
all_nodes = sorted(df["s"].unique())

G = {}
comparison = {}
discrepancies = set()
averaged_distances = {}

for idx, row in df.iterrows():
    G[(row.s, row.t)] = float(row.distance)

i = 0
for s in all_nodes:
    for t in all_nodes:
        if s != t:
            l1 = G[(s, t)]
            l2 = G[(t, s)]
            c = 2 * abs(l1 - l2) / (l1 + l2)

            if ((t, s) not in comparison) and ((s, t) not in comparison):
                comparison[(t, s)] = c
                i += 1

            if c > 0.3 and not (((s, t, c) in discrepancies) or ((t, s, c) in discrepancies)):
                discrepancies.add((s, t, c))

            if ((s, t) not in averaged_distances) and \
               ((t, s) not in averaged_distances):
                averaged_distances[(s, t)] = (l1, l2, 0.5 * (l1 + l2), c)


discrepancies = sorted(list(discrepancies), key=lambda x: x[2])

val_cached = list(comparison.values())
val_sort_cached = list(sorted(comparison.values()))

for i in np.arange(0, 1.00, 0.01):
    thresh = i * len(val_cached)
    print i, val_sort_cached[int(thresh)]

fig = plt.figure(figsize=C_PLOT_FIGZISE)
ax = plt.axes(frameon=True)
plt.ylim(C_PLOT_YRANGE)

major_locator_x = MultipleLocator(0.2)
major_formatter_x = FormatStrFormatter('%3.1f')
minor_locator_x = MultipleLocator(2)
ax.xaxis.set_major_locator(major_locator_x)
ax.xaxis.set_minor_locator(minor_locator_x)
ax.xaxis.set_major_formatter(major_formatter_x)

ax.xaxis.labelpad = -1
ax.yaxis.labelpad = -1

comp = np.array(comparison.values())
hist_y, hist_x, hist_bars = \
        plt.hist(comp, bins=40, range=(0, 1), density=False,
                color=C_HISTOGRAM_BAR_COLOR)
plt.setp(hist_bars, 'edgecolor', C_HISTOGRAM_BAR_STROKE_COLOR)

for hist_bin, hist_val in zip(hist_x, hist_y):
    print hist_val, hist_val

ax.set_yscale("log")

# Now we configure ticks labels properties like
# font-family and font size
for label in ax.get_xticklabels():
    label.set_fontproperties(C_REFAULT_FONT_PROP)
    label.set_fontsize(C_ANNOTATION_FONT_SIZE)

for label in ax.get_yticklabels():
    label.set_fontproperties(C_REFAULT_FONT_PROP)
    label.set_fontsize(C_ANNOTATION_FONT_SIZE)

# Now we're setting up the X and Y axis labels.
plt.xlabel('$\delta_{ij} = 2 |d_{ij} - d_{ji}| / (d_{ij} + d_{ji})$',
    fontsize=C_ANNOTATION_FONT_SIZE,
    fontproperties=C_REFAULT_FONT_PROP)
plt.ylabel('density',
    fontsize=C_ANNOTATION_FONT_SIZE,
    fontproperties=C_REFAULT_FONT_PROP)

for idx, (s, t, c) in enumerate(discrepancies):
    ax.text(
        0.6, idx * 0.05 + 0.2,
        "$\delta_{%s, %s}$ = %3.2f" % (s, t, c),
        fontsize=C_ANNOTATION_FONT_SIZE_SMALL,
        horizontalalignment="left",
        transform=ax.transAxes,
        fontproperties=C_REFAULT_FONT_PROP)

plt.gcf().subplots_adjust(left=0.15, bottom=0.18, top=0.98, right=0.98)

fig.savefig(output_filename, dpi=C_FIGURE_EXPORT_RESOLUTION_DPI)
fig.clf()
plt.close()
