# Supplementary material for: Open access resource for cellular-resolution analyses of corticocortical connectivity in the marmoset monkey
Source: Nat Commun. 2020 Feb 28;11:1133. doi: 10.1038/s41467-020-14858-0 (PMC7048793; doi:10.1038/s41467-020-14858-0)
Supplement: Supplementary file 4 — Source Code [file 41467_2020_14858_MOESM4_ESM.zip › Source_Code/S3_reproduce/marmoset_brain_architecture_1_0_interareal_distance_matrix.txt]

S2I S2I 0.0
S2I AuRTM 8.86187914528
S2I AuRTL 9.5592025739
S2I OPAl 10.5342151942
S2I A6M 9.03260517658
S2I LIP 8.80849148843
S2I MIP 10.0577611421
S2I AuA1 5.69461360611
S2I S2PR 6.44852206921
S2I V1 16.7613068006
S2I PGa-IPa 7.36953456433
S2I V2 14.2667551828
S2I V6A 11.0514002284
S2I V4 12.3709417441
S2I A6Vb 8.07000933376
S2I A6Va 7.20855067872
S2I TPPro 10.095126435
S2I A23a 8.39114282574
S2I A23b 9.02189614738
S2I A23c 8.07212226613
S2I TPO 8.90081839908
S2I A13b 12.9621702539
S2I A13a 12.6305278941
S2I TF 11.9953764341
S2I GI 4.68824971275
S2I A25 12.3359466708
S2I AuAL 7.30430598602
S2I Gu 7.7371677119
S2I A13M 10.2595784288
S2I A13L 9.01468027719
S2I A23V 11.3737848064
S2I TPt 4.16745159114
S2I Pir 11.5411644425
S2I A29d 7.88093392246
S2I A19M 11.907971983
S2I A4c 5.14930625723
S2I APir 14.9621286649
S2I TPro 7.52731904563
S2I Ent 15.8054555444
S2I VIP 8.39388853578
S2I ReI 2.11853703557
S2I PF 3.58957105619
S2I PG 7.18002465493
S2I PE 7.71460011395
S2I A47O 8.80007001398
S2I A47L 11.1014469939
S2I A47M 10.4056343272
S2I OPt 8.80861365232
S2I A32 12.3322729873
S2I A45 9.26717843303
S2I AuCPB 6.57591794899
S2I A8aV 9.45191001928
S2I A4ab 6.91382157134
S2I A8aD 10.013644568
S2I V4T 9.97785434774
S2I S2PV 3.99129380267
S2I AuML 5.78543332148
S2I AuRPB 9.76280655777
S2I ProSt 10.740496521
S2I V3A 11.100349847
S2I FST 8.18474010445
S2I PEC 10.0046693451
S2I A14C 12.8018781021
S2I A31 9.23417832712
S2I A30 8.92134062348
S2I A36 13.2774790017
S2I A35 13.9931769986
S2I TEO 11.8193755377
S2I A14R 12.7546531831
S2I ProM 8.23626097447
S2I AuR 7.013665042
S2I A29a-c 10.8343107312
S2I V6 12.9375660091
S2I A6DR 8.66250616766
S2I A6DC 7.02360223739
S2I TE1 11.7878209125
S2I TE2 10.8072090443
S2I TE3 9.35274269319
S2I TLO 13.2472309818
S2I A8b 10.945601976
S2I PFG 5.14984500646
S2I A46V 11.7397204662
S2I A3b 4.06607018366
S2I A3a 4.16401491916
S2I A46D 11.840011717
S2I DI 6.05485824191
S2I MST 5.8074561786
S2I AIP 7.24080469718
S2I A24a 10.0209193127
S2I A24c 9.41890827856
S2I A24b 10.1616237917
S2I A24d 8.73791375024
S2I A19DI 11.9817275795
S2I A11 12.1329406453
S2I A10 13.2455934483
S2I S2E 0.965423994864
S2I PGM 10.6338108078
S2I A8C 6.98051655376
S2I TL 13.6713205338
S2I V3 14.5829910856
S2I A32V 12.6355802533
S2I V5 7.9029075358
S2I TH 14.2991525022
S2I A9 12.5244123767
S2I AuRT 9.99434693506
S2I A1-2 3.8663685937
S2I AI 6.79981378927
S2I IPro 6.87948229908
S2I STR 10.6345677396
S2I AuRM 6.90723445776
S2I TFO 12.048843469
S2I OPro 8.4884983384
S2I PaIL 9.71060541239
S2I PaIM 8.8448831678
S2I AuCM 4.17883195878
S2I AuCL 5.39590573941
AuRTM S2I 8.86187914528
AuRTM AuRTM 0.0
AuRTM AuRTL 1.08260470982
AuRTM OPAl 16.7121562946
AuRTM A6M 16.4297046506
AuRTM LIP 13.566513003
AuRTM MIP 15.2868734222
AuRTM AuA1 4.57111726846
AuRTM S2PR 8.6660516425
AuRTM V1 21.2055590798
AuRTM PGa-IPa 5.92727036582
AuRTM V2 18.2716677974
AuRTM V6A 16.8499936749
AuRTM V4 12.3740355055
AuRTM A6Vb 13.8974414833
AuRTM A6Va 13.1456519605
AuRTM TPPro 5.2702365825
AuRTM A23a 15.0735468825
AuRTM A23b 15.5185911978
AuRTM A23c 15.6093955448
AuRTM TPO 3.31817839153
AuRTM A13b 19.3797928366
AuRTM A13a 18.9926799439
AuRTM TF 8.44442531066
AuRTM GI 7.04574840902
AuRTM A25 18.7014216764
AuRTM AuAL 3.06973261543
AuRTM Gu 7.5156029885
AuRTM A13M 16.5530599868
AuRTM A13L 15.1586168426
AuRTM A23V 16.254097522
AuRTM TPt 7.86504187665
AuRTM Pir 7.05420082003
AuRTM A29d 14.17703107
AuRTM A19M 16.9788856985
AuRTM A4c 12.0867671048
AuRTM APir 10.287303508
AuRTM TPro 1.55730764871
AuRTM Ent 9.98975731664
AuRTM VIP 13.8711247846
AuRTM ReI 7.07235227818
AuRTM PF 10.9547049996
AuRTM PG 11.9651859563
AuRTM PE 14.3240646305
AuRTM A47O 14.6744926926
AuRTM A47L 17.3319564366
AuRTM A47M 16.6029321944
AuRTM OPt 12.6354495683
AuRTM A32 18.8854745002
AuRTM A45 15.2085874938
AuRTM AuCPB 3.59301514738
AuRTM A8aV 15.6753515391
AuRTM A4ab 14.713733634
AuRTM A8aD 16.9887492568
AuRTM V4T 11.4340668497
AuRTM S2PV 9.34487569449
AuRTM AuML 4.58999599398
AuRTM AuRPB 1.46628320596
AuRTM ProSt 15.4204339199
AuRTM V3A 15.9166010715
AuRTM FST 8.10116417562
AuRTM PEC 15.9995935563
AuRTM A14C 19.1667299171
AuRTM A31 15.8876915463
AuRTM A30 15.4515502392
AuRTM A36 8.01835202311
AuRTM A35 8.57452395095
AuRTM TEO 10.605822076
AuRTM A14R 19.1442126194
AuRTM ProM 14.0563709996
AuRTM AuR 3.031398785
AuRTM A29a-c 15.3426390065
AuRTM V6 17.9449265029
AuRTM A6DR 15.8143440156
AuRTM A6DC 14.266510845
AuRTM TE1 6.25344308951
AuRTM TE2 6.97421974013
AuRTM TE3 6.95231021029
AuRTM TLO 11.08983577
AuRTM A8b 18.1252958797
AuRTM PFG 10.9394189325
AuRTM A46V 18.093946845
AuRTM A3b 11.8721852301
AuRTM A3a 11.6402956531
AuRTM A46D 18.3847186481
AuRTM DI 5.7504529713
AuRTM MST 7.61332787511
AuRTM AIP 13.1060192994
AuRTM A24a 17.232792613
AuRTM A24c 16.7541198691
AuRTM A24b 17.4270768428
AuRTM A24d 16.527680591
AuRTM A19DI 15.2680613797
AuRTM A11 18.6011013565
AuRTM A10 19.6989654246
AuRTM S2E 10.6242251108
AuRTM PGM 16.2711151568
AuRTM A8C 13.4881462415
AuRTM TL 10.1520904217
AuRTM V3 15.322672737
AuRTM A32V 19.0569188429
AuRTM V5 10.2399255899
AuRTM TH 11.4303136203
AuRTM A9 19.1392038295
AuRTM AuRT 1.51795526001
AuRTM A1-2 11.4510710247
AuRTM AI 5.22057368528
AuRTM IPro 2.33875351438
AuRTM STR 3.28467970906
AuRTM AuRM 2.87768421583
AuRTM TFO 9.77395592854
AuRTM OPro 7.2928792653
AuRTM PaIL 1.55798718866
AuRTM PaIM 4.01268793495
AuRTM AuCM 5.31455098348
AuRTM AuCL 5.71520368451
AuRTL S2I 9.5592025739
AuRTL AuRTM 1.08260470982
AuRTL AuRTL 0.0
AuRTL OPAl 14.8591277126
AuRTL A6M 17.1328738453
AuRTL LIP 14.2514894144
AuRTL MIP 15.9747034288
AuRTL AuA1 5.29277186451
AuRTL S2PR 8.68232665893
AuRTL V1 21.8858593351
AuRTL PGa-IPa 6.58681164429
AuRTL V2 18.9545064291
AuRTL V6A 17.5400552141
AuRTL V4 13.0331944038
AuRTL A6Vb 11.9794974979
AuRTL A6Va 11.3003995336
AuRTL TPPro 5.22532906918
AuRTL A23a 15.7661376221
AuRTL A23b 16.2073084901
AuRTL A23c 16.3083964638
AuRTL TPO 3.81067617273
AuRTL A13b 17.6312002989
AuRTL A13a 17.2289870467
AuRTL TF 8.84864100932
AuRTL GI 7.04700820792
AuRTL A25 16.9333998185
AuRTL AuAL 3.79445736836
AuRTL Gu 7.53376905644
AuRTL A13M 14.7533630053
AuRTL A13L 13.2929675185
AuRTL A23V 16.9363075309
AuRTL TPt 8.55598635113
AuRTL Pir 7.01281868283
AuRTL A29d 14.865896458
AuRTL A19M 17.6673763063
AuRTL A4c 11.760094199
AuRTL APir 10.249018787
AuRTL TPro 2.27441029122
AuRTL Ent 9.95538549287
AuRTL VIP 14.5595100907
AuRTL ReI 7.76586822814
AuRTL PF 11.6480779749
AuRTL PG 12.6545775424
AuRTL PE 15.0166372959
AuRTL A47O 12.7597672212
AuRTL A47L 15.5076912875
AuRTL A47M 14.7782222234
AuRTL OPt 13.3164177709
AuRTL A32 17.1760168993
AuRTL A45 13.3216403057
AuRTL AuCPB 4.31142752388
AuRTL A8aV 13.8748795817
AuRTL A4ab 15.408554293
AuRTL A8aD 15.2035007162
AuRTL V4T 12.1105344427
AuRTL S2PV 10.0407940601
AuRTL AuML 5.3137799082
AuRTL AuRPB 1.16190208238
AuRTL ProSt 16.1060609454
AuRTL V3A 16.6054210886
AuRTL FST 8.77459301717
AuRTL PEC 16.6856396653
AuRTL A14C 17.4025243986
AuRTL A31 16.5757493628
AuRTL A30 16.1389517682
AuRTL A36 8.2625074771
AuRTL A35 9.05969091368
AuRTL TEO 11.0464109862
AuRTL A14R 17.3900747627
AuRTL ProM 12.1353852997
AuRTL AuR 3.75832637404
AuRTL A29a-c 16.0243656175
AuRTL V6 18.6280847671
AuRTL A6DR 16.5181194422
AuRTL A6DC 14.9635141243
AuRTL TE1 6.21938172542
AuRTL TE2 7.25412904923
AuRTL TE3 7.44767992811
AuRTL TLO 11.5730190288
AuRTL A8b 18.8239675023
AuRTL PFG 11.6286970491
AuRTL A46V 16.3069034742
AuRTL A3b 12.5657859169
AuRTL A3a 12.33838696
AuRTL A46D 16.6831369116
AuRTL DI 5.76695648935
AuRTL MST 8.30187781785
AuRTL AIP 13.7968829155
AuRTL A24a 17.9255995223
AuRTL A24c 17.4506766517
AuRTL A24b 18.1216171316
AuRTL A24d 17.2258615393
AuRTL A19DI 15.9440510356
AuRTL A11 16.8689499173
AuRTL A10 17.950136083
AuRTL S2E 11.3179771049
AuRTL PGM 16.9561428546
AuRTL A8C 11.9499294038
AuRTL TL 10.5648691569
AuRTL V3 15.9936376626
AuRTL A32V 17.3154738984
AuRTL V5 10.9211930858
AuRTL TH 11.8488454258
AuRTL A9 17.4588714843
AuRTL AuRT 1.53769037606
AuRTL A1-2 12.1478065256
AuRTL AI 5.23385113546
AuRTL IPro 2.74073661341
AuRTL STR 3.18468036006
AuRTL AuRM 3.60385701491
AuRTL TFO 10.2563632942
AuRTL OPro 7.30297398924
AuRTL PaIL 1.32919340603
AuRTL PaIM 3.95180606455
AuRTL AuCM 6.03474867249
AuRTL AuCL 6.4549123507
OPAl S2I 10.5342151942
OPAl AuRTM 16.7121562946
OPAl AuRTL 14.8591277126
OPAl OPAl 0.0
OPAl A6M 9.37287909155
OPAl LIP 17.5170850439
OPAl MIP 18.4988083665
OPAl AuA1 14.0215599663
OPAl S2PR 9.60782532563
OPAl V1 25.4092216584
OPAl PGa-IPa 15.3828353495
OPAl V2 23.0147371563
OPAl V6A 18.7770854119
OPAl V4 21.5293205704
OPAl A6Vb 6.93631732905
OPAl A6Va 6.22669492621
OPAl TPPro 14.6860374136
OPAl A23a 15.1715031768
OPAl A23b 16.0946744242
OPAl A23c 12.3328167046
OPAl TPO 16.7541305549
OPAl A13b 7.78585074941
OPAl A13a 7.00629943196
OPAl TF 19.9063907538
OPAl GI 10.0520714226
OPAl A25 6.68370107667
OPAl AuAL 15.2845933006
OPAl Gu 3.29899175822
OPAl A13M 3.61906420374
OPAl A13L 2.61761871195
OPAl A23V 19.9174203331
OPAl TPt 13.2775424702
OPAl Pir 16.1310770765
OPAl A29d 15.1825898979
OPAl A19M 20.287478803
OPAl A4c 7.09483338912
OPAl APir 19.5654301035
OPAl TPro 15.4418211237
OPAl Ent 19.2707075505
OPAl VIP 16.7954186718
OPAl ReI 10.3679797804
OPAl PF 11.7384026735
OPAl PG 15.9856437812
OPAl PE 14.9789080351
OPAl A47O 2.71142167883
OPAl A47L 7.63908353653
OPAl A47M 6.9072909766
OPAl OPt 17.7512688832
OPAl A32 7.85743092193
OPAl A45 6.68539557579
OPAl AuCPB 14.4754173803
OPAl A8aV 6.4893410358
OPAl A4ab 10.234568904
OPAl A8aD 7.07318926541
OPAl V4T 19.0883377303
OPAl S2PV 9.82060321745
OPAl AuML 13.9921536509
OPAl AuRPB 14.7701019438
OPAl ProSt 19.4269043928
OPAl V3A 19.7253548043
OPAl FST 16.8663150976
OPAl PEC 17.5832305458
OPAl A14C 7.2053818821
OPAl A31 16.0042590971
OPAl A30 15.6764486229
OPAl A36 18.2594522956
OPAl A35 18.7302399835
OPAl TEO 20.445294227
OPAl A14R 7.37792790656
OPAl ProM 7.26336418488
OPAl AuR 15.0049358131
OPAl A29a-c 19.2959143286
OPAl V6 21.2922767166
OPAl A6DR 7.16533373533
OPAl A6DC 7.67365333449
OPAl TE1 15.5722803234
OPAl TE2 18.7043225892
OPAl TE3 17.3664859799
OPAl TLO 21.8178313562
OPAl A8b 8.64096058589
OPAl PFG 13.8797882862
OPAl A46V 7.97688925539
OPAl A3b 10.8552479492
OPAl A3a 9.50031373323
OPAl A46D 7.88985515909
OPAl DI 10.518329032
OPAl MST 14.8777752473
OPAl AIP 15.6642998672
OPAl A24a 8.01239533483
OPAl A24c 9.2864506526
OPAl A24b 9.22907917419
OPAl A24d 10.6581424033
OPAl A19DI 20.9549207546
OPAl A11 7.78909372013
OPAl A10 9.12872947066
OPAl S2E 11.011337983
OPAl PGM 18.6521766218
OPAl A8C 6.04848914099
OPAl TL 21.5848334817
OPAl V3 23.7103822799
OPAl A32V 7.53610451031
OPAl V5 16.9969091718
OPAl TH 22.327914582
OPAl A9 8.43975676014
OPAl AuRT 15.9008851675
OPAl A1-2 11.486512025
OPAl AI 10.9956245026
OPAl IPro 12.5408693426
OPAl STR 14.3761542709
OPAl AuRM 14.8970859183
OPAl TFO 20.188856479
OPAl OPro 1.83045799772
OPAl PaIL 13.9160291542
OPAl PaIM 13.4135515613
OPAl AuCM 12.5706323332
OPAl AuCL 14.0170591117
A6M S2I 9.03260517658
A6M AuRTM 16.4297046506
A6M AuRTL 17.1328738453
A6M OPAl 9.37287909155
A6M A6M 0.0
A6M LIP 13.4754460857
A6M MIP 13.4672844405
A6M AuA1 13.4124260089
A6M S2PR 10.6494484961
A6M V1 20.2669133508
A6M PGa-IPa 15.252955429
A6M V2 18.476636735
A6M V6A 13.1441185312
A6M V4 19.524779949
A6M A6Vb 9.49801177001
A6M A6Va 8.16366013946
A6M TPPro 15.6002194483
A6M A23a 9.40200582551
A6M A23b 10.3263403167
A6M A23c 5.91137080028
A6M TPO 16.9376441132
A6M A13b 8.5361196591
A6M A13a 8.30160404075
A6M TF 19.9884317787
A6M GI 10.651630267
A6M A25 7.89462923358
A6M AuAL 14.8703690954
A6M Gu 12.6298643177
A6M A13M 8.05056316738
A6M A13L 7.77696792703
A6M A23V 14.859088533
A6M TPt 11.1662425999
A6M Pir 17.0451401627
A6M A29d 9.58672580264
A6M A19M 15.0351161073
A6M A4c 6.48887756639
A6M APir 20.4780481642
A6M TPro 15.0892733148
A6M Ent 20.1844800223
A6M VIP 11.9815072173
A6M ReI 9.50622933632
A6M PF 8.71882668453
A6M PG 12.4943804246
A6M PE 9.52407939296
A6M A47O 9.1569076188
A6M A47L 8.47938851055
A6M A47M 7.97219657548
A6M OPt 14.4471566446
A6M A32 7.60370164773
A6M A45 8.88026579775
A6M AuCPB 14.1318507019
A6M A8aV 7.54633929926
A6M A4ab 4.33673640964
A6M A8aD 5.62130949935
A6M V4T 16.8041787084
A6M S2PV 9.7288211125
A6M AuML 13.4539182094
A6M AuRPB 17.3390999015
A6M ProSt 14.6416125926
A6M V3A 14.8541939869
A6M FST 15.6516299839
A6M PEC 11.9094582245
A6M A14C 8.41457815714
A6M A31 10.0792924574
A6M A30 10.2880579256
A6M A36 21.3140280971
A6M A35 22.0342443918
A6M TEO 19.2814088262
A6M A14R 8.3768362261
A6M ProM 9.78390433633
A6M AuR 14.5770768726
A6M A29a-c 14.4212362503
A6M V6 15.9009404578
A6M A6DR 4.21656267068
A6M A6DC 3.9981474304
A6M TE1 16.4853705503
A6M TE2 18.8101762209
A6M TE3 17.2243857729
A6M TLO 20.7594504689
A6M A8b 4.87627692695
A6M PFG 10.7479818202
A6M A46V 8.17532681581
A6M A3b 7.24096772192
A6M A3a 6.60873600534
A6M A46D 7.25264923633
A6M DI 11.4264292101
A6M MST 13.1273364569
A6M AIP 11.3991423199
A6M A24a 4.74460103626
A6M A24c 2.65766946387
A6M A24b 4.43731107121
A6M A24d 3.6366415658
A6M A19DI 17.3888173441
A6M A11 7.96901364831
A6M A10 8.83940098592
A6M S2E 9.02621204264
A6M PGM 13.1998217878
A6M A8C 6.17653236729
A6M TL 21.6592311323
A6M V3 21.5458398134
A6M A32V 8.18794437123
A6M V5 14.5601162003
A6M TH 22.1607921775
A6M A9 7.62174612509
A6M AuRT 17.5618201074
A6M A1-2 7.9359178885
A6M AI 11.915401997
A6M IPro 13.42402133
A6M STR 15.2896029581
A6M AuRM 14.4742887273
A6M TFO 19.5691830022
A6M OPro 10.9215110002
A6M PaIL 14.8241884654
A6M PaIM 14.3276755677
A6M AuCM 11.7197534741
A6M AuCL 13.197659913
LIP S2I 8.80849148843
LIP AuRTM 13.566513003
LIP AuRTL 14.2514894144
LIP OPAl 17.5170850439
LIP A6M 13.4754460857
LIP LIP 0.0
LIP MIP 3.6399418932
LIP AuA1 10.371710151
LIP S2PR 13.8379850687
LIP V1 9.82640487355
LIP PGa-IPa 10.8203631792
LIP V2 7.22900917381
LIP V6A 5.75597803776
LIP V4 10.8449107173
LIP A6Vb 15.3624200924
LIP A6Va 14.4382621136
LIP TPPro 17.0858719805
LIP A23a 6.70353668644
LIP A23b 6.37442059847
LIP A23c 9.92627306655
LIP TPO 13.3994724869
LIP A13b 19.288769187
LIP A13a 18.8727895218
LIP TF 15.4441562574
LIP GI 11.871815449
LIP A25 18.4376945074
LIP AuAL 12.0277453344
LIP Gu 15.0294926361
LIP A13M 17.088383557
LIP A13L 15.9966076843
LIP A23V 5.34120222346
LIP TPt 6.5916881271
LIP Pir 18.4971771154
LIP A29d 6.32760614368
LIP A19M 5.45897893685
LIP A4c 11.9804274765
LIP APir 20.9358980845
LIP TPro 12.2559790219
LIP Ent 19.9633976602
LIP VIP 3.20057920827
LIP ReI 8.86566630307
LIP PF 7.49142439927
LIP PG 3.7810485013
LIP PE 6.37706689148
LIP A47O 16.0433826806
LIP A47L 17.9248002668
LIP A47M 17.2609819924
LIP OPt 3.64693724121
LIP A32 18.4599723279
LIP A45 16.4351043775
LIP AuCPB 11.2761943677
LIP A8aV 16.337392091
LIP A4ab 10.8165268063
LIP A8aD 16.1676771958
LIP V4T 7.39306839063
LIP S2PV 11.3866967042
LIP AuML 10.4246516285
LIP AuRPB 14.4452200956
LIP ProSt 4.70377511792
LIP V3A 4.16018794722
LIP FST 9.3472961065
LIP PEC 5.47897142087
LIP A14C 18.9850692456
LIP A31 6.88687388196
LIP A30 6.71263083897
LIP A36 17.61604409
LIP A35 18.1536081073
LIP TEO 11.9962343578
LIP A14R 19.0266560261
LIP ProM 15.528371563
LIP AuR 11.7373164485
LIP A29a-c 5.3522441542
LIP V6 6.21422778704
LIP A6DR 14.4934186148
LIP A6DC 12.6560634979
LIP TE1 16.2013145389
LIP TE2 14.7723778154
LIP TE3 12.3111778882
LIP TLO 13.2396030664
LIP A8b 16.3104950357
LIP PFG 5.90281810939
LIP A46V 18.3714865785
LIP A3b 8.47983096278
LIP A3a 9.89155083113
LIP A46D 18.1156377254
LIP DI 13.0286232901
LIP MST 7.70218884442
LIP AIP 5.08916343569
LIP A24a 15.0676711823
LIP A24c 13.9581865835
LIP A24b 14.9486750064
LIP A24d 12.3139309613
LIP A19DI 5.65753082293
LIP A11 18.5821176508
LIP A10 19.6566189319
LIP S2E 8.82072333117
LIP PGM 5.13990749949
LIP A8C 13.7556491934
LIP TL 16.4803477758
LIP V3 10.8349145305
LIP A32V 18.9455949179
LIP V5 5.9343033455
LIP TH 13.6866199858
LIP A9 18.636832024
LIP AuRT 14.7033569433
LIP A1-2 7.75942174681
LIP AI 13.7674765254
LIP IPro 13.7702667826
LIP STR 16.1055728424
LIP AuRM 11.6299701971
LIP TFO 12.747299034
LIP OPro 15.4986001728
LIP PaIL 14.3774125741
LIP PaIM 16.2778061641
LIP AuCM 9.24755570452
LIP AuCL 9.27389834669
MIP S2I 10.0577611421
MIP AuRTM 15.2868734222
MIP AuRTL 15.9747034288
MIP OPAl 18.4988083665
MIP A6M 13.4672844405
MIP LIP 3.6399418932
MIP MIP 0.0
MIP AuA1 12.0769069307
MIP S2PR 15.045085019
MIP V1 8.46909866392
MIP PGa-IPa 12.6092322051
MIP V2 6.34148561167
MIP V6A 3.3502152474
MIP V4 12.1659186683
MIP A6Vb 16.4831650186
MIP A6Va 15.4850857667
MIP TPPro 18.8354041443
MIP A23a 5.8915236546
MIP A23b 5.19739070556
MIP A23c 9.55155373462
MIP TPO 15.145953722
MIP A13b 19.350926712
MIP A13a 18.9122071867
MIP TF 17.2334365898
MIP GI 13.3480091951
MIP A25 18.473748287
MIP AuAL 13.7396727736
MIP Gu 16.5360235149
MIP A13M 17.8623465232
MIP A13L 16.8551549577
MIP A23V 4.4480333974
MIP TPt 8.21344267057
MIP Pir 20.2511637086
MIP A29d 6.24284010789
MIP A19M 3.72174165201
MIP A4c 12.8849165494
MIP APir 22.6894248288
MIP TPro 13.9677597656
MIP Ent 21.7538687569
MIP VIP 2.88048776002
MIP ReI 10.2700156364
MIP PF 8.55076535045
MIP PG 5.5629787511
MIP PE 5.97121286016
MIP A47O 17.0812171988
MIP A47L 18.6490702934
MIP A47M 18.0165338526
MIP OPt 5.51506637485
MIP A32 18.6922216335
MIP A45 17.4071020638
MIP AuCPB 12.9976828294
MIP A8aV 17.1270246344
MIP A4ab 10.9161986089
MIP A8aD 16.5632677056
MIP V4T 9.12845780878
MIP S2PV 12.6456172195
MIP AuML 12.1362783987
MIP AuRPB 16.1688774579
MIP ProSt 4.66423930092
MIP V3A 2.61582812398
MIP FST 11.1300201625
MIP PEC 3.46649199165
MIP A14C 19.0229260085
MIP A31 5.59876432832
MIP A30 6.62609507885
MIP A36 19.3937470181
MIP A35 19.9437441326
MIP TEO 13.6906952521
MIP A14R 19.0406700043
MIP ProM 16.6465266761
MIP AuR 13.4467170184
MIP A29a-c 5.38482006704
MIP V6 4.17992422325
MIP A6DR 14.8591932136
MIP A6DC 13.0879161417
MIP TE1 17.9628419629
MIP TE2 16.5618476395
MIP TE3 14.0977296753
MIP TLO 14.9407584412
MIP A8b 16.4220710162
MIP PFG 7.28014856849
MIP A46V 18.9185623226
MIP A3b 9.27147134528
MIP A3a 10.7184076843
MIP A46D 18.451727895
MIP DI 14.5598347265
MIP MST 9.48896145374
MIP AIP 6.00132326837
MIP A24a 15.0895609282
MIP A24c 13.9537789031
MIP A24b 14.9830505236
MIP A24d 12.1890087699
MIP A19DI 6.2364480101
MIP A11 18.9708305611
MIP A10 20.0210050893
MIP S2E 9.99336724494
MIP PGM 3.27114388833
MIP A8C 14.5642724986
MIP TL 18.1738615669
MIP V3 12.0269313659
MIP A32V 19.0275521692
MIP V5 7.78629958449
MIP TH 15.2626103476
MIP A9 18.8848192697
MIP AuRT 16.4231843815
MIP A1-2 8.62941230991
MIP AI 15.2997078229
MIP IPro 15.5059816944
MIP STR 17.8571890813
MIP AuRM 13.3416956055
MIP TFO 14.4495593
MIP OPro 17.0280599001
MIP PaIL 16.1020673664
MIP PaIM 18.0303572774
MIP AuCM 10.9055921779
MIP AuCL 11.0216460416
AuA1 S2I 5.69461360611
AuA1 AuRTM 4.57111726846
AuA1 AuRTL 5.29277186451
AuA1 OPAl 14.0215599663
AuA1 A6M 13.4124260089
AuA1 LIP 10.371710151
AuA1 MIP 12.0769069307
AuA1 AuA1 0.0
AuA1 S2PR 8.45093757908
AuA1 V1 18.1062936464
AuA1 PGa-IPa 5.10102112305
AuA1 V2 15.2191132071
AuA1 V6A 13.6351740709
AuA1 V4 10.6524111614
AuA1 A6Vb 11.0974222571
AuA1 A6Va 10.3364973593
AuA1 TPPro 9.7754033706
AuA1 A23a 11.8478439164
AuA1 A23b 12.2958500049
AuA1 A23c 12.3882512409
AuA1 TPO 5.62788944539
AuA1 A13b 16.7777014695
AuA1 A13a 16.4030185295
AuA1 TF 9.48441712477
AuA1 GI 5.87030387792
AuA1 A25 16.1057853417
AuA1 AuAL 3.20019103622
AuA1 Gu 8.93346545259
AuA1 A13M 13.9425417111
AuA1 A13L 12.4218714478
AuA1 A23V 13.0883389799
AuA1 TPt 4.57473000619
AuA1 Pir 11.2288579628
AuA1 A29d 10.9556680979
AuA1 A19M 13.8093791975
AuA1 A4c 9.06892534344
AuA1 APir 13.6963714778
AuA1 TPro 3.535211791
AuA1 Ent 13.234463656
AuA1 VIP 10.6580997557
AuA1 ReI 4.01524112526
AuA1 PF 7.7293733626
AuA1 PG 8.75041100218
AuA1 PE 11.0944079821
AuA1 A47O 11.8742901946
AuA1 A47L 14.6760047537
AuA1 A47M 13.9385426408
AuA1 OPt 9.5056030174
AuA1 A32 16.2260021829
AuA1 A45 12.3986240871
AuA1 AuCPB 2.819804175
AuA1 A8aV 13.0034599786
AuA1 A4ab 11.4945594347
AuA1 A8aD 13.9748170079
AuA1 V4T 8.93146505387
AuA1 S2PV 6.52116061462
AuA1 AuML 1.46536019585
AuA1 AuRPB 5.61396363589
AuA1 ProSt 12.2713913641
AuA1 V3A 12.7477045594
AuA1 FST 6.23951435329
AuA1 PEC 12.7821321081
AuA1 A14C 16.5780192502
AuA1 A31 12.6415007865
AuA1 A30 11.9945132568
AuA1 A36 10.6173794743
AuA1 A35 11.4226172
AuA1 TEO 9.76549367333
AuA1 A14R 16.5499780414
AuA1 ProM 11.2553604952
AuA1 AuR 2.85697974899
AuA1 A29a-c 12.1808824915
AuA1 V6 14.7713193805
AuA1 A6DR 12.7097801512
AuA1 A6DC 11.1414880237
AuA1 TE1 9.08088818043
AuA1 TE2 8.2745172812
AuA1 TE3 7.1191584974
AuA1 TLO 10.9772161833
AuA1 A8b 15.0114086617
AuA1 PFG 7.70742847488
AuA1 A46V 15.5210826409
AuA1 A3b 8.65198266729
AuA1 A3a 8.4881408315
AuA1 A46D 15.7279703631
AuA1 DI 6.89913619873
AuA1 MST 4.40670030907
AuA1 AIP 9.88491010121
AuA1 A24a 14.1093662204
AuA1 A24c 13.6124059439
AuA1 A24b 14.2951741376
AuA1 A24d 13.3110882562
AuA1 A19DI 12.3019485017
AuA1 A11 15.9765973796
AuA1 A10 17.0866649391
AuA1 S2E 7.41151351081
AuA1 PGM 13.0550410681
AuA1 A8C 10.8181226706
AuA1 TL 11.1633582692
AuA1 V3 13.2660983696
AuA1 A32V 16.4552093841
AuA1 V5 7.29045895076
AuA1 TH 12.0981641816
AuA1 A9 16.4446188534
AuA1 AuRT 5.68181114778
AuA1 A1-2 8.23011527511
AuA1 AI 7.6356388251
AuA1 IPro 5.21645037007
AuA1 STR 8.69754621577
AuA1 AuRM 2.75373870004
AuA1 TFO 9.63914830734
AuA1 OPro 9.37418544787
AuA1 PaIL 5.65886991317
AuA1 PaIM 8.94916784311
AuA1 AuCM 2.08773392666
AuA1 AuCL 2.68806896762
S2PR S2I 6.44852206921
S2PR AuRTM 8.6660516425
S2PR AuRTL 8.68232665893
S2PR OPAl 9.60782532563
S2PR A6M 10.6494484961
S2PR LIP 13.8379850687
S2PR MIP 15.045085019
S2PR AuA1 8.45093757908
S2PR S2PR 0.0
S2PR V1 21.7837053443
S2PR PGa-IPa 9.81095977517
S2PR V2 19.3015116511
S2PR V6A 15.8916816056
S2PR V4 15.4006342005
S2PR A6Vb 3.01214425894
S2PR A6Va 6.06739688861
S2PR TPPro 8.47812287231
S2PR A23a 12.9326280561
S2PR A23b 13.6752868736
S2PR A23c 11.5333515051
S2PR TPO 8.50223106751
S2PR A13b 12.3903153217
S2PR A13a 11.9878937165
S2PR TF 12.564055534
S2PR GI 1.73141080352
S2PR A25 11.6915865107
S2PR AuAL 9.7410768636
S2PR Gu 2.81384438811
S2PR A13M 9.50539066408
S2PR A13L 8.04027067308
S2PR A23V 16.3789081516
S2PR TPt 8.3740058712
S2PR Pir 9.92286370887
S2PR A29d 12.6361678685
S2PR A19M 16.8866383208
S2PR A4c 5.65042968384
S2PR APir 13.356360729
S2PR TPro 9.17243691166
S2PR Ent 13.0622753025
S2PR VIP 13.3630692546
S2PR ReI 5.21550035474
S2PR PF 8.27065790929
S2PR PG 12.2114660692
S2PR PE 12.3508137861
S2PR A47O 7.51061034705
S2PR A47L 10.2665719834
S2PR A47M 9.53684004312
S2PR OPt 13.8480556959
S2PR A32 11.9403075458
S2PR A45 8.07472071315
S2PR AuCPB 8.90206681995
S2PR A8aV 8.63742640916
S2PR A4ab 9.61742189523
S2PR A8aD 9.99094865739
S2PR V4T 13.751342246
S2PR S2PV 2.18032321873
S2PR AuML 8.45389502133
S2PR AuRPB 8.59311257906
S2PR ProSt 15.7740022094
S2PR V3A 16.1148255995
S2PR FST 11.0194936334
S2PR PEC 14.7994668659
S2PR A14C 12.1611231394
S2PR A31 13.7948431665
S2PR A30 13.6818317782
S2PR A36 12.0462785187
S2PR A35 12.5230034786
S2PR TEO 14.4674265362
S2PR A14R 12.1503432485
S2PR ProM 2.82412075975
S2PR AuR 9.46451107481
S2PR A29a-c 15.8905034335
S2PR V6 17.9234509816
S2PR A6DR 9.20746013552
S2PR A6DC 8.21239207022
S2PR TE1 9.36552434943
S2PR TE2 11.1126731329
S2PR TE3 11.7899232102
S2PR TLO 15.6127266851
S2PR A8b 11.4776545451
S2PR PFG 10.1503262278
S2PR A46V 11.0659260872
S2PR A3b 7.99866515752
S2PR A3a 6.99095877666
S2PR A46D 11.4473363163
S2PR DI 4.32800739238
S2PR MST 9.28947040431
S2PR AIP 12.1800246039
S2PR A24a 10.7701195106
S2PR A24c 10.8393801282
S2PR A24b 11.3204160672
S2PR A24d 11.0474570776
S2PR A19DI 17.0186095192
S2PR A11 11.630754342
S2PR A10 12.7096321961
S2PR S2E 7.27205206304
S2PR PGM 15.5530398321
S2PR A8C 6.75187483751
S2PR TL 14.2803074167
S2PR V3 18.0350347845
S2PR A32V 12.0753219704
S2PR V5 11.9570287738
S2PR TH 16.7492777498
S2PR A9 12.2252868827
S2PR AuRT 9.70859197347
S2PR A1-2 8.27810617084
S2PR AI 4.7543183724
S2PR IPro 6.46202030636
S2PR STR 8.16762721645
S2PR AuRM 9.35676206837
S2PR TFO 14.2822359861
S2PR OPro 6.19989738681
S2PR PaIL 7.7396860375
S2PR PaIM 7.2083150502
S2PR AuCM 7.15648884094
S2PR AuCL 8.40984329677
V1 S2I 16.7613068006
V1 AuRTM 21.2055590798
V1 AuRTL 21.8858593351
V1 OPAl 25.4092216584
V1 A6M 20.2669133508
V1 LIP 9.82640487355
V1 MIP 8.46909866392
V1 AuA1 18.1062936464
V1 S2PR 21.7837053443
V1 V1 0.0
V1 PGa-IPa 18.1023912507
V1 V2 4.39721455847
V1 V6A 9.08675492483
V1 V4 14.772177737
V1 A6Vb 23.2969051104
V1 A6Va 22.3451647232
V1 TPPro 24.607892465
V1 A23a 12.4389980767
V1 A23b 11.8767925811
V1 A23c 16.3621320705
V1 TPO 20.9325759181
V1 A13b 26.1836361328
V1 A13a 25.7424188377
V1 TF 21.6489934242
V1 GI 19.8283623389
V1 A25 25.3046190973
V1 AuAL 19.7460551689
V1 Gu 22.9729819142
V1 A13M 24.7957034081
V1 A13L 23.7747722756
V1 A23V 8.31690947686
V1 TPt 14.5104404579
V1 Pir 26.0180782203
V1 A29d 12.4428885215
V1 A19M 6.8013748522
V1 A4c 19.7890806674
V1 APir 28.4396920708
V1 TPro 20.2102867999
V1 Ent 26.5816987132
V1 VIP 9.91545433359
V1 ReI 16.84132156
V1 PF 15.3938637188
V1 PG 11.8877137624
V1 PE 12.8812285231
V1 A47O 23.9456165481
V1 A47L 25.5769156945
V1 A47M 24.9502484394
V1 OPt 10.7348975863
V1 A32 25.5387141534
V1 A45 24.3005476908
V1 AuCPB 18.9646211254
V1 A8aV 24.0563695825
V1 A4ab 17.7910874229
V1 A8aD 23.4523989604
V1 V4T 12.6238164179
V1 S2PV 19.340172162
V1 AuML 18.1463413251
V1 AuRPB 22.0741786335
V1 ProSt 9.43609096298
V1 V3A 7.54336414386
V1 FST 16.1429637275
V1 PEC 9.81863176439
V1 A14C 25.8525504886
V1 A31 12.2471159188
V1 A30 12.6976202931
V1 A36 24.8335729186
V1 A35 24.804229693
V1 TEO 17.2348726519
V1 A14R 25.8742664202
V1 ProM 23.4643901894
V1 AuR 19.4528887876
V1 A29a-c 10.4891910262
V1 V6 5.71774532357
V1 A6DR 21.7474009342
V1 A6DC 19.9859973523
V1 TE1 23.6506775718
V1 TE2 21.9899991814
V1 TE3 19.3242188665
V1 TLO 18.6082694671
V1 A8b 23.2379682504
V1 PFG 13.9384827298
V1 A46V 25.8197897953
V1 A3b 16.2025711716
V1 A3a 17.6374930278
V1 A46D 25.31456413
V1 DI 20.9787200448
V1 MST 15.2959805938
V1 AIP 12.8741231661
V1 A24a 21.9190897848
V1 A24c 20.7522350149
V1 A24b 21.8099133621
V1 A24d 18.9822732835
V1 A19DI 7.78284052168
V1 A11 25.8359391562
V1 A10 26.8834363617
V1 S2E 16.7740248019
V1 PGM 9.14871334924
V1 A8C 21.4886564534
V1 TL 21.1999357749
V1 V3 12.5412134747
V1 A32V 25.8589612537
V1 V5 12.7702686392
V1 TH 19.917092307
V1 A9 25.7372278706
V1 AuRT 22.3400908106
V1 A1-2 15.5435022267
V1 AI 21.718098464
V1 IPro 21.3281760494
V1 STR 23.6336553428
V1 AuRM 19.3506637771
V1 TFO 18.3102950314
V1 OPro 23.4491533745
V1 PaIL 22.0634707379
V1 PaIM 23.8022826382
V1 AuCM 17.0544571307
V1 AuCL 16.9562443556
PGa-IPa S2I 7.36953456433
PGa-IPa AuRTM 5.92727036582
PGa-IPa AuRTL 6.58681164429
PGa-IPa OPAl 15.3828353495
PGa-IPa A6M 15.252955429
PGa-IPa LIP 10.8203631792
PGa-IPa MIP 12.6092322051
PGa-IPa AuA1 5.10102112305
PGa-IPa S2PR 9.81095977517
PGa-IPa V1 18.1023912507
PGa-IPa PGa-IPa 0.0
PGa-IPa V2 15.1121297719
PGa-IPa V6A 14.4338604872
PGa-IPa V4 8.33543600663
PGa-IPa A6Vb 12.5557568413
PGa-IPa A6Va 11.808255082
PGa-IPa TPPro 8.76588110161
PGa-IPa A23a 13.0398206022
PGa-IPa A23b 13.3211522146
PGa-IPa A23c 13.793132702
PGa-IPa TPO 5.13469887918
PGa-IPa A13b 18.2631120068
PGa-IPa A13a 17.7388968114
PGa-IPa TF 6.94764499023
PGa-IPa GI 7.22444196807
PGa-IPa A25 17.4245923609
PGa-IPa AuAL 5.67403932425
PGa-IPa Gu 10.2793865664
PGa-IPa A13M 15.2275572907
PGa-IPa A13L 13.8270941812
PGa-IPa A23V 13.4090358934
PGa-IPa TPt 5.67106201018
PGa-IPa Pir 10.1403015557
PGa-IPa A29d 11.9934400155
PGa-IPa A19M 14.1321052026
PGa-IPa A4c 10.7177538322
PGa-IPa APir 12.4276029007
PGa-IPa TPro 5.04654904202
PGa-IPa Ent 10.9886630606
PGa-IPa VIP 11.4067867454
PGa-IPa ReI 5.63839123669
PGa-IPa PF 9.11313372018
PGa-IPa PG 9.37636560729
PGa-IPa PE 12.2607498238
PGa-IPa A47O 13.3345885048
PGa-IPa A47L 16.007424935
PGa-IPa A47M 15.2800258687
PGa-IPa OPt 9.64119072719
PGa-IPa A32 17.8532788888
PGa-IPa A45 13.8648284314
PGa-IPa AuCPB 4.51895256179
PGa-IPa A8aV 14.3456381538
PGa-IPa A4ab 12.9808220187
PGa-IPa A8aD 15.6235377297
PGa-IPa V4T 7.72127785345
PGa-IPa S2PV 8.00822090861
PGa-IPa AuML 4.96860286097
PGa-IPa AuRPB 6.74748816519
PGa-IPa ProSt 12.5574562899
PGa-IPa V3A 13.0502268105
PGa-IPa FST 4.18532953014
PGa-IPa PEC 13.6779512148
PGa-IPa A14C 17.9134362305
PGa-IPa A31 13.7097223907
PGa-IPa A30 13.4252311339
PGa-IPa A36 8.89539612511
PGa-IPa A35 9.1876520343
PGa-IPa TEO 6.71487029603
PGa-IPa A14R 17.9671911005
PGa-IPa ProM 12.7148087182
PGa-IPa AuR 5.47705119848
PGa-IPa A29a-c 12.5113626745
PGa-IPa V6 15.0700754127
PGa-IPa A6DR 14.3634978703
PGa-IPa A6DC 12.8135629562
PGa-IPa TE1 7.63567537066
PGa-IPa TE2 5.81571422739
PGa-IPa TE3 3.75193620047
PGa-IPa TLO 7.64827931848
PGa-IPa A8b 16.6714070311
PGa-IPa PFG 8.70066694956
PGa-IPa A46V 16.8585889409
PGa-IPa A3b 10.1189581936
PGa-IPa A3a 10.490269574
PGa-IPa A46D 17.3592020727
PGa-IPa DI 8.23839599872
PGa-IPa MST 5.0883377946
PGa-IPa AIP 10.8025779792
PGa-IPa A24a 15.775451725
PGa-IPa A24c 15.6663473529
PGa-IPa A24b 16.3942468234
PGa-IPa A24d 14.799357637
PGa-IPa A19DI 11.9173909002
PGa-IPa A11 17.5736534086
PGa-IPa A10 18.6490948599
PGa-IPa S2E 8.96246526637
PGa-IPa PGM 13.7766366247
PGa-IPa A8C 12.4416583086
PGa-IPa TL 8.2189294048
PGa-IPa V3 11.3488531186
PGa-IPa A32V 17.9798662554
PGa-IPa V5 6.99452167623
PGa-IPa TH 8.74587762249
PGa-IPa A9 18.0839542419
PGa-IPa AuRT 7.06576172489
PGa-IPa A1-2 9.6500314024
PGa-IPa AI 8.82475096344
PGa-IPa IPro 5.65393194224
PGa-IPa STR 7.82942182542
PGa-IPa AuRM 5.36421366136
PGa-IPa TFO 6.32484691787
PGa-IPa OPro 10.714825068
PGa-IPa PaIL 6.72989863417
PGa-IPa PaIM 7.9753739079
PGa-IPa AuCM 4.7519373247
PGa-IPa AuCL 4.75430039316
V2 S2I 14.2667551828
V2 AuRTM 18.2716677974
V2 AuRTL 18.9545064291
V2 OPAl 23.0147371563
V2 A6M 18.476636735
V2 LIP 7.22900917381
V2 MIP 6.34148561167
V2 AuA1 15.2191132071
V2 S2PR 19.3015116511
V2 V1 4.39721455847
V2 PGa-IPa 15.1121297719
V2 V2 0.0
V2 V6A 7.49508950458
V2 V4 11.8510964325
V2 A6Vb 20.84753488
V2 A6Va 19.9301888257
V2 TPPro 21.6559195154
V2 A23a 10.7806282255
V2 A23b 10.1529885347
V2 A23c 14.5914193217
V2 TPO 17.982615249
V2 A13b 24.3348733105
V2 A13a 23.896466667
V2 TF 18.582657593
V2 GI 17.0810904922
V2 A25 23.4585291439
V2 AuAL 16.8468500085
V2 Gu 20.2053357989
V2 A13M 22.5789073093
V2 A13L 21.4939503194
V2 A23V 6.96851841093
V2 TPt 11.7502849595
V2 Pir 23.0638407327
V2 A29d 10.6038657252
V2 A19M 5.53718997745
V2 A4c 17.484027274
V2 APir 25.4789976941
V2 TPro 17.2929598363
V2 Ent 23.5118916541
V2 VIP 7.7771864919
V2 ReI 14.1776827572
V2 PF 13.0115691448
V2 PG 9.22678582925
V2 PE 11.0152822319
V2 A47O 21.5366453611
V2 A47L 23.4093878862
V2 A47M 22.7480901999
V2 OPt 7.82945730939
V2 A32 23.6699659866
V2 A45 21.9371745123
V2 AuCPB 16.050687757
V2 A8aV 21.8311107791
V2 A4ab 15.9081196765
V2 A8aD 21.4822552667
V2 V4T 9.52019970717
V2 S2PV 16.8322038148
V2 AuML 15.2550467354
V2 AuRPB 19.1439798931
V2 ProSt 7.34078450937
V2 V3A 5.1923618699
V2 FST 13.0499484676
V2 PEC 8.14686277754
V2 A14C 24.0044466718
V2 A31 10.5203303627
V2 A30 10.8697516507
V2 A36 21.7604049751
V2 A35 21.7372140134
V2 TEO 14.1899738934
V2 A14R 24.0261170381
V2 ProM 21.0139029835
V2 AuR 16.5560710277
V2 A29a-c 8.4888390232
V2 V6 4.27936032068
V2 A6DR 19.782407254
V2 A6DC 17.9842056536
V2 TE1 20.6781992741
V2 TE2 18.9212299033
V2 TE3 16.2212197931
V2 TLO 15.5508969122
V2 A8b 21.4090661704
V2 PFG 11.4152585392
V2 A46V 23.7881960243
V2 A3b 13.9586988636
V2 A3a 15.3885595366
V2 A46D 23.4059574425
V2 DI 18.1877447478
V2 MST 12.3714579358
V2 AIP 10.5507944377
V2 A24a 20.0735599411
V2 A24c 18.9593908135
V2 A24b 19.9676446889
V2 A24d 17.2085836423
V2 A19DI 4.65759521955
V2 A11 23.9074669902
V2 A10 24.9740491987
V2 S2E 14.3272190087
V2 PGM 7.52822518668
V2 A8C 19.2459223008
V2 TL 18.1352476476
V2 V3 10.1776031911
V2 A32V 24.0129861338
V2 V5 9.74531566067
V2 TH 16.9464780379
V2 A9 23.861502723
V2 AuRT 19.411915204
V2 A1-2 13.2557833227
V2 AI 18.9269492151
V2 IPro 18.3837653104
V2 STR 20.6806261006
V2 AuRM 16.4514995367
V2 TFO 15.2465415383
V2 OPro 20.6604767308
V2 PaIL 19.3069624168
V2 PaIM 20.8492954321
V2 AuCM 14.2020797996
V2 AuCL 14.0522668093
V6A S2I 11.0514002284
V6A AuRTM 16.8499936749
V6A AuRTL 17.5400552141
V6A OPAl 18.7770854119
V6A A6M 13.1441185312
V6A LIP 5.75597803776
V6A MIP 3.3502152474
V6A AuA1 13.6351740709
V6A S2PR 15.8916816056
V6A V1 9.08675492483
V6A PGa-IPa 14.4338604872
V6A V2 7.49508950458
V6A V6A 0.0
V6A V4 14.3722999772
V6A A6Vb 17.1114367254
V6A A6Va 16.004707496
V6A TPPro 20.427017257
V6A A23a 5.61639972995
V6A A23b 4.59112273295
V6A A23c 9.06187147458
V6A TPO 16.734624465
V6A A13b 19.1345535987
V6A A13a 18.694636685
V6A TF 19.2137808777
V6A GI 14.3127307188
V6A A25 18.2565383603
V6A AuAL 15.2976375041
V6A Gu 17.5324689055
V6A A13M 18.0338759738
V6A A13L 17.1375090446
V6A A23V 5.54717867135
V6A TPt 9.7114021884
V6A Pir 21.8433837867
V6A A29d 6.38826683988
V6A A19M 4.43994512545
V6A A4c 13.3097905146
V6A APir 24.2838273745
V6A TPro 15.525234204
V6A Ent 23.4913395443
V6A VIP 4.12547177143
V6A ReI 11.485599924
V6A PF 9.35756201893
V6A PG 7.32357910876
V6A PE 5.72361889156
V6A A47O 17.58502304
V6A A47L 18.7587681009
V6A A47M 18.1481772708
V6A OPt 7.70125883045
V6A A32 18.4896096175
V6A A45 17.8204408741
V6A AuCPB 14.5610033233
V6A A8aV 17.311711869
V6A A4ab 10.6913825826
V6A A8aD 16.4620596946
V6A V4T 11.3046794971
V6A S2PV 13.5929107257
V6A AuML 13.7050400427
V6A AuRPB 17.7349897412
V6A ProSt 6.3806321523
V6A V3A 4.36010798535
V6A FST 13.1473703996
V6A PEC 2.17534322186
V6A A14C 18.8037422077
V6A A31 4.7895221755
V6A A30 7.59940474887
V6A A36 21.0241873987
V6A A35 21.6623931126
V6A TEO 15.807980492
V6A A14R 18.8241060823
V6A ProM 17.2702016198
V6A AuR 15.0043791119
V6A A29a-c 6.97848902748
V6A V6 4.3487943737
V6A A6DR 14.7666865772
V6A A6DC 13.0849858726
V6A TE1 19.564773862
V6A TE2 18.3544686699
V6A TE3 16.0663546917
V6A TLO 17.0499125535
V6A A8b 16.1479593615
V6A PFG 8.52908951965
V6A A46V 18.8983109355
V6A A3b 9.72063142316
V6A A3a 11.1534933733
V6A A46D 18.2920077747
V6A DI 15.8285622163
V6A MST 11.2540869196
V6A AIP 7.03965117363
V6A A24a 14.8719031808
V6A A24c 13.652904266
V6A A24b 14.7523015083
V6A A24d 11.8290690212
V6A A19DI 8.25721769937
V6A A11 18.8246469617
V6A A10 19.85725628
V6A S2E 10.8846278357
V6A PGM 3.41356750122
V6A A8C 14.8253206792
V6A TL 20.3129766971
V6A V3 14.1937733686
V6A A32V 18.8111897501
V6A V5 9.86953087105
V6A TH 17.3932023917
V6A A9 18.6915768322
V6A AuRT 17.9863353276
V6A A1-2 9.20931579149
V6A AI 16.570023894
V6A IPro 16.586410323
V6A STR 19.4482175683
V6A AuRM 14.8994111442
V6A TFO 16.5570907584
V6A OPro 18.2736932144
V6A PaIL 17.6692828619
V6A PaIM 19.617487182
V6A AuCM 12.3761502608
V6A AuCL 12.6729262501
V4 S2I 12.3709417441
V4 AuRTM 12.3740355055
V4 AuRTL 13.0331944038
V4 OPAl 21.5293205704
V4 A6M 19.524779949
V4 LIP 10.8449107173
V4 MIP 12.1659186683
V4 AuA1 10.6524111614
V4 S2PR 15.4006342005
V4 V1 14.772177737
V4 PGa-IPa 8.33543600663
V4 V2 11.8510964325
V4 V6A 14.3722999772
V4 V4 0.0
V4 A6Vb 18.5337665404
V4 A6Va 17.7281340696
V4 TPPro 15.0102164613
V4 A23a 15.1224327521
V4 A23b 14.9944975546
V4 A23c 17.2732059907
V4 TPO 11.4325940989
V4 A13b 23.9203584866
V4 A13a 23.5926381329
V4 TF 9.68843163936
V4 GI 12.8182801356
V4 A25 23.2978521695
V4 AuAL 11.8098277742
V4 Gu 15.8739749713
V4 A13M 21.2335205387
V4 A13L 20.0062326891
V4 A23V 12.927986421
V4 TPt 9.29898318548
V4 Pir 16.354437678
V4 A29d 14.2421222159
V4 A19M 12.9928226255
V4 A4c 16.1227749751
V4 APir 16.7282254504
V4 TPro 11.4703560412
V4 Ent 14.6114669937
V4 VIP 12.0882677844
V4 ReI 10.9156298847
V4 PF 12.7242059303
V4 PG 10.47192007
V4 PE 14.472001177
V4 A47O 19.3088153192
V4 A47L 22.0872546104
V4 A47M 21.3914509136
V4 OPt 9.26581342119
V4 A32 23.2472726887
V4 A45 19.9665898557
V4 AuCPB 10.7428917321
V4 A8aV 20.4417621858
V4 A4ab 17.0639819314
V4 A8aD 20.9171350966
V4 V4T 5.26711589744
V4 S2PV 13.5252922892
V4 AuML 10.5699208731
V4 AuRPB 13.1748651912
V4 ProSt 11.9920209622
V4 V3A 11.7765905009
V4 FST 6.26163249658
V4 PEC 14.3837940941
V4 A14C 23.7675770984
V4 A31 15.5062061192
V4 A30 14.5618560678
V4 A36 12.8704923302
V4 A35 12.844667664
V4 TEO 4.92567866847
V4 A14R 23.7133687546
V4 ProM 18.695486864
V4 AuR 11.5727411992
V4 A29a-c 12.9049269571
V4 V6 13.398994101
V4 A6DR 19.504256645
V4 A6DC 17.7891176161
V4 TE1 13.2489971116
V4 TE2 10.0386598452
V4 TE3 7.83117930384
V4 TLO 6.96973174609
V4 A8b 21.7498884916
V4 PFG 11.4124322616
V4 A46V 22.699602494
V4 A3b 14.0773272367
V4 A3a 14.8870952473
V4 A46D 22.7683141721
V4 DI 13.8358378292
V4 MST 8.58094633501
V4 AIP 12.6162857176
V4 A24a 20.7714036456
V4 A24c 19.9749002321
V4 A24b 20.8390533073
V4 A24d 18.8559623476
V4 A19DI 8.67355658688
V4 A11 23.076909756
V4 A10 24.1904695768
V4 S2E 13.3241448897
V4 PGM 13.7534666285
V4 A8C 17.9451148234
V4 TL 9.32240227979
V4 V3 5.57385024435
V4 A32V 23.5911231983
V4 V5 7.10659544432
V4 TH 8.57142564906
V4 A9 23.4363407898
V4 AuRT 13.5086145778
V4 A1-2 13.3747154604
V4 AI 14.571422145
V4 IPro 11.9689193762
V4 STR 14.1047049895
V4 AuRM 11.4641458387
V4 TFO 6.42393413598
V4 OPro 16.3091738008
V4 PaIL 13.0351056947
V4 PaIM 14.2407037727
V4 AuCM 9.99525734699
V4 AuCL 9.63637421075
A6Vb S2I 8.07000933376
A6Vb AuRTM 13.8974414833
A6Vb AuRTL 11.9794974979
A6Vb OPAl 6.93631732905
A6Vb A6M 9.49801177001
A6Vb LIP 15.3624200924
A6Vb MIP 16.4831650186
A6Vb AuA1 11.0974222571
A6Vb S2PR 3.01214425894
A6Vb V1 23.2969051104
A6Vb PGa-IPa 12.5557568413
A6Vb V2 20.84753488
A6Vb V6A 17.1114367254
A6Vb V4 18.5337665404
A6Vb A6Vb 0.0
A6Vb A6Va 3.36722811032
A6Vb TPPro 11.8062581879
A6Vb A23a 13.8542532723
A6Vb A23b 14.6896577547
A6Vb A23c 11.6700832622
A6Vb TPO 13.9147028516
A6Vb A13b 9.6266906494
A6Vb A13a 9.25606658142
A6Vb TF 17.0830850298
A6Vb GI 7.17804636566
A6Vb A25 8.96018813265
A6Vb AuAL 12.4628708064
A6Vb Gu 2.81540293737
A6Vb A13M 6.80255944973
A6Vb A13L 5.15061594169
A6Vb A23V 17.8387317688
A6Vb TPt 10.8133237903
A6Vb Pir 13.2514793173
A6Vb A29d 13.7990309376
A6Vb A19M 18.3180383585
A6Vb A4c 5.40822844086
A6Vb APir 16.6851234702
A6Vb TPro 12.6211136766
A6Vb Ent 16.3916755669
A6Vb VIP 14.7792799746
A6Vb ReI 7.59928302604
A6Vb PF 9.61697863255
A6Vb PG 13.7506456223
A6Vb PE 13.4149841196
A6Vb A47O 3.5890959723
A6Vb A47L 6.82688556238
A6Vb A47M 6.08618024625
A6Vb OPt 15.4483638917
A6Vb A32 9.06292341007
A6Vb A45 3.04378521376
A6Vb AuCPB 11.6503928877
A6Vb A8aV 5.3025016544
A6Vb A4ab 9.56272251207
A6Vb A8aD 7.39036289993
A6Vb V4T 16.6230475583
A6Vb S2PV 7.02918082748
A6Vb AuML 11.1299685311
A6Vb AuRPB 11.8886773887
A6Vb ProSt 17.3051314816
A6Vb V3A 17.6068546214
A6Vb FST 13.9168069595
A6Vb PEC 15.9751777624
A6Vb A14C 9.42958435193
A6Vb A31 14.7335542262
A6Vb A30 14.20316467
A6Vb A36 15.3753942227
A6Vb A35 15.8503049827
A6Vb TEO 17.2418652048
A6Vb A14R 9.40134936946
A6Vb ProM 1.24287415732
A6Vb AuR 12.1819286829
A6Vb A29a-c 17.3547513459
A6Vb V6 19.3471389843
A6Vb A6DR 7.32077639332
A6Vb A6DC 7.27076054717
A6Vb TE1 12.6931759345
A6Vb TE2 15.8789214794
A6Vb TE3 14.5390061156
A6Vb TLO 18.3577591714
A6Vb A8b 9.2362543459
A6Vb PFG 11.6460365456
A6Vb A46V 7.74326211428
A6Vb A3b 8.98432538697
A6Vb A3a 7.69950869067
A6Vb A46D 8.36518294136
A6Vb DI 7.63579619834
A6Vb MST 11.9521105663
A6Vb AIP 13.5950220262
A6Vb A24a 8.74915275057
A6Vb A24c 9.53995347963
A6Vb A24b 9.7273717853
A6Vb A24d 10.4859283065
A6Vb A19DI 18.6327099562
A6Vb A11 8.62400168481
A6Vb A10 9.51965122913
A6Vb S2E 8.68261259769
A6Vb PGM 16.85408264
A6Vb A8C 4.88128934851
A6Vb TL 18.7598458243
A6Vb V3 21.2088934851
A6Vb A32V 9.30571938108
A6Vb V5 14.5537777418
A6Vb TH 19.4922058634
A6Vb A9 9.24540028599
A6Vb AuRT 13.0068036586
A6Vb A1-2 9.4678321083
A6Vb AI 8.11076628379
A6Vb IPro 9.64262213151
A6Vb STR 11.4964422327
A6Vb AuRM 12.0771219172
A6Vb TFO 17.0249824312
A6Vb OPro 6.14205817456
A6Vb PaIL 11.0369940956
A6Vb PaIM 10.5345725641
A6Vb AuCM 9.63006344396
A6Vb AuCL 10.9701910336
A6Va S2I 7.20855067872
A6Va AuRTM 13.1456519605
A6Va AuRTL 11.3003995336
A6Va OPAl 6.22669492621
A6Va A6M 8.16366013946
A6Va LIP 14.4382621136
A6Va MIP 15.4850857667
A6Va AuA1 10.3364973593
A6Va S2PR 6.06739688861
A6Va V1 22.3451647232
A6Va PGa-IPa 11.808255082
A6Va V2 19.9301888257
A6Va V6A 16.004707496
A6Va V4 17.7281340696
A6Va A6Vb 3.36722811032
A6Va A6Va 0.0
A6Va TPPro 11.128173379
A6Va A23a 12.6184590089
A6Va A23b 13.4887741264
A6Va A23c 10.3048324783
A6Va TPO 13.1756486258
A6Va A13b 8.82957423235
A6Va A13a 8.46913309406
A6Va TF 16.3349501122
A6Va GI 6.47022239784
A6Va A25 8.17791109507
A6Va AuAL 11.7126363824
A6Va Gu 6.23742910723
A6Va A13M 6.07192837969
A6Va A13L 4.51677016338
A6Va A23V 16.8560868926
A6Va TPt 9.96285596552
A6Va Pir 12.5734419048
A6Va A29d 12.6872383299
A6Va A19M 17.3104823467
A6Va A4c 4.09001987886
A6Va APir 16.0058380282
A6Va TPro 11.8720501298
A6Va Ent 15.713548046
A6Va VIP 13.7736342901
A6Va ReI 6.81815389554
A6Va PF 8.64749164619
A6Va PG 12.8387562356
A6Va PE 12.2458430925
A6Va A47O 3.7093669386
A6Va A47L 6.25855560888
A6Va A47M 5.53163208598
A6Va OPt 14.5628519303
A6Va A32 8.27536464798
A6Va A45 3.99125586185
A6Va AuCPB 10.9006519394
A6Va A8aV 4.63451681954
A6Va A4ab 8.18967525558
A6Va A8aD 6.39313087309
A6Va V4T 15.7756295823
A6Va S2PV 6.27327138948
A6Va AuML 10.3735318743
A6Va AuRPB 11.2106973371
A6Va ProSt 16.3618030889
A6Va V3A 16.6494483607
A6Va FST 13.3589676612
A6Va PEC 14.8464590052
A6Va A14C 8.64249693432
A6Va A31 13.4897679202
A6Va A30 13.0044227933
A6Va A36 14.6963927676
A6Va A35 15.1722467759
A6Va TEO 16.6013857754
A6Va A14R 8.60788664627
A6Va ProM 3.65682105882
A6Va AuR 11.4339444452
A6Va A29a-c 16.3022312574
A6Va V6 18.3326419519
A6Va A6DR 6.07811675461
A6Va A6DC 5.89110427219
A6Va TE1 12.0142657563
A6Va TE2 15.1312389919
A6Va TE3 13.7891520499
A6Va TLO 17.6063643101
A6Va A8b 8.13812572859
A6Va PFG 10.7285791453
A6Va A46V 7.11442623977
A6Va A3b 7.87483715204
A6Va A3a 6.52940569482
A6Va A46D 7.63617562374
A6Va DI 6.95755523888
A6Va MST 11.138680639
A6Va AIP 12.6039794028
A6Va A24a 7.60024605883
A6Va A24c 8.22539450733
A6Va A24b 8.47847189791
A6Va A24d 9.1175160374
A6Va A19DI 17.755106732
A6Va A11 7.87431317664
A6Va A10 8.83723676985
A6Va S2E 7.7730958698
A6Va PGM 15.7873106083
A6Va A8C 3.48962980658
A6Va TL 18.0124141019
A6Va V3 20.367695105
A6Va A32V 8.5082027966
A6Va V5 13.6956139814
A6Va TH 18.7456287009
A6Va A9 8.48646939355
A6Va AuRT 12.3284780208
A6Va A1-2 8.42064683042
A6Va AI 7.43367376809
A6Va IPro 8.9694511778
A6Va STR 10.8177950493
A6Va AuRM 11.3272698096
A6Va TFO 16.2761116983
A6Va OPro 5.76595208512
A6Va PaIL 10.3574402979
A6Va PaIM 9.85647817019
A6Va AuCM 8.86746754397
A6Va AuCL 10.2565803401
TPPro S2I 10.095126435
TPPro AuRTM 5.2702365825
TPPro AuRTL 5.22532906918
TPPro OPAl 14.6860374136
TPPro A6M 15.6002194483
TPPro LIP 17.0858719805
TPPro MIP 18.8354041443
TPPro AuA1 9.7754033706
TPPro S2PR 8.47812287231
TPPro V1 24.607892465
TPPro PGa-IPa 8.76588110161
TPPro V2 21.6559195154
TPPro V6A 20.427017257
TPPro V4 15.0102164613
TPPro A6Vb 11.8062581879
TPPro A6Va 11.128173379
TPPro TPPro 0.0
TPPro A23a 18.7512035476
TPPro A23b 19.1152833186
TPPro A23c 16.292083715
TPPro TPO 5.82244218229
TPPro A13b 17.4588769004
TPPro A13a 17.0571846839
TPPro TF 8.67401932209
TPPro GI 7.05112984941
TPPro A25 16.7612098245
TPPro AuAL 8.53521825942
TPPro Gu 7.16578624025
TPPro A13M 14.5820705851
TPPro A13L 13.1194106112
TPPro A23V 19.7336962942
TPPro TPt 11.4944915469
TPPro Pir 3.82153949832
TPPro A29d 17.773115482
TPPro A19M 20.4640007715
TPPro A4c 10.6056657555
TPPro APir 7.38743199963
TPPro TPro 6.11492134203
TPPro Ent 7.15765643944
TPPro VIP 17.4382566907
TPPro ReI 8.44018219219
TPPro PF 14.6679838224
TPPro PG 15.516079875
TPPro PE 17.9721188638
TPPro A47O 12.5867835785
TPPro A47L 15.3368220667
TPPro A47M 14.6061245358
TPPro OPt 16.0731933402
TPPro A32 17.0048736585
TPPro A45 13.1504259746
TPPro AuCPB 8.20360557611
TPPro A8aV 13.702974325
TPPro A4ab 14.4732406473
TPPro A8aD 15.0325287824
TPPro V4T 14.4871258834
TPPro S2PV 9.02641197786
TPPro AuML 9.68340959334
TPPro AuRPB 5.13879817668
TPPro ProSt 18.8955985794
TPPro V3A 19.4017582476
TPPro FST 10.9722477248
TPPro PEC 19.577338833
TPPro A14C 17.2298534633
TPPro A31 19.4889801233
TPPro A30 19.038843637
TPPro A36 6.26923799448
TPPro A35 6.69089937317
TPPro TEO 12.5346946934
TPPro A14R 17.2199932402
TPPro ProM 11.9639320743
TPPro AuR 8.54259204707
TPPro A29a-c 18.8243530683
TPPro V6 21.423479467
TPPro A6DR 14.2167918882
TPPro A6DC 13.1730400768
TPPro TE1 3.77868148897
TPPro TE2 7.30131471119
TPPro TE3 8.88161384547
TPPro TLO 12.023148511
TPPro A8b 16.4970690493
TPPro PFG 14.5335614755
TPPro A46V 16.1347510901
TPPro A3b 12.6350437081
TPPro A3a 11.7195740962
TPPro A46D 16.5104095437
TPPro DI 5.64469090029
TPPro MST 11.2465973102
TPPro AIP 16.6922322856
TPPro A24a 15.7814868437
TPPro A24c 15.803731646
TPPro A24b 16.2969936721
TPPro A24d 15.9515571517
TPPro A19DI 18.5556039869
TPPro A11 16.6966063537
TPPro A10 17.7766821953
TPPro S2E 11.4136130789
TPPro PGM 19.8335941401
TPPro A8C 11.7786501165
TPPro TL 10.6413710201
TPPro V3 18.0680523078
TPPro A32V 17.1429950883
TPPro V5 13.588657832
TPPro TH 12.1383608229
TPPro A9 17.2863689385
TPPro AuRT 6.27207310411
TPPro A1-2 12.563780017
TPPro AI 4.74118318733
TPPro IPro 5.46618370519
TPPro STR 3.64351549401
TPPro AuRM 8.40059747084
TPPro TFO 11.106994196
TPPro OPro 6.75914210012
TPPro PaIL 4.12277541071
TPPro PaIM 2.89429975167
TPPro AuCM 9.95238273841
TPPro AuCL 10.2027035015
A23a S2I 8.39114282574
A23a AuRTM 15.0735468825
A23a AuRTL 15.7661376221
A23a OPAl 15.1715031768
A23a A6M 9.40200582551
A23a LIP 6.70353668644
A23a MIP 5.8915236546
A23a AuA1 11.8478439164
A23a S2PR 12.9326280561
A23a V1 12.4389980767
A23a PGa-IPa 13.0398206022
A23a V2 10.7806282255
A23a V6A 5.61639972995
A23a V4 15.1224327521
A23a A6Vb 13.8542532723
A23a A6Va 12.6184590089
A23a TPPro 18.7512035476
A23a A23a 0.0
A23a A23b 2.89294143695
A23a A23c 5.591237687
A23a TPO 15.0484123689
A23a A13b 15.3400113273
A23a A13a 14.8988910862
A23a TF 17.9707227449
A23a GI 11.6184551663
A23a A25 14.4603039464
A23a AuAL 13.4936181386
A23a Gu 14.642936235
A23a A13M 14.3994349198
A23a A13L 13.555791473
A23a A23V 6.98222023909
A23a TPt 8.11861478376
A23a Pir 20.1673547826
A23a A29d 3.94650010054
A23a A19M 7.20558991238
A23a A4c 9.90890732681
A23a APir 22.6107616936
A23a TPro 13.7184511812
A23a Ent 21.8483336375
A23a VIP 4.81726244926
A23a ReI 9.01967678899
A23a PF 6.77397798574
A23a PG 6.89496151221
A23a PE 3.64793422493
A23a A47O 14.1692991107
A23a A47L 15.0666334185
A23a A47M 14.4703257359
A23a OPt 8.36752832822
A23a A32 14.6979065601
A23a A45 14.3257269505
A23a AuCPB 12.766321441
A23a A8aV 13.6817359228
A23a A4ab 7.04968099365
A23a A8aD 12.7024446031
A23a V4T 11.7555506495
A23a S2PV 10.776918996
A23a AuML 11.9296296503
A23a AuRPB 15.9674681651
A23a ProSt 7.50791141289
A23a V3A 7.25616492119
A23a FST 12.451565954
A23a PEC 4.48960001305
A23a A14C 15.0088921587
A23a A31 3.52030945098
A23a A30 4.96847636191
A23a A36 19.3747746422
A23a A35 20.0365332184
A23a TEO 15.8725283422
A23a A14R 15.0300283059
A23a ProM 13.9784993709
A23a AuR 13.2003282722
A23a A29a-c 7.54901037827
A23a V6 8.18367272931
A23a A6DR 11.0184311004
A23a A6DC 9.38826417694
A23a TE1 17.8989727296
A23a TE2 16.7953455346
A23a TE3 14.8712206741
A23a TLO 17.5259537388
A23a A8b 12.3796277032
A23a PFG 6.75497915645
A23a A46V 15.1497388426
A23a A3b 6.68917940417
A23a A3a 7.905783864
A23a A46D 14.5089948197
A23a DI 13.1498211285
A23a MST 10.0121481057
A23a AIP 5.73949467777
A23a A24a 11.0747045043
A23a A24c 9.88794776239
A23a A24b 10.9572661018
A23a A24d 8.1137633254
A23a A19DI 10.4412434766
A23a A11 15.0414477222
A23a A10 16.0715404198
A23a S2E 8.21796523536
A23a PGM 5.36470609803
A23a A8C 11.2693513833
A23a TL 19.2635176155
A23a V3 15.6511731145
A23a A32V 15.0157059035
A23a V5 9.81188669353
A23a TH 19.0244473821
A23a A9 14.9038749072
A23a AuRT 16.2046435801
A23a A1-2 6.38561964071
A23a AI 13.861207428
A23a IPro 14.6420140497
A23a STR 17.7715689867
A23a AuRM 13.0952183349
A23a TFO 16.360649976
A23a OPro 15.3862017331
A23a PaIL 15.9103681583
A23a PaIM 17.9423110988
A23a AuCM 10.4718835706
A23a AuCL 11.1403555311
A23b S2I 9.02189614738
A23b AuRTM 15.5185911978
A23b AuRTL 16.2073084901
A23b OPAl 16.0946744242
A23b A6M 10.3263403167
A23b LIP 6.37442059847
A23b MIP 5.19739070556
A23b AuA1 12.2958500049
A23b S2PR 13.6752868736
A23b V1 11.8767925811
A23b PGa-IPa 13.3211522146
A23b V2 10.1529885347
A23b V6A 4.59112273295
A23b V4 14.9944975546
A23b A6Vb 14.6896577547
A23b A6Va 13.4887741264
A23b TPPro 19.1152833186
A23b A23a 2.89294143695
A23b A23b 0.0
A23b A23c 6.29111031021
A23b TPO 15.421304183
A23b A13b 16.3124814864
A23b A13a 15.8717570134
A23b TF 18.3251264691
A23b GI 12.2724755327
A23b A25 15.4329639485
A23b AuAL 13.9531037905
A23b Gu 15.3623864396
A23b A13M 15.3297425964
A23b A13L 14.4694938835
A23b A23V 6.64184221391
A23b TPt 8.41499050542
A23b Pir 20.5312603414
A23b A29d 4.40150793462
A23b A19M 6.69184274881
A23b A4c 10.7788669543
A23b APir 22.9732820646
A23b TPro 14.1800167059
A23b Ent 22.1816039322
A23b VIP 4.35190179795
A23b ReI 9.62967905329
A23b PF 7.31302343864
A23b PG 6.84613869885
A23b PE 3.42775289463
A23b A47O 15.048252536
A23b A47L 16.009937507
A23b A47M 15.4113323657
A23b OPt 8.16611338861
A23b A32 15.6668704561
A23b A45 15.2185055737
A23b AuCPB 13.2234878611
A23b A8aV 14.6109168644
A23b A4ab 7.91196185824
A23b A8aD 13.6595577558
A23b V4T 11.6161839473
A23b S2PV 11.465358215
A23b AuML 12.3730224325
A23b AuRPB 16.4053857964
A23b ProSt 7.18862640383
A23b V3A 6.5984403252
A23b FST 12.6444972972
A23b PEC 3.39712562073
A23b A14C 15.9818306135
A23b A31 1.08451706499
A23b A30 5.40993218092
A23b A36 19.7218903475
A23b A35 20.3692757637
A23b TEO 15.9451806604
A23b A14R 16.0026626046
A23b ProM 14.82827506
A23b AuR 13.6575782163
A23b A29a-c 7.35751421647
A23b V6 7.35649897222
A23b A6DR 11.970529374
A23b A6DC 10.3236051221
A23b TE1 18.2559026997
A23b TE2 17.1251679266
A23b TE3 15.1370860681
A23b TLO 17.1942138132
A23b A8b 13.3258734789
A23b PFG 7.05824440368
A23b A46V 16.1066716397
A23b A3b 7.36316449134
A23b A3a 8.70067475433
A23b A46D 15.4737908409
A23b DI 13.6473513231
A23b MST 10.2697178355
A23b AIP 5.73899067095
A23b A24a 12.0484477389
A23b A24c 10.8309708021
A23b A24b 11.9268310894
A23b A24d 9.01314547945
A23b A19DI 10.0043015567
A23b A11 16.0083923668
A23b A10 17.0380826373
A23b S2E 8.839658372
A23b PGM 4.81596644554
A23b A8C 12.1727671245
A23b TL 19.5156121167
A23b V3 15.3806398231
A23b A32V 15.9874368335
A23b V5 9.80574727409
A23b TH 17.7774273651
A23b A9 15.8695166244
A23b AuRT 16.6513903614
A23b A1-2 6.97424943698
A23b AI 14.4618270426
A23b IPro 15.1365748234
A23b STR 18.1366522289
A23b AuRM 13.5552937028
A23b TFO 16.5499266242
A23b OPro 16.1069066572
A23b PaIL 16.3412460219
A23b PaIM 18.3078037323
A23b AuCM 10.9787759828
A23b AuCL 11.4546100085
A23c S2I 8.07212226613
A23c AuRTM 15.6093955448
A23c AuRTL 16.3083964638
A23c OPAl 12.3328167046
A23c A6M 5.91137080028
A23c LIP 9.92627306655
A23c MIP 9.55155373462
A23c AuA1 12.3882512409
A23c S2PR 11.5333515051
A23c V1 16.3621320705
A23c PGa-IPa 13.793132702
A23c V2 14.5914193217
A23c V6A 9.06187147458
A23c V4 17.2732059907
A23c A6Vb 11.6700832622
A23c A6Va 10.3048324783
A23c TPPro 16.292083715
A23c A23a 5.591237687
A23c A23b 6.29111031021
A23c A23c 0.0
A23c TPO 15.6206588425
A23c A13b 12.1680156491
A23c A13a 11.755102129
A23c TF 18.5755593805
A23c GI 10.8536897337
A23c A25 11.3167164574
A23c AuAL 14.0275602682
A23c Gu 13.3839454858
A23c A13M 11.5044257592
A23c A13L 10.7536332784
A23c A23V 10.9879885819
A23c TPt 9.17364014173
A23c Pir 17.7368447419
A23c A29d 6.21725006499
A23c A19M 11.1456719585
A23c A4c 7.74815669634
A23c APir 21.1717153874
A23c TPro 14.2545950739
A23c Ent 22.4417044063
A23c VIP 8.21071658242
A23c ReI 8.76409306816
A23c PF 6.77471084708
A23c PG 9.37203151849
A23c PE 5.54283540042
A23c A47O 11.6952966148
A23c A47L 12.018987959
A23c A47M 11.4505303598
A23c OPt 11.2299767835
A23c A32 11.4586549922
A23c A45 11.6871395792
A23c AuCPB 13.302233241
A23c A8aV 10.7601240139
A23c A4ab 3.77843056186
A23c A8aD 9.44658233679
A23c V4T 14.2124083005
A23c S2PV 9.80922967201
A23c AuML 12.4726901778
A23c AuRPB 16.510880824
A23c ProSt 11.0022156203
A23c V3A 10.9629633445
A23c FST 13.8835149052
A23c PEC 7.81590807917
A23c A14C 11.8670139453
A23c A31 5.92493644235
A23c A30 6.93657677947
A23c A36 19.9572087804
A23c A35 20.627146545
A23c TEO 17.4682604822
A23c A14R 11.8867116323
A23c ProM 11.8321758229
A23c AuR 13.73119796
A23c A29a-c 10.8004830741
A23c V6 11.863278206
A23c A6DR 7.78671929162
A23c A6DC 6.40591337072
A23c TE1 18.478047852
A23c TE2 17.4022527707
A23c TE3 15.7542716596
A23c TLO 19.0035547977
A23c A8b 8.95799580336
A23c PFG 8.14619297341
A23c A46V 11.9679498613
A23c A3b 5.65895417435
A23c A3a 6.26735922441
A23c A46D 11.2135332361
A23c DI 12.1208785755
A23c MST 11.259242066
A23c AIP 8.03639352636
A23c A24a 7.96781477911
A23c A24c 6.45834855519
A23c A24b 7.64654770885
A23c A24d 4.55448421823
A23c A19DI 13.8604891961
A23c A11 11.8109691221
A23c A10 12.7933469335
A23c S2E 7.86648645883
A23c PGM 9.28914087691
A23c A8C 8.62172755465
A23c TL 20.1905291455
A23c V3 18.6528981722
A23c A32V 11.840618401
A23c V5 11.998052535
A23c TH 20.492577879
A23c A9 11.5971735977
A23c AuRT 16.7446918643
A23c A1-2 5.94204933235
A23c AI 12.6240969921
A23c IPro 13.3920585953
A23c STR 17.1574422028
A23c AuRM 13.6296839673
A23c TFO 17.820269985
A23c OPro 13.5224456482
A23c PaIL 16.455166747
A23c PaIM 15.024419704
A23c AuCM 10.9584754924
A23c AuCL 11.7604241767
TPO S2I 8.90081839908
TPO AuRTM 3.31817839153
TPO AuRTL 3.81067617273
TPO OPAl 16.7541305549
TPO A6M 16.9376441132
TPO LIP 13.3994724869
TPO MIP 15.145953722
TPO AuA1 5.62788944539
TPO S2PR 8.50223106751
TPO V1 20.9325759181
TPO PGa-IPa 5.13469887918
TPO V2 17.982615249
TPO V6A 16.734624465
TPO V4 11.4325940989
TPO A6Vb 13.9147028516
TPO A6Va 13.1756486258
TPO TPPro 5.82244218229
TPO A23a 15.0484123689
TPO A23b 15.421304183
TPO A23c 15.6206588425
TPO TPO 0.0
TPO A13b 19.4205478909
TPO A13a 19.0341630102
TPO TF 6.89853001162
TPO GI 6.34599006093
TPO A25 18.7390758765
TPO AuAL 4.52077182653
TPO Gu 7.91596117442
TPO A13M 16.588817421
TPO A13L 15.1967670641
TPO A23V 16.0496822974
TPO TPt 7.79965198215
TPO Pir 7.33919638756
TPO A29d 14.0789773666
TPO A19M 16.7802366162
TPO A4c 12.1378895795
TPO APir 9.84209103523
TPO TPro 3.08492775278
TPO Ent 9.24972919438
TPO VIP 13.7473947193
TPO ReI 7.10912496151
TPO PF 10.9531777876
TPO PG 11.826063419
TPO PE 14.2755526182
TPO A47O 14.6941072598
TPO A47L 17.3681558063
TPO A47M 16.6419169536
TPO OPt 12.3942802428
TPO A32 18.9269726245
TPO A45 15.2303133299
TPO AuCPB 4.24970366756
TPO A8aV 15.7137313874
TPO A4ab 14.7407763346
TPO A8aD 17.0395701713
TPO V4T 10.8683594008
TPO S2PV 9.39417892672
TPO AuML 5.54921082842
TPO AuRPB 3.80964965368
TPO ProSt 15.2119473152
TPO V3A 15.7182477104
TPO FST 7.36463132956
TPO PEC 15.8840470328
TPO A14C 19.2093985883
TPO A31 15.79658085
TPO A30 15.3462905426
TPO A36 6.93337805653
TPO A35 7.47687283407
TPO TEO 9.19586044777
TPO A14R 19.1910076578
TPO ProM 14.0735847238
TPO AuR 4.54550472707
TPO A29a-c 15.1399725424
TPO V6 17.7398583123
TPO A6DR 15.8549395811
TPO A6DC 14.3063969339
TPO TE1 5.24322947192
TPO TE2 5.42458898767
TPO TE3 5.57407863074
TPO TLO 9.71047472563
TPO A8b 18.1645839134
TPO PFG 10.8395542096
TPO A46V 18.1345943101
TPO A3b 11.8941322189
TPO A3a 11.7027372708
TPO A46D 18.430068028
TPO DI 5.97394585554
TPO MST 7.54848570887
TPO AIP 12.9988728686
TPO A24a 17.2700359623
TPO A24c 16.8127567403
TPO A24b 17.4646593223
TPO A24d 16.5578533287
TPO A19DI 14.8945844208
TPO A11 18.642559469
TPO A10 19.7429509988
TPO S2E 10.6717250328
TPO PGM 16.1423943429
TPO A8C 13.530008893
TPO TL 8.61071599527
TPO V3 14.4754251787
TPO A32V 19.1026826442
TPO V5 9.92169643945
TPO TH 9.88583307705
TPO A9 19.1851825302
TPO AuRT 4.48993387699
TPO A1-2 11.4639962715
TPO AI 5.62787138513
TPO IPro 2.57704919939
TPO STR 4.68262092448
TPO AuRM 4.39862173022
TPO TFO 8.39022684285
TPO OPro 7.70109199637
TPO PaIL 3.49617557164
TPO PaIM 4.97496460118
TPO AuCM 6.19207917292
TPO AuCL 6.40835817071
A13b S2I 12.9621702539
A13b AuRTM 19.3797928366
A13b AuRTL 17.6312002989
A13b OPAl 7.78585074941
A13b A6M 8.5361196591
A13b LIP 19.288769187
A13b MIP 19.350926712
A13b AuA1 16.7777014695
A13b S2PR 12.3903153217
A13b V1 26.1836361328
A13b PGa-IPa 18.2631120068
A13b V2 24.3348733105
A13b V6A 19.1345535987
A13b V4 23.9203584866
A13b A6Vb 9.6266906494
A13b A6Va 8.82957423235
A13b TPPro 17.4588769004
A13b A23a 15.3400113273
A13b A23b 16.3124814864
A13b A23c 12.1680156491
A13b TPO 19.4205478909
A13b A13b 0.0
A13b A13a 3.61236233309
A13b TF 22.5776315604
A13b GI 12.7907833007
A13b A25 3.78725438866
A13b AuAL 17.9959611272
A13b Gu 12.6498811879
A13b A13M 5.08337355748
A13b A13L 6.68071523003
A13b A23V 20.7784314605
A13b TPt 15.6510067213
A13b Pir 18.9036789912
A13b A29d 15.4000990876
A13b A19M 20.9540986255
A13b A4c 9.33105386332
A13b APir 22.337822507
A13b TPro 18.1214556284
A13b Ent 22.0428484975
A13b VIP 17.8330431287
A13b ReI 12.9361609481
A13b PF 13.8085736285
A13b PG 18.0478568727
A13b PE 15.535167504
A13b A47O 8.85875833403
A13b A47L 6.70618509441
A13b A47M 6.39281766687
A13b OPt 19.9445931985
A13b A32 3.45764170511
A13b A45 8.43023583611
A13b AuCPB 17.1436192771
A13b A8aV 6.95995445205
A13b A4ab 10.4996573937
A13b A8aD 5.91007372947
A13b V4T 21.4627449437
A13b S2PV 12.4714054735
A13b AuML 16.843346855
A13b AuRPB 17.5410524599
A13b ProSt 20.4708159545
A13b V3A 20.7246443031
A13b FST 19.5309793358
A13b PEC 17.9133613231
A13b A14C 3.58819962391
A13b A31 16.1668137071
A13b A30 16.1009298021
A13b A36 21.033093158
A13b A35 21.5033834295
A13b TEO 23.1353487529
A13b A14R 2.16691081799
A13b ProM 10.0344255602
A13b AuR 17.7334083476
A13b A29a-c 20.2502583643
A13b V6 21.8489764599
A13b A6DR 7.07059209358
A13b A6DC 8.42633411941
A13b TE1 18.3439728277
A13b TE2 21.3777846966
A13b TE3 20.3318587671
A13b TLO 24.4068530105
A13b A8b 6.50883065774
A13b PFG 16.0337731146
A13b A46V 5.76813030788
A13b A3b 12.4983446226
A13b A3a 11.3008565036
A13b A46D 4.53342472618
A13b DI 13.2894455533
A13b MST 17.3773133132
A13b AIP 17.1881366969
A13b A24a 5.10075234823
A13b A24c 8.19836936912
A13b A24b 6.77229869973
A13b A24d 10.0206032989
A13b A19DI 23.0992153281
A13b A11 3.65209563733
A13b A10 4.82743800036
A13b S2E 13.3385715106
A13b PGM 19.1265702297
A13b A8C 7.79943292473
A13b TL 24.2552029416
A13b V3 26.0897649055
A13b A32V 1.75038057136
A13b V5 19.3629001153
A13b TH 25.321611665
A13b A9 4.40034714326
A13b AuRT 20.5185179616
A13b A1-2 13.2366226713
A13b AI 13.7678531277
A13b IPro 15.3214280487
A13b STR 17.1489379479
A13b AuRM 17.6248934992
A13b TFO 23.0098739273
A13b OPro 11.7673033361
A13b PaIL 16.687312917
A13b PaIM 16.1900977792
A13b AuCM 15.2427619155
A13b AuCL 16.5638540508
A13a S2I 12.6305278941
A13a AuRTM 18.9926799439
A13a AuRTL 17.2289870467
A13a OPAl 7.00629943196
A13a A6M 8.30160404075
A13a LIP 18.8727895218
A13a MIP 18.9122071867
A13a AuA1 16.4030185295
A13a S2PR 11.9878937165
A13a V1 25.7424188377
A13a PGa-IPa 17.7388968114
A13a V2 23.896466667
A13a V6A 18.694636685
A13a V4 23.5926381329
A13a A6Vb 9.25606658142
A13a A6Va 8.46913309406
A13a TPPro 17.0571846839
A13a A23a 14.8988910862
A13a A23b 15.8717570134
A13a A23c 11.755102129
A13a TPO 19.0341630102
A13a A13b 3.61236233309
A13a A13a 0.0
A13a TF 22.1898367306
A13a GI 12.3942635509
A13a A25 2.39014615599
A13a AuAL 17.5775254744
A13a Gu 12.2432109223
A13a A13M 1.51197140483
A13a A13L 6.2004538389
A13a A23V 20.3397622136
A13a TPt 15.328902354
A13a Pir 18.5023715579
A13a A29d 14.9595665713
A13a A19M 20.513119096
A13a A4c 9.03087071726
A13a APir 21.9347850185
A13a TPro 17.7286640983
A13a Ent 21.6422902111
A13a VIP 17.3931508961
A13a ReI 12.5713193125
A13a PF 13.6262094969
A13a PG 17.7899899666
A13a PE 15.0980374835
A13a A47O 8.53229238567
A13a A47L 7.40287012814
A13a A47M 6.8823489019
A13a OPt 19.7303003041
A13a A32 4.91968763018
A13a A45 8.3154137035
A13a AuCPB 16.7545141227
A13a A8aV 7.10148724164
A13a A4ab 10.1411890078
A13a A8aD 6.28430127051
A13a V4T 21.1379402622
A13a S2PV 12.0884357854
A13a AuML 16.4683137533
A13a AuRPB 17.1391912685
A13a ProSt 20.0318286414
A13a V3A 20.2848483395
A13a FST 19.0594071698
A13a PEC 17.4737615681
A13a A14C 1.48238612955
A13a A31 15.7299090178
A13a A30 15.6596338388
A13a A36 20.6312115981
A13a A35 21.101331666
A13a TEO 22.656893786
A13a A14R 2.81801399818
A13a ProM 9.63930366174
A13a AuR 17.3032171265
A13a A29a-c 19.8103612097
A13a V6 21.4102721585
A13a A6DR 7.20525083941
A13a A6DC 8.35873000778
A13a TE1 17.9431036109
A13a TE2 20.9900436952
A13a TE3 19.7292146853
A13a TLO 24.0255165799
A13a A8b 6.79831285478
A13a PFG 15.8208564851
A13a A46V 6.85750071536
A13a A3b 12.3211738078
A13a A3a 11.1368917294
A13a A46D 5.84396512559
A13a DI 12.886027947
A13a MST 17.0407262664
A13a AIP 16.7889123851
A13a A24a 4.66158271085
A13a A24c 7.92034468368
A13a A24b 6.29655456456
A13a A24d 9.63742215519
A13a A19DI 22.7577916734
A13a A11 5.1677979916
A13a A10 6.58282667705
A13a S2E 13.0316341288
A13a PGM 18.6863553281
A13a A8C 7.55931213705
A13a TL 23.8671696393
A13a V3 25.7652109885
A13a A32V 3.53087250331
A13a V5 19.0395023351
A13a TH 24.913085837
A13a A9 5.87729925794
A13a AuRT 20.1323239542
A13a A1-2 13.0596459526
A13a AI 13.3664226622
A13a IPro 14.9174626071
A13a STR 16.7467076482
A13a AuRM 17.1958496559
A13a TFO 22.5989875031
A13a OPro 11.3536953048
A13a PaIL 16.2855593072
A13a PaIM 15.7851680904
A13a AuCM 14.8690500158
A13a AuCL 16.2009080362
TF S2I 11.9953764341
TF AuRTM 8.44442531066
TF AuRTL 8.84864100932
TF OPAl 19.9063907538
TF A6M 19.9884317787
TF LIP 15.4441562574
TF MIP 17.2334365898
TF AuA1 9.48441712477
TF S2PR 12.564055534
TF V1 21.6489934242
TF PGa-IPa 6.94764499023
TF V2 18.582657593
TF V6A 19.2137808777
TF V4 9.68843163936
TF A6Vb 17.0830850298
TF A6Va 16.3349501122
TF TPPro 8.67401932209
TF A23a 17.9707227449
TF A23b 18.3251264691
TF A23c 18.5755593805
TF TPO 6.89853001162
TF A13b 22.5776315604
TF A13a 22.1898367306
TF TF 0.0
TF GI 11.7343182598
TF A25 21.893198673
TF AuAL 9.11879377578
TF Gu 11.6617836017
TF A13M 19.7426909842
TF A13L 18.3506435857
TF A23V 17.99799513
TF TPt 10.6459525409
TF Pir 9.76611783559
TF A29d 16.9598324522
TF A19M 18.703432747
TF A4c 15.3015126734
TF APir 8.77987712254
TF TPro 8.04783647887
TF Ent 7.2137639423
TF VIP 16.2474099897
TF ReI 10.2341938518
TF PF 13.9041968472
TF PG 14.1869992509
TF PE 17.1658919317
TF A47O 17.8611080331
TF A47L 20.5264659562
TF A47M 19.7987589329
TF OPt 14.2306620501
TF A32 22.0925377634
TF A45 18.3909456168
TF AuCPB 8.38546498346
TF A8aV 18.867073634
TF A4ab 17.7404373259
TF A8aD 20.20965647
TF V4T 10.8832857977
TF S2PV 12.5402295243
TF AuML 9.34677994294
TF AuRPB 8.80388718367
TF ProSt 17.1221253083
TF V3A 17.6766463643
TF FST 7.84338312629
TF PEC 18.6325691403
TF A14C 22.3634778707
TF A31 18.7078435454
TF A30 18.4562274013
TF A36 5.21807980528
TF A35 5.13037993845
TF TEO 6.9985112175
TF A14R 22.3445985641
TF ProM 17.2402837676
TF AuR 9.07918496384
TF A29a-c 17.130868977
TF V6 19.6492131568
TF A6DR 18.9795294833
TF A6DC 17.4235389249
TF TE1 6.55096950885
TF TE2 3.39002422046
TF TE3 4.97499877254
TF TLO 5.43464560818
TF A8b 21.2858314663
TF PFG 13.6852232691
TF A46V 21.2877802899
TF A3b 14.8842354738
TF A3a 14.9796367812
TF A46D 21.597148276
TF DI 9.89503493158
TF MST 10.1566322363
TF AIP 15.8154199645
TF A24a 20.3882871004
TF A24c 20.389373944
TF A24b 20.5833297682
TF A24d 19.5568868483
TF A19DI 15.3184472252
TF A11 21.8019819542
TF A10 22.9005617545
TF S2E 13.6974223944
TF PGM 18.4272980923
TF A8C 16.6969412903
TF TL 4.00566039084
TF V3 13.0164930102
TF A32V 22.2585751087
TF V5 11.3857634665
TF TH 5.28580118403
TF A9 22.3950351309
TF AuRT 9.6101359221
TF A1-2 14.4314419124
TF AI 9.38175395842
TF IPro 7.47043543698
TF STR 8.52679693602
TF AuRM 8.94901649312
TF TFO 5.34805378623
TF OPro 11.4376187935
TF PaIL 8.26859415563
TF PaIM 8.51556194231
TF AuCM 9.36717769268
TF AuCL 9.58611057197
GI S2I 4.68824971275
GI AuRTM 7.04574840902
GI AuRTL 7.04700820792
GI OPAl 10.0520714226
GI A6M 10.651630267
GI LIP 11.871815449
GI MIP 13.3480091951
GI AuA1 5.87030387792
GI S2PR 1.73141080352
GI V1 19.8283623389
GI PGa-IPa 7.22444196807
GI V2 17.0810904922
GI V6A 14.3127307188
GI V4 12.8182801356
GI A6Vb 7.17804636566
GI A6Va 6.47022239784
GI TPPro 7.05112984941
GI A23a 11.6184551663
GI A23b 12.2724755327
GI A23c 10.8536897337
GI TPO 6.34599006093
GI A13b 12.7907833007
GI A13a 12.3942635509
GI TF 11.7343182598
GI GI 0.0
GI A25 12.0988457184
GI AuAL 7.15617254208
GI Gu 4.65927197822
GI A13M 9.9300498363
GI A13L 8.48549395338
GI A23V 14.544666889
GI TPt 6.15103023424
GI Pir 8.49638064594
GI A29d 11.1384829555
GI A19M 15.1977318668
GI A4c 5.68206246655
GI APir 11.9180767098
GI TPro 6.5814900856
GI Ent 11.6253166975
GI VIP 11.758162041
GI ReI 3.17708328206
GI PF 6.90570301667
GI PG 10.2250434749
GI PE 10.9642055138
GI A47O 7.96225944279
GI A47L 10.6791517252
GI A47M 9.95063061959
GI OPt 11.375420584
GI A32 12.3249260412
GI A45 8.50783788084
GI AuCPB 6.31793622928
GI A8aV 9.03862500565
GI A4ab 9.22259306284
GI A8aD 10.2993745449
GI V4T 11.1697497944
GI S2PV 3.44054621808
GI AuML 5.87297410782
GI AuRPB 6.95726447034
GI ProSt 13.8178130308
GI V3A 14.261873173
GI FST 8.43632010082
GI PEC 13.2736300764
GI A14C 12.5669848565
GI A31 12.4714132281
GI A30 12.1789518863
GI A36 10.0021356018
GI A35 10.7537961664
GI TEO 11.8829414111
GI A14R 12.5535027115
GI ProM 7.33341850668
GI AuR 6.87915957737
GI A29a-c 13.7297276264
GI V6 16.2162288121
GI A6DR 9.39425631642
GI A6DC 8.24651551016
GI TE1 7.92665136127
GI TE2 10.2066604632
GI TE3 9.20567110057
GI TLO 13.0258976213
GI A8b 11.6988366925
GI PFG 8.33605670737
GI A46V 11.4706140875
GI A3b 7.01265223122
GI A3a 6.36937992104
GI A46D 11.8290730334
GI DI 2.91190089034
GI MST 6.78449035252
GI AIP 10.4873945362
GI A24a 10.9583595138
GI A24c 10.8836954698
GI A24b 11.3958438971
GI A24d 10.8696182126
GI A19DI 14.3453810337
GI A11 12.0252727174
GI A10 13.1083032394
GI S2E 5.94114391019
GI PGM 14.0089808101
GI A8C 7.02840374858
GI TL 13.4115638686
GI V3 15.4517538841
GI A32V 12.4743252332
GI V5 9.50537085838
GI TH 14.1655517248
GI A9 12.5988180845
GI AuRT 8.07447690226
GI A1-2 7.09133830439
GI AI 3.60608731118
GI IPro 4.3420582393
GI STR 6.72632504826
GI AuRM 6.77484604577
GI TFO 11.6954811023
GI OPro 5.23746773078
GI PaIL 6.10581880066
GI PaIM 5.79762594606
GI AuCM 4.61937800237
GI AuCL 5.83225742716
A25 S2I 12.3359466708
A25 AuRTM 18.7014216764
A25 AuRTL 16.9333998185
A25 OPAl 6.68370107667
A25 A6M 7.89462923358
A25 LIP 18.4376945074
A25 MIP 18.473748287
A25 AuA1 16.1057853417
A25 S2PR 11.6915865107
A25 V1 25.3046190973
A25 PGa-IPa 17.4245923609
A25 V2 23.4585291439
A25 V6A 18.2565383603
A25 V4 23.2978521695
A25 A6Vb 8.96018813265
A25 A6Va 8.17791109507
A25 TPPro 16.7612098245
A25 A23a 14.4603039464
A25 A23b 15.4329639485
A25 A23c 11.3167164574
A25 TPO 18.7390758765
A25 A13b 3.78725438866
A25 A13a 2.39014615599
A25 TF 21.893198673
A25 GI 12.0988457184
A25 A25 0.0
A25 AuAL 17.280636747
A25 Gu 11.9460825625
A25 A13M 3.9044337316
A25 A13L 5.90721351987
A25 A23V 19.9016388094
A25 TPt 15.034867662
A25 Pir 18.2060117863
A25 A29d 14.5217727965
A25 A19M 20.0744712106
A25 A4c 8.74246542771
A25 APir 21.6389033295
A25 TPro 17.433252657
A25 Ent 21.3450192388
A25 VIP 16.9553229352
A25 ReI 12.2741694711
A25 PF 13.327013089
A25 PG 17.3619670401
A25 PE 14.6607136155
A25 A47O 8.23879112367
A25 A47L 7.24560341824
A25 A47M 6.7050070693
A25 OPt 19.3195167422
A25 A32 4.92520290178
A25 A45 8.04367113626
A25 AuCPB 16.4606894025
A25 A8aV 6.86435859583
A25 A4ab 9.71338761492
A25 A8aD 6.10111372777
A25 V4T 20.8440624905
A25 S2PV 11.7938000698
A25 AuML 16.1695555696
A25 AuRPB 16.8420540033
A25 ProSt 19.5937084734
A25 V3A 19.8447595581
A25 FST 18.7588220371
A25 PEC 17.0357746123
A25 A14C 1.30878627764
A25 A31 15.2907275891
A25 A30 15.2206831254
A25 A36 20.3338787546
A25 A35 20.8056909496
A25 TEO 22.3545704189
A25 A14R 3.06683466002
A25 ProM 9.34261893257
A25 AuR 17.0026638154
A25 A29a-c 19.3721326226
A25 V6 20.9714153302
A25 A6DR 6.92358897814
A25 A6DC 7.96154025207
A25 TE1 17.645925954
A25 TE2 20.6923476304
A25 TE3 19.4196580249
A25 TLO 23.7292735931
A25 A8b 6.53245570286
A25 PFG 15.5133673152
A25 A46V 6.75402292086
A25 A3b 11.9081460914
A25 A3a 10.8882947592
A25 A46D 5.78675061904
A25 DI 12.5903301468
A25 MST 16.7463757839
A25 AIP 16.3570141854
A25 A24a 4.20876625996
A25 A24c 7.50469983262
A25 A24b 5.83815844899
A25 A24d 9.20741169919
A25 A19DI 22.3271113695
A25 A11 5.17523256288
A25 A10 6.60625194534
A25 S2E 12.7402672609
A25 PGM 18.2486683422
A25 A8C 7.28055881018
A25 TL 23.5718740833
A25 V3 25.471191175
A25 A32V 3.70314728724
A25 V5 18.7475910308
A25 TH 24.6088613329
A25 A9 5.85444247473
A25 AuRT 19.8381186829
A25 A1-2 12.6463572453
A25 AI 13.0686384675
A25 IPro 14.6223822551
A25 STR 16.4510882624
A25 AuRM 16.8963020709
A25 TFO 22.2954091989
A25 OPro 11.057146901
A25 PaIL 15.9884264807
A25 PaIM 15.4920555713
A25 AuCM 14.57455958
A25 AuCL 15.9061949391
AuAL S2I 7.30430598602
AuAL AuRTM 3.06973261543
AuAL AuRTL 3.79445736836
AuAL OPAl 15.2845933006
AuAL A6M 14.8703690954
AuAL LIP 12.0277453344
AuAL MIP 13.7396727736
AuAL AuA1 3.20019103622
AuAL S2PR 9.7410768636
AuAL V1 19.7460551689
AuAL PGa-IPa 5.67403932425
AuAL V2 16.8468500085
AuAL V6A 15.2976375041
AuAL V4 11.8098277742
AuAL A6Vb 12.4628708064
AuAL A6Va 11.7126363824
AuAL TPPro 8.53521825942
AuAL A23a 13.4936181386
AuAL A23b 13.9531037905
AuAL A23c 14.0275602682
AuAL TPO 4.52077182653
AuAL A13b 17.9959611272
AuAL A13a 17.5775254744
AuAL TF 9.11879377578
AuAL GI 7.15617254208
AuAL A25 17.280636747
AuAL AuAL 0.0
AuAL Gu 10.2096382977
AuAL A13M 15.1227631998
AuAL A13L 13.7289432337
AuAL A23V 14.7420326751
AuAL TPt 6.25737100257
AuAL Pir 10.0646867064
AuAL A29d 12.6119120345
AuAL A19M 15.4656841297
AuAL A4c 10.6333871193
AuAL APir 12.558845848
AuAL TPro 2.05384924855
AuAL Ent 11.7435583538
AuAL VIP 12.3216175113
AuAL ReI 5.56836764011
AuAL PF 9.36993294852
AuAL PG 10.413400905
AuAL PE 12.7451739897
AuAL A47O 13.2408377641
AuAL A47L 15.9055087902
AuAL A47M 15.1787192458
AuAL OPt 11.1454021947
AuAL A32 17.6271841677
AuAL A45 13.7716876287
AuAL AuCPB 2.58248520358
AuAL A8aV 14.2444138063
AuAL A4ab 13.1236320963
AuAL A8aD 15.5422252864
AuAL V4T 10.3459029347
AuAL S2PV 7.91532156152
AuAL AuML 3.2451481808
AuAL AuRPB 4.09063335727
AuAL ProSt 13.9215622733
AuAL V3A 14.4050359777
AuAL FST 7.3811046606
AuAL PEC 14.4423315157
AuAL A14C 17.7543307967
AuAL A31 14.2949463232
AuAL A30 13.6537919663
AuAL A36 9.56995033722
AuAL A35 10.1134393826
AuAL TEO 10.5582853941
AuAL A14R 17.7450207548
AuAL ProM 12.622104147
AuAL AuR 1.51232034067
AuAL A29a-c 13.832460251
AuAL V6 16.4271926612
AuAL A6DR 14.2926612195
AuAL A6DC 12.7325341161
AuAL TE1 7.95734860078
AuAL TE2 7.80344266675
AuAL TE3 7.08031487163
AuAL TLO 11.18299189
AuAL A8b 16.5975993521
AuAL PFG 9.37232703911
AuAL A46V 16.6816989764
AuAL A3b 10.2828429141
AuAL A3a 10.0864957197
AuAL A46D 17.1405905007
AuAL DI 8.17233500162
AuAL MST 6.04649158632
AuAL AIP 11.5478478521
AuAL A24a 15.6969268946
AuAL A24c 15.2060265632
AuAL A24b 15.8867690335
AuAL A24d 14.9405497675
AuAL A19DI 13.8993672851
AuAL A11 17.2905202615
AuAL A10 18.3940245402
AuAL S2E 9.03484903215
AuAL PGM 14.7170822889
AuAL A8C 12.2249615741
AuAL TL 10.8056589002
AuAL V3 14.5566751417
AuAL A32V 17.6783315893
AuAL V5 8.86424581777
AuAL TH 12.1547309996
AuAL A9 17.9639002392
AuAL AuRT 4.15660980682
AuAL A1-2 9.86793385713
AuAL AI 7.39375749311
AuAL IPro 3.93731682452
AuAL STR 5.8160306306
AuAL AuRM 1.46211160148
AuAL TFO 9.85950048824
AuAL OPro 10.6472451082
AuAL PaIL 4.16525228006
AuAL PaIM 6.47634836524
AuAL AuCM 3.99287905552
AuAL AuCL 4.42117790457
Gu S2I 7.7371677119
Gu AuRTM 7.5156029885
Gu AuRTL 7.53376905644
Gu OPAl 3.29899175822
Gu A6M 12.6298643177
Gu LIP 15.0294926361
Gu MIP 16.5360235149
Gu AuA1 8.93346545259
Gu S2PR 2.81384438811
Gu V1 22.9729819142
Gu PGa-IPa 10.2793865664
Gu V2 20.2053357989
Gu V6A 17.5324689055
Gu V4 15.8739749713
Gu A6Vb 2.81540293737
Gu A6Va 6.23742910723
Gu TPPro 7.16578624025
Gu A23a 14.642936235
Gu A23b 15.3623864396
Gu A23c 13.3839454858
Gu TPO 7.91596117442
Gu A13b 12.6498811879
Gu A13a 12.2432109223
Gu TF 11.6617836017
Gu GI 4.65927197822
Gu A25 11.9460825625
Gu AuAL 10.2096382977
Gu Gu 0.0
Gu A13M 9.73911014547
Gu A13L 6.34019016717
Gu A23V 17.7174125036
Gu TPt 9.28343950212
Gu Pir 8.60837247912
Gu A29d 14.294469721
Gu A19M 18.3766216604
Gu A4c 7.63375202257
Gu APir 12.0681167971
Gu TPro 8.088839889
Gu Ent 11.7778964818
Gu VIP 14.9670774558
Gu ReI 6.38771228017
Gu PF 9.93327812343
Gu PG 13.3858993897
Gu PE 14.038515872
Gu A47O 2.60584694725
Gu A47L 8.3370793308
Gu A47M 7.59710075213
Gu OPt 14.5004432058
Gu A32 12.1898981661
Gu A45 5.89702126265
Gu AuCPB 9.37093849442
Gu A8aV 6.78359333317
Gu A4ab 11.5470176198
Gu A8aD 12.0165375066
Gu V4T 14.2315643397
Gu S2PV 6.28633356827
Gu AuML 8.9350079509
Gu AuRPB 7.44145441513
Gu ProSt 16.9778241095
Gu V3A 17.4220814578
Gu FST 11.4892305895
Gu PEC 16.4535965026
Gu A14C 12.4173288391
Gu A31 15.5037816592
Gu A30 15.3381659948
Gu A36 10.765887459
Gu A35 11.2382006296
Gu TEO 14.9352201471
Gu A14R 12.4067486465
Gu ProM 1.68317283535
Gu AuR 9.93405485783
Gu A29a-c 16.8886719495
Gu V6 19.3898422421
Gu A6DR 11.2285852781
Gu A6DC 10.2020588914
Gu TE1 8.08518949752
Gu TE2 10.2215811903
Gu TE3 11.2084063171
Gu TLO 16.0875052273
Gu A8b 13.5046864295
Gu PFG 11.696958051
Gu A46V 9.22930885426
Gu A3b 9.74519663557
Gu A3a 8.81085678398
Gu A46D 11.6387089846
Gu DI 3.47551349112
Gu MST 9.85622955186
Gu AIP 13.769155297
Gu A24a 12.7917304082
Gu A24c 12.8296568619
Gu A24b 13.3198212942
Gu A24d 12.9944737595
Gu A19DI 17.4391961793
Gu A11 11.8316322031
Gu A10 11.0173526922
Gu S2E 8.9249698437
Gu PGM 17.1731836139
Gu A8C 8.77981410819
Gu TL 13.7093724121
Gu V3 18.5094603892
Gu A32V 12.331977307
Gu V5 12.5769241903
Gu TH 15.0704748117
Gu A9 12.4549209807
Gu AuRT 8.56100248614
Gu A1-2 9.98001192982
Gu AI 2.49025553718
Gu IPro 5.6430383007
Gu STR 6.87739230214
Gu AuRM 9.82911700199
Gu TFO 14.7511132641
Gu OPro 1.55172369667
Gu PaIL 6.58375752532
Gu PaIM 5.87170225164
Gu AuCM 7.70135802568
Gu AuCL 8.90259410892
A13M S2I 10.2595784288
A13M AuRTM 16.5530599868
A13M AuRTL 14.7533630053
A13M OPAl 3.61906420374
A13M A6M 8.05056316738
A13M LIP 17.088383557
A13M MIP 17.8623465232
A13M AuA1 13.9425417111
A13M S2PR 9.50539066408
A13M V1 24.7957034081
A13M PGa-IPa 15.2275572907
A13M V2 22.5789073093
A13M V6A 18.0338759738
A13M V4 21.2335205387
A13M A6Vb 6.80255944973
A13M A6Va 6.07192837969
A13M TPPro 14.5820705851
A13M A23a 14.3994349198
A13M A23b 15.3297425964
A13M A23c 11.5044257592
A13M TPO 16.588817421
A13M A13b 5.08337355748
A13M A13a 1.51197140483
A13M TF 19.7426909842
A13M GI 9.9300498363
A13M A25 3.9044337316
A13M AuAL 15.1227631998
A13M Gu 9.73911014547
A13M A13M 0.0
A13M A13L 3.72335459655
A13M A23V 19.305879556
A13M TPt 12.9752816939
A13M Pir 16.0265524298
A13M A29d 14.4469530049
A13M A19M 19.6232644052
A13M A4c 6.72614641685
A13M APir 19.4594505165
A13M TPro 15.2809679096
A13M Ent 19.1653061026
A13M VIP 16.1735958892
A13M ReI 10.1525663227
A13M PF 11.3392137394
A13M PG 15.6061949411
A13M PE 14.2363714971
A13M A47O 6.17996460889
A13M A47L 6.20068514837
A13M A47M 5.54708165353
A13M OPt 17.4059257665
A13M A32 5.44057082515
A13M A45 6.29498788439
A13M AuCPB 14.3100874906
A13M A8aV 5.45409231353
A13M A4ab 9.41629350841
A13M A8aD 5.37081908324
A13M V4T 18.7830818543
A13M S2PV 9.65484892296
A13M AuML 13.9169256485
A13M AuRPB 14.6626122138
A13M ProSt 18.8472026661
A13M V3A 19.1341992489
A13M FST 16.6317630372
A13M PEC 16.8352372185
A13M A14C 4.42229874416
A13M A31 15.2290254617
A13M A30 14.9316627033
A13M A36 18.1521180947
A13M A35 18.6264043944
A13M TEO 20.2210132416
A13M A14R 4.63755030558
A13M ProM 7.15354213597
A13M AuR 14.8426120773
A13M A29a-c 18.6748560295
A13M V6 20.5982730963
A13M A6DR 6.05823845339
A13M A6DC 6.8424917179
A13M TE1 15.4683986753
A13M TE2 18.5395332498
A13M TE3 17.210286665
A13M TLO 21.6002658093
A13M A8b 6.6002065944
A13M PFG 13.5103051483
A13M A46V 6.21185353684
A13M A3b 10.240114926
A13M A3a 8.90674775916
A13M A46D 5.77061307919
A13M DI 10.4113377529
A13M MST 14.659680109
A13M AIP 15.0925396992
A13M A24a 5.2699112786
A13M A24c 7.81950099477
A13M A24b 7.05313169952
A13M A24d 9.65919167496
A13M A19DI 20.6103703438
A13M A11 5.52680806278
A13M A10 6.92195848438
A13M S2E 10.6927656246
A13M PGM 17.9244092548
A13M A8C 5.41579932008
A13M TL 21.4215244491
A13M V3 23.4081896121
A13M A32V 4.86102003379
A13M V5 16.6889887241
A13M TH 22.1788932756
A13M A9 6.15609354157
A13M AuRT 16.8016995233
A13M A1-2 10.9150998085
A13M AI 10.8881480347
A13M IPro 12.4337844762
A13M STR 14.2717284555
A13M AuRM 14.7356092121
A13M TFO 20.022653028
A13M OPro 8.85869417284
A13M PaIL 13.8092224817
A13M PaIM 13.3117314945
A13M AuCM 12.4193520321
A13M AuCL 13.7916756946
A13L S2I 9.01468027719
A13L AuRTM 15.1586168426
A13L AuRTL 13.2929675185
A13L OPAl 2.61761871195
A13L A6M 7.77696792703
A13L LIP 15.9966076843
A13L MIP 16.8551549577
A13L AuA1 12.4218714478
A13L S2PR 8.04027067308
A13L V1 23.7747722756
A13L PGa-IPa 13.8270941812
A13L V2 21.4939503194
A13L V6A 17.1375090446
A13L V4 20.0062326891
A13L A6Vb 5.15061594169
A13L A6Va 4.51677016338
A13L TPPro 13.1194106112
A13L A23a 13.555791473
A13L A23b 14.4694938835
A13L A23c 10.7536332784
A13L TPO 15.1967670641
A13L A13b 6.68071523003
A13L A13a 6.2004538389
A13L TF 18.3506435857
A13L GI 8.48549395338
A13L A25 5.90721351987
A13L AuAL 13.7289432337
A13L Gu 6.34019016717
A13L A13M 3.72335459655
A13L A13L 0.0
A13L A23V 18.2819900258
A13L TPt 11.7596171448
A13L Pir 14.5645474057
A13L A29d 13.5388022116
A13L A19M 18.649511945
A13L A4c 5.55711559507
A13L APir 17.9961191387
A13L TPro 13.8883270866
A13L Ent 17.7044262128
A13L VIP 15.1551127722
A13L ReI 8.82958102177
A13L PF 10.2170015947
A13L PG 14.4699458695
A13L PE 13.3355653828
A13L A47O 3.09655198999
A13L A47L 5.27122074398
A13L A47M 4.51775860461
A13L OPt 16.23590303
A13L A32 6.36161838124
A13L A45 4.5232116079
A13L AuCPB 12.9167835053
A13L A8aV 4.08448228758
A13L A4ab 8.65169596364
A13L A8aD 5.20151489123
A13L V4T 17.5663373303
A13L S2PV 8.27060770199
A13L AuML 12.4227755879
A13L AuRPB 13.2010340387
A13L ProSt 17.7992488231
A13L V3A 18.0974938469
A13L FST 15.3244280266
A13L PEC 15.946985966
A13L A14C 6.37679044328
A13L A31 14.3887401352
A13L A30 14.0389553193
A13L A36 16.6902186679
A13L A35 17.1635755087
A13L TEO 18.9041836547
A13L A14R 6.40800951552
A13L ProM 5.54115026306
A13L AuR 13.4482168723
A13L A29a-c 17.6558143134
A13L V6 19.6432153934
A13L A6DR 5.50714927076
A13L A6DC 6.08602605436
A13L TE1 14.0066017106
A13L TE2 17.1464717397
A13L TE3 15.8075773429
A13L TLO 20.2807448745
A13L A8b 6.89362375537
A13L PFG 12.3609025146
A13L A46V 5.84679769398
A13L A3b 9.20720237072
A13L A3a 7.8519204578
A13L A46D 6.04661627607
A13L DI 8.94837407282
A13L MST 13.3435768763
A13L AIP 14.0385739017
A13L A24a 6.34485684758
A13L A24c 7.68463036466
A13L A24b 7.60086665254
A13L A24d 9.08973933657
A13L A19DI 19.4372037467
A13L A11 6.1078437883
A13L A10 7.29124650358
A13L S2E 9.49045913795
A13L PGM 16.9984769497
A13L A8C 4.24984845479
A13L TL 20.028572743
A13L V3 22.1877354603
A13L A32V 6.37737268847
A13L V5 15.4798481265
A13L TH 20.7641203143
A13L A9 6.7498472975
A13L AuRT 14.3273018472
A13L A1-2 9.85166640407
A13L AI 9.42691288259
A13L IPro 10.9657486737
A13L STR 12.8099037833
A13L AuRM 13.34250473
A13L TFO 18.3355848033
A13L OPro 7.33974392167
A13L PaIL 12.3470276011
A13L PaIM 11.8473026735
A13L AuCM 10.9964288658
A13L AuCL 12.4775487492
A23V S2I 11.3737848064
A23V AuRTM 16.254097522
A23V AuRTL 16.9363075309
A23V OPAl 19.9174203331
A23V A6M 14.859088533
A23V LIP 5.34120222346
A23V MIP 4.4480333974
A23V AuA1 13.0883389799
A23V S2PR 16.3789081516
A23V V1 8.31690947686
A23V PGa-IPa 13.4090358934
A23V V2 6.96851841093
A23V V6A 5.54717867135
A23V V4 12.927986421
A23V A6Vb 17.8387317688
A23V A6Va 16.8560868926
A23V TPPro 19.7336962942
A23V A23a 6.98222023909
A23V A23b 6.64184221391
A23V A23c 10.9879885819
A23V TPO 16.0496822974
A23V A13b 20.7784314605
A23V A13a 20.3397622136
A23V TF 17.99799513
A23V GI 14.544666889
A23V A25 19.9016388094
A23V AuAL 14.7420326751
A23V Gu 17.7174125036
A23V A13M 19.305879556
A23V A13L 18.2819900258
A23V A23V 0.0
A23V TPt 9.31292906908
A23V Pir 21.1476340926
A23V A29d 6.411497278
A23V A19M 3.61645726598
A23V A4c 14.2941865806
A23V APir 23.5817415982
A23V TPro 14.9666130421
A23V Ent 22.5683651952
A23V VIP 4.90419768024
A23V ReI 11.5004983356
A23V PF 9.93075287228
A23V PG 6.91829776634
A23V PE 7.66685724503
A23V A47O 18.454953894
A23V A47L 20.1057269013
A23V A47M 19.4649561147
A23V OPt 6.70994313994
A23V A32 20.1256136721
A23V A45 18.8062946469
A23V AuCPB 13.9852519272
A23V A8aV 18.5653168419
A23V A4ab 12.38667899
A23V A8aD 18.0189735633
A23V V4T 9.95221655679
A23V S2PV 13.9621288331
A23V AuML 13.1392380834
A23V AuRPB 17.1269796342
A23V ProSt 3.5677065959
A23V V3A 4.70757247342
A23V FST 11.8761391528
A23V PEC 5.56420166225
A23V A14C 20.4503036873
A23V A31 7.29820514602
A23V A30 6.66009132187
A23V A36 20.2323940814
A23V A35 20.7397854296
A23V TEO 14.423882125
A23V A14R 20.4677375779
A23V ProM 18.0035110617
A23V AuR 14.4506446761
A23V A29a-c 4.45723987328
A23V V6 5.33618162777
A23V A6DR 16.3132824519
A23V A6DC 14.5449893817
A23V TE1 18.8371539294
A23V TE2 17.3593693129
A23V TE3 14.8686958246
A23V TLO 15.6720575811
A23V A8b 17.840975577
A23V PFG 8.59057175438
A23V A46V 20.3743523243
A23V A3b 10.7232447952
A23V A3a 12.1469657384
A23V A46D 19.9052051795
A23V DI 15.7157076741
A23V MST 10.3835091209
A23V AIP 7.54516094304
A23V A24a 16.5165662326
A23V A24c 15.346618165
A23V A24b 16.4034045113
A23V A24d 13.5731845653
A23V A19DI 7.11057896472
A23V A11 20.4251261486
A23V A10 21.4793705877
A23V S2E 11.3462452987
A23V PGM 4.17515371924
A23V A8C 15.9959580816
A23V TL 18.8990522992
A23V V3 12.7676209931
A23V A32V 20.4546714738
A23V V5 8.61404650717
A23V TH 15.9796431106
A23V A9 20.3240131384
A23V AuRT 17.3872592564
A23V A1-2 10.0635585042
A23V AI 16.45690874
A23V IPro 16.4281113669
A23V STR 18.7565203619
A23V AuRM 14.3452137455
A23V TFO 15.1817513272
A23V OPro 18.1834931336
A23V PaIL 17.0582300794
A23V PaIM 18.9286641876
A23V AuCM 11.9709192607
A23V AuCL 11.9772717103
TPt S2I 4.16745159114
TPt AuRTM 7.86504187665
TPt AuRTL 8.55598635113
TPt OPAl 13.2775424702
TPt A6M 11.1662425999
TPt LIP 6.5916881271
TPt MIP 8.21344267057
TPt AuA1 4.57473000619
TPt S2PR 8.3740058712
TPt V1 14.5104404579
TPt PGa-IPa 5.67106201018
TPt V2 11.7502849595
TPt V6A 9.7114021884
TPt V4 9.29898318548
TPt A6Vb 10.8133237903
TPt A6Va 9.96285596552
TPt TPPro 11.4944915469
TPt A23a 8.11861478376
TPt A23b 8.41499050542
TPt A23c 9.17364014173
TPt TPO 7.79965198215
TPt A13b 15.6510067213
TPt A13a 15.328902354
TPt TF 10.6459525409
TPt GI 6.15103023424
TPt A25 15.034867662
TPt AuAL 6.25737100257
TPt Gu 9.28343950212
TPt A13M 12.9752816939
TPt A13L 11.7596171448
TPt A23V 9.31292906908
TPt TPt 0.0
TPt Pir 12.9122824099
TPt A29d 7.09027878095
TPt A19M 9.99677674772
TPt A4c 7.85706082585
TPt APir 15.354712841
TPt TPro 6.48603430359
TPt Ent 14.5566632235
TPt VIP 6.74206404042
TPt ReI 3.37847128658
TPt PF 4.4141285595
TPt PG 4.90044226046
TPt PE 7.2819074826
TPt A47O 11.5560375207
TPt A47L 13.8276853706
TPt A47M 13.1359692405
TPt OPt 6.0291255344
TPt A32 14.9635852852
TPt A45 12.0354115047
TPt AuCPB 5.53554081746
TPt A8aV 12.1870603612
TPt A4ab 8.72759471466
TPt A8aD 12.6248984843
TPt V4T 6.73957531726
TPt S2PV 6.09641626419
TPt AuML 4.64569494274
TPt AuRPB 8.7528412107
TPt ProSt 8.55509268947
TPt V3A 8.99347333842
TPt FST 5.49398781594
TPt PEC 8.86635617371
TPt A14C 15.5046751595
TPt A31 8.78128843151
TPt A30 8.14112943132
TPt A36 12.099705802
TPt A35 12.747374032
TPt TEO 9.14265549095
TPt A14R 15.4468718647
TPt ProM 10.9803672011
TPt AuR 5.9613630033
TPt A29a-c 8.4651819212
TPt V6 10.9890580923
TPt A6DR 11.1904948968
TPt A6DC 9.45395972974
TPt TE1 10.6392865168
TPt TE2 9.48784001464
TPt TE3 7.57222915952
TPt TLO 10.6554943792
TPt A8b 13.4199907752
TPt PFG 3.6357345107
TPt A46V 14.4348868662
TPt A3b 5.72915744617
TPt A3a 6.52059814464
TPt A46D 14.4896979139
TPt DI 7.28499616232
TPt MST 2.66340139784
TPt AIP 5.89793993558
TPt A24a 12.4290655343
TPt A24c 11.6145874813
TPt A24b 12.4843796816
TPt A24d 10.5354560368
TPt A19DI 9.10464683058
TPt A11 14.8055647606
TPt A10 15.9199114536
TPt S2E 4.95575941354
TPt PGM 9.14018242445
TPt A8C 9.6796513112
TPt TL 11.9881649117
TPt V3 11.4114566946
TPt A32V 15.3216636616
TPt V5 4.59429549939
TPt TH 12.1423428195
TPt A9 15.1496357021
TPt AuRT 8.99790023686
TPt A1-2 5.06529360924
TPt AI 8.02743376319
TPt IPro 8.1434377701
TPt STR 10.5175883638
TPt AuRM 5.85820739105
TPt TFO 9.4700300766
TPt OPro 9.74752545278
TPt PaIL 8.69273361792
TPt PaIM 10.6856396924
TPt AuCM 3.38771745962
TPt AuCL 3.60975492657
Pir S2I 11.5411644425
Pir AuRTM 7.05420082003
Pir AuRTL 7.01281868283
Pir OPAl 16.1310770765
Pir A6M 17.0451401627
Pir LIP 18.4971771154
Pir MIP 20.2511637086
Pir AuA1 11.2288579628
Pir S2PR 9.92286370887
Pir V1 26.0180782203
Pir PGa-IPa 10.1403015557
Pir V2 23.0638407327
Pir V6A 21.8433837867
Pir V4 16.354437678
Pir A6Vb 13.2514793173
Pir A6Va 12.5734419048
Pir TPPro 3.82153949832
Pir A23a 20.1673547826
Pir A23b 20.5312603414
Pir A23c 17.7368447419
Pir TPO 7.33919638756
Pir A13b 18.9036789912
Pir A13a 18.5023715579
Pir TF 9.76611783559
Pir GI 8.49638064594
Pir A25 18.2060117863
Pir AuAL 10.0646867064
Pir Gu 8.60837247912
Pir A13M 16.0265524298
Pir A13L 14.5645474057
Pir A23V 21.1476340926
Pir TPt 12.9122824099
Pir Pir 0.0
Pir A29d 19.1891398494
Pir A19M 21.8774398134
Pir A4c 12.0503799076
Pir APir 5.42473607525
Pir TPro 7.88263240106
Pir Ent 6.06839320457
Pir VIP 18.8536548582
Pir ReI 9.88571257364
Pir PF 16.0903793943
Pir PG 16.9315884017
Pir PE 19.3889098921
Pir A47O 14.0310526687
Pir A47L 16.7819983228
Pir A47M 16.051010863
Pir OPt 17.4848443044
Pir A32 18.449854577
Pir A45 14.5947810609
Pir AuCPB 9.68870494705
Pir A8aV 15.1479903019
Pir A4ab 15.9183610556
Pir A8aD 16.4772982234
Pir V4T 15.8588666318
Pir S2PV 10.4716806449
Pir AuML 11.1303061519
Pir AuRPB 6.92586633105
Pir ProSt 20.3091855896
Pir V3A 20.8165151579
Pir FST 12.3388704422
Pir PEC 20.993233973
Pir A14C 18.6750134331
Pir A31 20.905066441
Pir A30 20.4556992792
Pir A36 6.08953642526
Pir A35 6.26867276617
Pir TEO 13.8518076905
Pir A14R 18.6644913877
Pir ProM 13.409158453
Pir AuR 10.060401583
Pir A29a-c 20.2379799911
Pir V6 22.8378391671
Pir A6DR 15.6614651289
Pir A6DC 14.6182276652
Pir TE1 4.3201655677
Pir TE2 8.47015254979
Pir TE3 10.1959093501
Pir TLO 13.2891072764
Pir A8b 17.9417318086
Pir PFG 15.9495996698
Pir A46V 17.5796808967
Pir A3b 14.0796799637
Pir A3a 13.1640839977
Pir A46D 17.9552229639
Pir DI 7.08957711785
Pir MST 12.6630143889
Pir AIP 18.1082846429
Pir A24a 17.2267789274
Pir A24c 17.2484205654
Pir A24b 17.7419259818
Pir A24d 17.3964529672
Pir A19DI 19.9589787501
Pir A11 18.1408148814
Pir A10 19.2215509509
Pir S2E 12.8595362005
Pir PGM 21.250237391
Pir A8C 13.2238548571
Pir TL 10.162822203
Pir V3 19.4173003601
Pir A32V 18.5882135628
Pir V5 14.9952892385
Pir TH 10.9018186895
Pir A9 18.7315640945
Pir AuRT 8.05750959304
Pir A1-2 14.0095126673
Pir AI 6.18227656539
Pir IPro 6.96601540163
Pir STR 5.50679704977
Pir AuRM 9.92083614084
Pir TFO 12.3445244459
Pir OPro 8.19732763028
Pir PaIL 5.92912751785
Pir PaIM 4.69305600994
Pir AuCM 11.373860048
Pir AuCL 11.6243703788
A29d S2I 7.88093392246
A29d AuRTM 14.17703107
A29d AuRTL 14.865896458
A29d OPAl 15.1825898979
A29d A6M 9.58672580264
A29d LIP 6.32760614368
A29d MIP 6.24284010789
A29d AuA1 10.9556680979
A29d S2PR 12.6361678685
A29d V1 12.4428885215
A29d PGa-IPa 11.9934400155
A29d V2 10.6038657252
A29d V6A 6.38826683988
A29d V4 14.2421222159
A29d A6Vb 13.7990309376
A29d A6Va 12.6872383299
A29d TPPro 17.773115482
A29d A23a 3.94650010054
A29d A23b 4.40150793462
A29d A23c 6.21725006499
A29d TPO 14.0789773666
A29d A13b 15.4000990876
A29d A13a 14.9595665713
A29d TF 16.9598324522
A29d GI 11.1384829555
A29d A25 14.5217727965
A29d AuAL 12.6119120345
A29d Gu 14.294469721
A29d A13M 14.4469530049
A29d A13L 13.5388022116
A29d A23V 6.411497278
A29d TPt 7.09027878095
A29d Pir 19.1891398494
A29d A29d 0.0
A29d A19M 7.53103077012
A29d A4c 9.99407735956
A29d APir 21.6307986115
A29d TPro 12.8388442818
A29d Ent 20.8401671084
A29d VIP 4.49790887375
A29d ReI 8.45963795994
A29d PF 6.23995309486
A29d PG 5.97908021419
A29d PE 4.17344408809
A29d A47O 14.2692736493
A29d A47L 15.1921936336
A29d A47M 14.5731522924
A29d OPt 7.82489672103
A29d A32 14.7453142297
A29d A45 14.5300507584
A29d AuCPB 11.8783452621
A29d A8aV 13.7231204709
A29d A4ab 7.11198830852
A29d A8aD 12.6691342262
A29d V4T 10.8943411794
A29d S2PV 10.3693794704
A29d AuML 11.032793638
A29d AuRPB 15.0638675695
A29d ProSt 5.91988458091
A29d V3A 7.39180334458
A29d FST 11.4029770149
A29d PEC 5.34781886241
A29d A14C 15.0685787066
A29d A31 4.96147449386
A29d A30 1.39136810437
A29d A36 18.3803390968
A29d A35 19.0270061977
A29d TEO 15.2630547537
A29d A14R 15.0895384746
A29d ProM 13.9567156207
A29d AuR 12.3170875495
A29d A29a-c 5.37426438949
A29d V6 8.88573449494
A29d A6DR 10.9749063087
A29d A6DC 9.28459262147
A29d TE1 16.9133747836
A29d TE2 15.7844415869
A29d TE3 13.8183400906
A29d TLO 16.4920769758
A29d A8b 12.4902051991
A29d PFG 5.82558549214
A29d A46V 15.0957253379
A29d A3b 6.53845378673
A29d A3a 7.87876593753
A29d A46D 14.5156676909
A29d DI 12.4956804655
A29d MST 8.9624655524
A29d AIP 4.99176483813
A29d A24a 11.1348835363
A29d A24c 10.0460461447
A29d A24b 11.0311500595
A29d A24d 8.38039628519
A29d A19DI 9.82267681704
A29d A11 15.0351069565
A29d A10 16.0830534694
A29d S2E 7.72782517909
A29d PGM 6.18775725903
A29d A8C 11.2253241256
A29d TL 18.2102957514
A29d V3 14.8278686028
A29d A32V 15.0774879779
A29d V5 9.34543525316
A29d TH 16.983956955
A29d A9 14.9413407957
A29d AuRT 15.3091103239
A29d A1-2 6.06476253735
A29d AI 13.248552319
A29d IPro 13.7924213408
A29d STR 16.7942171272
A29d AuRM 12.2141371191
A29d TFO 15.3149739735
A29d OPro 15.0387785266
A29d PaIL 14.9990711086
A29d PaIM 16.9664970314
A29d AuCM 9.63986656791
A29d AuCL 10.1215077545
A19M S2I 11.907971983
A19M AuRTM 16.9788856985
A19M AuRTL 17.6673763063
A19M OPAl 20.287478803
A19M A6M 15.0351161073
A19M LIP 5.45897893685
A19M MIP 3.72174165201
A19M AuA1 13.8093791975
A19M S2PR 16.8866383208
A19M V1 6.8013748522
A19M PGa-IPa 14.1321052026
A19M V2 5.53718997745
A19M V6A 4.43994512545
A19M V4 12.9928226255
A19M A6Vb 18.3180383585
A19M A6Va 17.3104823467
A19M TPPro 20.4640007715
A19M A23a 7.20558991238
A19M A23b 6.69184274881
A19M A23c 11.1456719585
A19M TPO 16.7802366162
A19M A13b 20.9540986255
A19M A13a 20.513119096
A19M TF 18.703432747
A19M GI 15.1977318668
A19M A25 20.0744712106
A19M AuAL 15.4656841297
A19M Gu 18.3766216604
A19M A13M 19.6232644052
A19M A13L 18.649511945
A19M A23V 3.61645726598
A19M TPt 9.99677674772
A19M Pir 21.8774398134
A19M A29d 7.53103077012
A19M A19M 0.0
A19M A4c 14.6943425569
A19M APir 24.3115527537
A19M TPro 15.693301544
A19M Ent 23.6910566755
A19M VIP 4.90407904091
A19M ReI 12.1129585264
A19M PF 10.4052202659
A19M PG 7.42171522316
A19M PE 7.70839296625
A19M A47O 18.9050964089
A19M A47L 20.3846518291
A19M A47M 19.7602287478
A19M OPt 7.04142116362
A19M A32 20.3101076882
A19M A45 19.2196356743
A19M AuCPB 14.7084294282
A19M A8aV 18.8977377032
A19M A4ab 12.5707806855
A19M A8aD 18.2408149356
A19M V4T 10.0785575158
A19M S2PV 14.4907225067
A19M AuML 13.8605254513
A19M AuRPB 17.8593978942
A19M ProSt 4.81991532402
A19M V3A 3.55765964017
A19M FST 12.5640649487
A19M PEC 4.91081538787
A19M A14C 20.6230947547
A19M A31 7.15962764125
A19M A30 7.78168163324
A19M A36 20.9598813196
A19M A35 21.4614429308
A19M TEO 14.9824371493
A19M A14R 20.64495733
A19M ProM 18.4797578542
A19M AuR 15.172249894
A19M A29a-c 5.75092729162
A19M V6 3.35808338415
A19M A6DR 16.5369806922
A19M A6DC 14.7819613142
A19M TE1 19.5661511604
A19M TE2 18.0828784329
A19M TE3 15.5724377547
A19M TLO 16.3461123159
A19M A8b 18.0060178044
A19M PFG 9.15220865429
A19M A46V 20.6182771865
A19M A3b 11.1010988956
A19M A3a 12.5319398549
A19M A46D 20.0938783803
A19M DI 16.37252854
A19M MST 11.1126655089
A19M AIP 7.91488836986
A19M A24a 16.6893814576
A19M A24c 15.5197730997
A19M A24b 16.5802902599
A19M A24d 13.7508846338
A19M A19DI 6.6015573735
A19M A11 20.6144471173
A19M A10 21.6593458875
A19M S2E 11.8422461863
A19M PGM 3.91822541604
A19M A8C 16.3520940753
A19M TL 19.5749961376
A19M V3 12.6307117211
A19M A32V 20.6312247593
A19M V5 9.26836700256
A19M TH 16.3560736819
A19M A9 20.512446944
A19M AuRT 18.1182638734
A19M A1-2 10.4759741812
A19M AI 17.1135457326
A19M IPro 17.1593260919
A19M STR 19.4873451369
A19M AuRM 15.0681588967
A19M TFO 15.8529672851
A19M OPro 18.8402242015
A19M PaIL 17.7891394172
A19M PaIM 19.6554250579
A19M AuCM 12.6772870384
A19M AuCL 12.7062763933
A4c S2I 5.14930625723
A4c AuRTM 12.0867671048
A4c AuRTL 11.760094199
A4c OPAl 7.09483338912
A4c A6M 6.48887756639
A4c LIP 11.9804274765
A4c MIP 12.8849165494
A4c AuA1 9.06892534344
A4c S2PR 5.65042968384
A4c V1 19.7890806674
A4c PGa-IPa 10.7177538322
A4c V2 17.484027274
A4c V6A 13.3097905146
A4c V4 16.1227749751
A4c A6Vb 5.40822844086
A4c A6Va 4.09001987886
A4c TPPro 10.6056657555
A4c A23a 9.90890732681
A4c A23b 10.7788669543
A4c A23c 7.74815669634
A4c TPO 12.1378895795
A4c A13b 9.33105386332
A4c A13a 9.03087071726
A4c TF 15.3015126734
A4c GI 5.68206246655
A4c A25 8.74246542771
A4c AuAL 10.6333871193
A4c Gu 7.63375202257
A4c A13M 6.72614641685
A4c A13L 5.55711559507
A4c A23V 14.2941865806
A4c TPt 7.85706082585
A4c Pir 12.0503799076
A4c A29d 9.99407735956
A4c A19M 14.6943425569
A4c A4c 0.0
A4c APir 15.4828421484
A4c TPro 10.8362567146
A4c Ent 15.1891657792
A4c VIP 11.1751677437
A4c ReI 5.24583767487
A4c PF 6.12905838227
A4c PG 10.4511167361
A4c PE 9.53691499253
A4c A47O 5.69343237475
A4c A47L 7.43115501429
A4c A47M 6.7481121449
A4c OPt 12.2421919182
A4c A32 8.69416367189
A4c A45 5.92134961718
A4c AuCPB 9.85599160791
A4c A8aV 5.80043361459
A4c A4ab 5.69019826049
A4c A8aD 6.38032431057
A4c V4T 13.6682441721
A4c S2PV 4.99181736455
A4c AuML 9.15075997709
A4c AuRPB 10.682501875
A4c ProSt 13.8116595156
A4c V3A 14.1012536728
A4c FST 11.8229515175
A4c PEC 12.1462961041
A4c A14C 9.20467107378
A4c A31 10.7764772887
A4c A30 10.2980951018
A4c A36 14.1638092961
A4c A35 14.6499276355
A4c TEO 15.4240207161
A4c A14R 9.13275040976
A4c ProM 5.54283859501
A4c AuR 10.343618528
A4c A29a-c 13.6925304886
A4c V6 15.7022188007
A4c A6DR 5.24032869459
A4c A6DC 4.00931958862
A4c TE1 11.4940360149
A4c TE2 14.0986055512
A4c TE3 12.700295146
A4c TLO 16.6890502885
A4c A8b 7.58478532756
A4c PFG 8.33384188554
A4c A46V 8.0373339967
A4c A3b 5.16648232453
A4c A3a 3.78522828836
A4c A46D 8.16570558539
A4c DI 6.43207040102
A4c MST 9.57668731682
A4c AIP 10.0306908709
A4c A24a 6.85486184285
A4c A24c 6.70954549422
A4c A24b 7.2658563969
A4c A24d 6.98204199154
A4c A19DI 15.448949493
A4c A11 8.47106254529
A4c A10 9.56236693078
A4c S2E 5.4593839856
A4c PGM 13.1137989159
A4c A8C 3.22287606599
A4c TL 16.9795281545
A4c V3 18.2980562184
A4c A32V 9.00062165078
A4c V5 11.5673755647
A4c TH 17.6416975723
A4c A9 8.88317520816
A4c AuRT 13.2226616527
A4c A1-2 5.77868879685
A4c AI 6.92059295854
A4c IPro 8.55920046879
A4c STR 10.2958002682
A4c AuRM 10.239081269
A4c TFO 15.4733257607
A4c OPro 6.71161207274
A4c PaIL 9.82861404376
A4c PaIM 9.33631002511
A4c AuCM 7.53524270708
A4c AuCL 8.83059722882
APir S2I 14.9621286649
APir AuRTM 10.287303508
APir AuRTL 10.249018787
APir OPAl 19.5654301035
APir A6M 20.4780481642
APir LIP 20.9358980845
APir MIP 22.6894248288
APir AuA1 13.6963714778
APir S2PR 13.356360729
APir V1 28.4396920708
APir PGa-IPa 12.4276029007
APir V2 25.4789976941
APir V6A 24.2838273745
APir V4 16.7282254504
APir A6Vb 16.6851234702
APir A6Va 16.0058380282
APir TPPro 7.38743199963
APir A23a 22.6107616936
APir A23b 22.9732820646
APir A23c 21.1717153874
APir TPO 9.84209103523
APir A13b 22.337822507
APir A13a 21.9347850185
APir TF 8.77987712254
APir GI 11.9180767098
APir A25 21.6389033295
APir AuAL 12.558845848
APir Gu 12.0681167971
APir A13M 19.4594505165
APir A13L 17.9961191387
APir A23V 23.5817415982
APir TPt 15.354712841
APir Pir 5.42473607525
APir A29d 21.6307986115
APir A19M 24.3115527537
APir A4c 15.4828421484
APir APir 0.0
APir TPro 10.8623989468
APir Ent 3.95782109946
APir VIP 21.2944648931
APir ReI 13.3047404215
APir PF 18.5225278635
APir PG 19.3702475218
APir PE 21.8303705131
APir A47O 17.4653941571
APir A47L 20.2139255132
APir A47M 19.4840860742
APir OPt 19.9139350424
APir A32 21.8825430059
APir A45 18.027988795
APir AuCPB 12.1661208866
APir A8aV 18.5805657818
APir A4ab 19.3499956652
APir A8aD 19.910564965
APir V4T 18.1422112508
APir S2PV 13.892955306
APir AuML 13.6004556956
APir AuRPB 10.1609752553
APir ProSt 22.7429860155
APir V3A 23.2485300683
APir FST 14.6072444787
APir PEC 23.4349850537
APir A14C 22.1090123568
APir A31 23.3474345511
APir A30 22.8971939921
APir A36 6.12331631823
APir A35 5.64478485233
APir TEO 14.0306383226
APir A14R 22.0967293272
APir ProM 16.8409385784
APir AuR 12.5516991985
APir A29a-c 22.6727039403
APir V6 25.2704979327
APir A6DR 19.0946521352
APir A6DC 18.0496988575
APir TE1 6.08737061678
APir TE2 8.97559161715
APir TE3 12.1124391061
APir TLO 10.6263713251
APir A8b 21.3742899164
APir PFG 18.3915748158
APir A46V 21.0128978052
APir A3b 17.5151770701
APir A3a 16.5963187979
APir A46D 21.3878127888
APir DI 10.5212328943
APir MST 15.1034954465
APir AIP 20.5497980136
APir A24a 20.6588556838
APir A24c 20.6809187105
APir A24b 21.1750308876
APir A24d 20.8302415206
APir A19DI 22.3396496796
APir A11 21.5759949277
APir A10 22.6535094515
APir S2E 16.2824011773
APir PGM 23.6907870922
APir A8C 16.6575591022
APir TL 8.63323274309
APir V3 20.058942677
APir A32V 22.0219723657
APir V5 17.4015136094
APir TH 9.36403582009
APir A9 22.1637530629
APir AuRT 11.2933546593
APir A1-2 19.0371790659
APir AI 9.65459020445
APir IPro 9.51990858208
APir STR 8.80898636079
APir AuRM 12.411972241
APir TFO 11.5966010016
APir OPro 11.6778045252
APir PaIL 9.18869621216
APir PaIM 8.1801721308
APir AuCM 13.8218753135
APir AuCL 14.0715869847
TPro S2I 7.52731904563
TPro AuRTM 1.55730764871
TPro AuRTL 2.27441029122
TPro OPAl 15.4418211237
TPro A6M 15.0892733148
TPro LIP 12.2559790219
TPro MIP 13.9677597656
TPro AuA1 3.535211791
TPro S2PR 9.17243691166
TPro V1 20.2102867999
TPro PGa-IPa 5.04654904202
TPro V2 17.2929598363
TPro V6A 15.525234204
TPro V4 11.4703560412
TPro A6Vb 12.6211136766
TPro A6Va 11.8720501298
TPro TPPro 6.11492134203
TPro A23a 13.7184511812
TPro A23b 14.1800167059
TPro A23c 14.2545950739
TPro TPO 3.08492775278
TPro A13b 18.1214556284
TPro A13a 17.7286640983
TPro TF 8.04783647887
TPro GI 6.5814900856
TPro A25 17.433252657
TPro AuAL 2.05384924855
TPro Gu 8.088839889
TPro A13M 15.2809679096
TPro A13L 13.8883270866
TPro A23V 14.9666130421
TPro TPt 6.48603430359
TPro Pir 7.88263240106
TPro A29d 12.8388442818
TPro A19M 15.693301544
TPro A4c 10.8362567146
TPro APir 10.8623989468
TPro TPro 0.0
TPro Ent 10.4237277725
TPro VIP 12.5488677304
TPro ReI 5.77283017749
TPro PF 9.59541884293
TPro PG 10.6420037391
TPro PE 12.9721555668
TPro A47O 13.3968017734
TPro A47L 16.0636555958
TPro A47M 15.3345189338
TPro OPt 11.5706520183
TPro A32 17.6916167375
TPro A45 13.9304796292
TPro AuCPB 2.55201889545
TPro A8aV 14.4043779607
TPro A4ab 13.3495700306
TPro A8aD 15.7435551165
TPro V4T 10.5048033804
TPro S2PV 8.07386779825
TPro AuML 3.55651677871
TPro AuRPB 2.56498552279
TPro ProSt 14.1441937316
TPro V3A 14.6300770658
TPro FST 7.18843790545
TPro PEC 14.6687041918
TPro A14C 17.9020665034
TPro A31 14.5271975314
TPro A30 13.88641148
TPro A36 8.33066421478
TPro A35 8.86998245715
TPro TEO 9.80166548246
TPro A14R 17.8840181697
TPro ProM 12.7802590971
TPro AuR 2.01356303586
TPro A29a-c 14.0564149502
TPro V6 16.6542439878
TPro A6DR 14.5053775908
TPro A6DC 12.9461617348
TPro TE1 6.61294298088
TPro TE2 6.64398492357
TPro TE3 6.29883411791
TPro TLO 10.409739435
TPro A8b 16.8088245054
TPro PFG 9.59919227962
TPro A46V 16.8290707561
TPro A3b 10.5089577388
TPro A3a 10.3076713085
TPro A46D 17.2416942586
TPro DI 6.32308037697
TPro MST 6.26636016497
TPro AIP 11.7755305138
TPro A24a 15.9113953128
TPro A24c 15.4246472954
TPro A24b 16.1022822277
TPro A24d 15.1651672281
TPro A19DI 14.3070291944
TPro A11 17.3538949798
TPro A10 18.4545001603
TPro S2E 9.26102542986
TPro PGM 14.9429859964
TPro A8C 12.3382280793
TPro TL 9.74474392977
TPro V3 14.4086817488
TPro A32V 17.8041328373
TPro V5 9.27724588178
TPro TH 11.3682229695
TPro A9 18.0428429591
TPro AuRT 2.65307547635
TPro A1-2 10.0957921559
TPro AI 5.79452107787
TPro IPro 2.38190482207
TPro STR 4.24814595234
TPro AuRM 1.85753539921
TPro TFO 9.08795563082
TPro OPro 7.87517347768
TPro PaIL 2.61698430548
TPro PaIM 4.91114145865
TPro AuCM 4.26926579032
TPro AuCL 4.67506762425
Ent S2I 15.8054555444
Ent AuRTM 9.98975731664
Ent AuRTL 9.95538549287
Ent OPAl 19.2707075505
Ent A6M 20.1844800223
Ent LIP 19.9633976602
Ent MIP 21.7538687569
Ent AuA1 13.234463656
Ent S2PR 13.0622753025
Ent V1 26.5816987132
Ent PGa-IPa 10.9886630606
Ent V2 23.5118916541
Ent V6A 23.4913395443
Ent V4 14.6114669937
Ent A6Vb 16.3916755669
Ent A6Va 15.713548046
Ent TPPro 7.15765643944
Ent A23a 21.8483336375
Ent A23b 22.1816039322
Ent A23c 22.4417044063
Ent TPO 9.24972919438
Ent A13b 22.0428484975
Ent A13a 21.6422902111
Ent TF 7.2137639423
Ent GI 11.6253166975
Ent A25 21.3450192388
Ent AuAL 11.7435583538
Ent Gu 11.7778964818
Ent A13M 19.1653061026
Ent A13L 17.7044262128
Ent A23V 22.5683651952
Ent TPt 14.5566632235
Ent Pir 6.06839320457
Ent A29d 20.8401671084
Ent A19M 23.6910566755
Ent A4c 15.1891657792
Ent APir 3.95782109946
Ent TPro 10.4237277725
Ent Ent 0.0
Ent VIP 20.4732315164
Ent ReI 14.0185532063
Ent PF 17.7704853864
Ent PG 18.5041755256
Ent PE 21.0497214286
Ent A47O 17.1697698835
Ent A47L 19.9219760114
Ent A47M 19.1902949538
Ent OPt 19.2115440758
Ent A32 21.5894469984
Ent A45 17.7335904175
Ent AuCPB 11.2930072787
Ent A8aV 18.2875738674
Ent A4ab 19.0578203655
Ent A8aD 19.616153137
Ent V4T 15.8352981915
Ent S2PV 13.5984146014
Ent AuML 13.0949622896
Ent AuRPB 9.86598987348
Ent ProSt 21.7368520697
Ent V3A 22.66266505
Ent FST 12.9545193459
Ent PEC 22.637302998
Ent A14C 21.8149599778
Ent A31 22.556144039
Ent A30 22.1027690142
Ent A36 4.43350340763
Ent A35 3.77310762961
Ent TEO 11.9207749034
Ent A14R 21.8032786764
Ent ProM 16.5494002653
Ent AuR 11.7249327481
Ent A29a-c 21.6528998498
Ent V6 24.6255733143
Ent A6DR 18.8001581206
Ent A6DC 17.7581831964
Ent TE1 5.7403128656
Ent TE2 7.04295018568
Ent TE3 9.72579142747
Ent TLO 8.45033062364
Ent A8b 21.0805261989
Ent PFG 17.5936959736
Ent A46V 20.7190202851
Ent A3b 18.7333246935
Ent A3a 16.3024163574
Ent A46D 21.0944403323
Ent DI 10.2265332235
Ent MST 14.2747150783
Ent AIP 19.7516094801
Ent A24a 20.3670270664
Ent A24c 20.3871696834
Ent A24b 20.8813054375
Ent A24d 20.5357516614
Ent A19DI 20.2502778769
Ent A11 21.2823159047
Ent A10 22.3610775529
Ent S2E 17.5361398597
Ent PGM 22.9058386695
Ent A8C 16.3638395935
Ent TL 6.45825592652
Ent V3 17.9403568745
Ent A32V 21.7283136375
Ent V5 16.4321110933
Ent TH 7.18674292925
Ent A9 21.8715624044
Ent AuRT 10.9976706807
Ent A1-2 18.2909970829
Ent AI 9.36538293831
Ent IPro 9.16071376701
Ent STR 8.52070176767
Ent AuRM 11.5865980846
Ent TFO 9.41923974534
Ent OPro 11.3854487418
Ent PaIL 8.89189703071
Ent PaIM 7.90409700548
Ent AuCM 13.1542177537
Ent AuCL 13.387764236
VIP S2I 8.39388853578
VIP AuRTM 13.8711247846
VIP AuRTL 14.5595100907
VIP OPAl 16.7954186718
VIP A6M 11.9815072173
VIP LIP 3.20057920827
VIP MIP 2.88048776002
VIP AuA1 10.6580997557
VIP S2PR 13.3630692546
VIP V1 9.91545433359
VIP PGa-IPa 11.4067867454
VIP V2 7.7771864919
VIP V6A 4.12547177143
VIP V4 12.0882677844
VIP A6Vb 14.7792799746
VIP A6Va 13.7736342901
VIP TPPro 17.4382566907
VIP A23a 4.81726244926
VIP A23b 4.35190179795
VIP A23c 8.21071658242
VIP TPO 13.7473947193
VIP A13b 17.8330431287
VIP A13a 17.3931508961
VIP TF 16.2474099897
VIP GI 11.758162041
VIP A25 16.9553229352
VIP AuAL 12.3216175113
VIP Gu 14.9670774558
VIP A13M 16.1735958892
VIP A13L 15.1551127722
VIP A23V 4.90419768024
VIP TPt 6.74206404042
VIP Pir 18.8536548582
VIP A29d 4.49790887375
VIP A19M 4.90407904091
VIP A4c 11.1751677437
VIP APir 21.2944648931
VIP TPro 12.5488677304
VIP Ent 20.4732315164
VIP VIP 0.0
VIP ReI 8.62745239704
VIP PF 6.83844695379
VIP PG 4.25810516896
VIP PE 4.58258965446
VIP A47O 15.3693870898
VIP A47L 16.9698206978
VIP A47M 16.3324044817
VIP OPt 5.08658018795
VIP A32 17.1538673495
VIP A45 15.6963759223
VIP AuCPB 11.5832174134
VIP A8aV 15.4341922077
VIP A4ab 9.37196527332
VIP A8aD 14.9499980185
VIP V4T 8.67752144416
VIP S2PV 10.9807185485
VIP AuML 10.7242157167
VIP AuRPB 14.7548339104
VIP ProSt 4.78595726814
VIP V3A 4.18076114479
VIP FST 10.2370754425
VIP PEC 3.51530531382
VIP A14C 17.5040338188
VIP A31 4.83860825006
VIP A30 5.44668030532
VIP A36 18.0305410183
VIP A35 18.6690729693
VIP TEO 13.0927961962
VIP A14R 17.5231688915
VIP ProM 14.94079952
VIP AuR 12.0285007185
VIP A29a-c 5.12731989625
VIP V6 5.76575134808
VIP A6DR 13.2450326145
VIP A6DC 11.4566401713
VIP TE1 16.5742321979
VIP TE2 15.3336821202
VIP TE3 13.0729705251
VIP TLO 14.313838227
VIP A8b 14.8995081052
VIP PFG 5.65070661183
VIP A46V 17.2767712968
VIP A3b 7.55077224477
VIP A3a 9.00504767963
VIP A46D 16.866399471
VIP DI 12.976087684
VIP MST 8.22675263322
VIP AIP 4.2724594614
VIP A24a 13.5716402495
VIP A24c 12.4659146076
VIP A24b 13.4635672391
VIP A24d 10.7447151702
VIP A19DI 6.98741815482
VIP A11 17.3749902788
VIP A10 18.4361811398
VIP S2E 8.30003283622
VIP PGM 3.71920994859
VIP A8C 12.8658507806
VIP TL 17.3502297348
VIP V3 12.2672187498
VIP A32V 17.5092783883
VIP V5 7.01399372038
VIP TH 14.8382311544
VIP A9 17.3387917564
VIP AuRT 15.0067492911
VIP A1-2 6.90302543326
VIP AI 13.7231089925
VIP IPro 14.0774441034
VIP STR 16.4594562836
VIP AuRM 11.9234706455
VIP TFO 13.8224646044
VIP OPro 15.4401309876
VIP PaIL 14.6876582879
VIP PaIM 16.6302856892
VIP AuCM 9.4383647559
VIP AuCL 9.66362058982
ReI S2I 2.11853703557
ReI AuRTM 7.07235227818
ReI AuRTL 7.76586822814
ReI OPAl 10.3679797804
ReI A6M 9.50622933632
ReI LIP 8.86566630307
ReI MIP 10.2700156364
ReI AuA1 4.01524112526
ReI S2PR 5.21550035474
ReI V1 16.84132156
ReI PGa-IPa 5.63839123669
ReI V2 14.1776827572
ReI V6A 11.485599924
ReI V4 10.9156298847
ReI A6Vb 7.59928302604
ReI A6Va 6.81815389554
ReI TPPro 8.44018219219
ReI A23a 9.01967678899
ReI A23b 9.62967905329
ReI A23c 8.76409306816
ReI TPO 7.10912496151
ReI A13b 12.9361609481
ReI A13a 12.5713193125
ReI TF 10.2341938518
ReI GI 3.17708328206
ReI A25 12.2741694711
ReI AuAL 5.56836764011
ReI Gu 6.38771228017
ReI A13M 10.1525663227
ReI A13L 8.82958102177
ReI A23V 11.5004983356
ReI TPt 3.37847128658
ReI Pir 9.88571257364
ReI A29d 8.45963795994
ReI A19M 12.1129585264
ReI A4c 5.24583767487
ReI APir 13.3047404215
ReI TPro 5.77283017749
ReI Ent 14.0185532063
ReI VIP 8.62745239704
ReI ReI 0.0
ReI PF 4.4121839029
ReI PG 7.22650980257
ReI PE 8.34579621458
ReI A47O 8.36986181291
ReI A47L 10.9690660318
ReI A47M 10.2509442016
ReI OPt 8.52385392882
ReI A32 12.3897322473
ReI A45 8.88058938063
ReI AuCPB 4.80279501243
ReI A8aV 9.30735344725
ReI A4ab 7.52632169687
ReI A8aD 10.153104443
ReI V4T 8.89295281968
ReI S2PV 3.01760027473
ReI AuML 4.09350949804
ReI AuRPB 7.96933102427
ReI ProSt 10.806932675
ReI V3A 11.2201906706
ReI FST 6.59578125598
ReI PEC 10.5509626952
ReI A14C 12.7464319641
ReI A31 9.86470155691
ReI A30 9.49986810842
ReI A36 11.4884261822
ReI A35 12.2101467385
ReI TEO 10.1555711524
ReI A14R 12.7129646237
ReI ProM 7.76121855378
ReI AuR 5.28096596102
ReI A29a-c 10.7460923227
ReI V6 13.136185518
ReI A6DR 8.91452731251
ReI A6DC 7.37002252929
ReI TE1 9.99824897203
ReI TE2 9.03832600221
ReI TE3 7.61883072835
ReI TLO 11.5458989332
ReI A8b 11.2195593542
ReI PFG 5.4312399006
ReI A46V 11.6848609425
ReI A3b 4.87546635113
ReI A3a 4.77592162345
ReI A46D 11.8907063146
ReI DI 4.43154187108
ReI MST 4.45388333745
ReI AIP 7.63711905794
ReI A24a 10.3282763778
ReI A24c 9.85561716253
ReI A24b 10.5309906534
ReI A24d 9.32598004286
ReI A19DI 11.5900708134
ReI A11 12.1365283286
ReI A10 13.2444289877
ReI S2E 3.61169916806
ReI PGM 10.9177452903
ReI A8C 6.9805572339
ReI TL 11.9086977694
ReI V3 13.3388030088
ReI A32V 12.6136393931
ReI V5 6.98919383823
ReI TH 12.5563006036
ReI A9 12.6096707984
ReI AuRT 8.20401793753
ReI A1-2 4.70719416901
ReI AI 5.17381564208
ReI IPro 5.08626284547
ReI STR 8.12176824434
ReI AuRM 5.17290012236
ReI TFO 10.102501356
ReI OPro 6.88754253586
ReI PaIL 7.91962110459
ReI PaIM 7.18938501225
ReI AuCM 2.48996348173
ReI AuCL 3.79310586345
PF S2I 3.58957105619
PF AuRTM 10.9547049996
PF AuRTL 11.6480779749
PF OPAl 11.7384026735
PF A6M 8.71882668453
PF LIP 7.49142439927
PF MIP 8.55076535045
PF AuA1 7.7293733626
PF S2PR 8.27065790929
PF V1 15.3938637188
PF PGa-IPa 9.11313372018
PF V2 13.0115691448
PF V6A 9.35756201893
PF V4 12.7242059303
PF A6Vb 9.61697863255
PF A6Va 8.64749164619
PF TPPro 14.6679838224
PF A23a 6.77397798574
PF A23b 7.31302343864
PF A23c 6.77471084708
PF TPO 10.9531777876
PF A13b 13.8085736285
PF A13a 13.6262094969
PF TF 13.9041968472
PF GI 6.90570301667
PF A25 13.327013089
PF AuAL 9.36993294852
PF Gu 9.93327812343
PF A13M 11.3392137394
PF A13L 10.2170015947
PF A23V 9.93075287228
PF TPt 4.4141285595
PF Pir 16.0903793943
PF A29d 6.23995309486
PF A19M 10.4052202659
PF A4c 6.12905838227
PF APir 18.5225278635
PF TPro 9.59541884293
PF Ent 17.7704853864
PF VIP 6.83844695379
PF ReI 4.4121839029
PF PF 0.0
PF PG 5.96905154243
PF PE 5.88194638879
PF A47O 10.2548100574
PF A47L 12.162157032
PF A47M 11.4904679582
PF OPt 7.84189612858
PF A32 12.9814162965
PF A45 10.6300369263
PF AuCPB 8.64505996974
PF A8aV 10.556201664
PF A4ab 6.17295356519
PF A8aD 10.6177562454
PF V4T 9.88236623524
PF S2PV 6.0459764148
PF AuML 7.81240304025
PF AuRPB 11.8500479164
PF ProSt 9.42684180366
PF V3A 9.68871919392
PF FST 9.20275810698
PF PEC 8.27776027513
PF A14C 13.8000392474
PF A31 7.46215377795
PF A30 7.28116197446
PF A36 15.2887523795
PF A35 15.9577765398
PF TEO 12.7971684213
PF A14R 13.6701179374
PF ProM 9.78093392948
PF AuR 9.07704950308
PF A29a-c 9.47695262186
PF V6 11.4232320776
PF A6DR 9.04654743242
PF A6DC 7.21804579111
PF TE1 13.8105652008
PF TE2 12.7315670791
PF TE3 11.0689068927
PF TLO 14.327258594
PF A8b 11.1564530579
PF PFG 3.84997496705
PF A46V 12.6587089385
PF A3b 2.78122049803
PF A3a 4.00561011349
PF A46D 12.5531299642
PF DI 8.314599957
PF MST 6.55587812643
PF AIP 5.58082992694
PF A24a 10.135386133
PF A24c 9.19772259523
PF A24b 10.1397975479
PF A24d 8.06303686812
PF A19DI 11.0412462436
PF A11 12.9483134228
PF A10 14.0490378554
PF S2E 2.99884061375
PF PGM 9.02349069929
PF A8C 7.96803014513
PF TL 15.5051037743
PF V3 14.6262475824
PF A32V 13.4618983697
PF V5 7.615760341
PF TH 15.8126137426
PF A9 13.1570201459
PF AuRT 12.08448503
PF A1-2 1.89725658253
PF AI 9.14890913463
PF IPro 9.20120993847
PF STR 13.6815599812
PF AuRM 8.97163284326
PF TFO 13.1404487983
PF OPro 10.6777122223
PF PaIL 11.7951163023
PF PaIM 11.1150003007
PF AuCM 6.31591354956
PF AuCL 7.08357701758
PG S2I 7.18002465493
PG AuRTM 11.9651859563
PG AuRTL 12.6545775424
PG OPAl 15.9856437812
PG A6M 12.4943804246
PG LIP 3.7810485013
PG MIP 5.5629787511
PG AuA1 8.75041100218
PG S2PR 12.2114660692
PG V1 11.8877137624
PG PGa-IPa 9.37636560729
PG V2 9.22678582925
PG V6A 7.32357910876
PG V4 10.47192007
PG A6Vb 13.7506456223
PG A6Va 12.8387562356
PG TPPro 15.516079875
PG A23a 6.89496151221
PG A23b 6.84613869885
PG A23c 9.37203151849
PG TPO 11.826063419
PG A13b 18.0478568727
PG A13a 17.7899899666
PG TF 14.1869992509
PG GI 10.2250434749
PG A25 17.3619670401
PG AuAL 10.413400905
PG Gu 13.3858993897
PG A13M 15.6061949411
PG A13L 14.4699458695
PG A23V 6.91829776634
PG TPt 4.90044226046
PG Pir 16.9315884017
PG A29d 5.97908021419
PG A19M 7.42171522316
PG A4c 10.4511167361
PG APir 19.3702475218
PG TPro 10.6420037391
PG Ent 18.5041755256
PG VIP 4.25810516896
PG ReI 7.22650980257
PG PF 5.96905154243
PG PG 0.0
PG PE 6.17826629745
PG A47O 14.4445290368
PG A47L 16.4490972233
PG A47M 15.7760514251
PG OPt 3.93511901511
PG A32 17.1962254172
PG A45 14.8597797134
PG AuCPB 9.67197619351
PG A8aV 14.8424679586
PG A4ab 9.82378090779
PG A8aD 14.8494350761
PG V4T 7.10331043687
PG S2PV 9.75108377633
PG AuML 8.80770939085
PG AuRPB 12.8480747944
PG ProSt 6.18062616078
PG V3A 6.28720668329
PG FST 8.19404622602
PG PEC 6.68893385168
PG A14C 17.9025921531
PG A31 7.2825419083
PG A30 7.14640601979
PG A36 16.0841222728
PG A35 16.7174174348
PG TEO 11.3094053577
PG A14R 17.9231474817
PG ProM 13.918079136
PG AuR 10.1205201606
PG A29a-c 6.2690791734
PG V6 8.30489905674
PG A6DR 13.2310986535
PG A6DC 11.3823078212
PG TE1 14.6446872241
PG TE2 13.324294327
PG TE3 11.0118129158
PG TLO 12.5313323948
PG A8b 15.1988234403
PG PFG 4.22291993489
PG A46V 16.9421250829
PG A3b 7.11384711053
PG A3a 8.44083583224
PG A46D 16.797234639
PG DI 11.3842341546
PG MST 6.15038955528
PG AIP 4.25799442837
PG A24a 14.06081757
PG A24c 12.9798351989
PG A24b 13.9694775041
PG A24d 11.4829031225
PG A19DI 7.0855364785
PG A11 17.2127379492
PG A10 18.311274176
PG S2E 7.20061655533
PG PGM 6.71909643918
PG A8C 12.2636454404
PG TL 15.290247971
PG V3 11.3559705292
PG A32V 17.696667674
PG V5 5.05939720497
PG TH 14.3962999881
PG A9 17.3750175976
PG AuRT 13.1025567443
PG A1-2 6.36502848941
PG AI 12.1233648759
PG IPro 12.1853102835
PG STR 14.5376588202
PG AuRM 10.0154817481
PG TFO 12.0030998769
PG OPro 13.8529720704
PG PaIL 12.7811651241
PG PaIM 14.7105181868
PG AuCM 7.60951350476
PG AuCL 7.67937180468
PE S2I 7.71460011395
PE AuRTM 14.3240646305
PE AuRTL 15.0166372959
PE OPAl 14.9789080351
PE A6M 9.52407939296
PE LIP 6.37706689148
PE MIP 5.97121286016
PE AuA1 11.0944079821
PE S2PR 12.3508137861
PE V1 12.8812285231
PE PGa-IPa 12.2607498238
PE V2 11.0152822319
PE V6A 5.72361889156
PE V4 14.472001177
PE A6Vb 13.4149841196
PE A6Va 12.2458430925
PE TPPro 17.9721188638
PE A23a 3.64793422493
PE A23b 3.42775289463
PE A23c 5.54283540042
PE TPO 14.2755526182
PE A13b 15.535167504
PE A13a 15.0980374835
PE TF 17.1658919317
PE GI 10.9642055138
PE A25 14.6607136155
PE AuAL 12.7451739897
PE Gu 14.038515872
PE A13M 14.2363714971
PE A13L 13.3355653828
PE A23V 7.66685724503
PE TPt 7.2819074826
PE Pir 19.3889098921
PE A29d 4.17344408809
PE A19M 7.70839296625
PE A4c 9.53691499253
PE APir 21.8303705131
PE TPro 12.9721555668
PE Ent 21.0497214286
PE VIP 4.58258965446
PE ReI 8.34579621458
PE PF 5.88194638879
PE PG 6.17826629745
PE PE 0.0
PE A47O 13.8186398319
PE A47L 14.9642785433
PE A47M 14.3513246869
PE OPt 7.85880479169
PE A32 14.8624152012
PE A45 14.0275861973
PE AuCPB 12.0202499028
PE A8aV 13.5102777181
PE A4ab 6.94392151632
PE A8aD 12.7356865959
PE V4T 11.1687156168
PE S2PV 10.1463674833
PE AuML 11.1771465786
PE AuRPB 15.2170684148
PE ProSt 7.64165373319
PE V3A 7.38371490982
PE FST 11.7174350803
PE PEC 4.50274220328
PE A14C 15.2076353474
PE A31 3.32155084033
PE A30 5.20403736164
PE A36 18.5855499263
PE A35 19.2382045193
PE TEO 15.1579332044
PE A14R 15.2273617799
PE ProM 13.556374986
PE AuR 12.4499831414
PE A29a-c 7.53416399006
PE V6 8.42648154208
PE A6DR 11.0270627407
PE A6DC 9.29917570266
PE TE1 17.1159298966
PE TE2 16.000426713
PE TE3 14.1079920513
PE TLO 16.792196834
PE A8b 12.5180896138
PE PFG 5.81926079417
PE A46V 15.1458753119
PE A3b 5.93951726824
PE A3a 7.3636681811
PE A46D 14.6109724052
PE DI 12.3534749762
PE MST 9.23740308043
PE AIP 4.7818483676
PE A24a 11.280955863
PE A24c 10.0484485903
PE A24b 11.1654221663
PE A24d 8.23298281377
PE A19DI 10.300132451
PE A11 15.1411391398
PE A10 16.1844842326
PE S2E 7.4573850422
PE PGM 5.93106220717
PE A8C 11.0197078875
PE TL 18.507056484
PE V3 15.2756140829
PE A32V 15.2103529679
PE V5 9.12400011783
PE TH 18.2923356263
PE A9 15.0439798762
PE AuRT 15.4572481164
PE A1-2 5.51574872801
PE AI 13.1473662223
PE IPro 13.9099288288
PE STR 16.9929689617
PE AuRM 12.3451061776
PE TFO 15.6267172835
PE OPro 14.7850427016
PE PaIL 15.1584952743
PE PaIM 17.1628520371
PE AuCM 9.72957034043
PE AuCL 10.356315687
A47O S2I 8.80007001398
A47O AuRTM 14.6744926926
A47O AuRTL 12.7597672212
A47O OPAl 2.71142167883
A47O A6M 9.1569076188
A47O LIP 16.0433826806
A47O MIP 17.0812171988
A47O AuA1 11.8742901946
A47O S2PR 7.51061034705
A47O V1 23.9456165481
A47O PGa-IPa 13.3345885048
A47O V2 21.5366453611
A47O V6A 17.58502304
A47O V4 19.3088153192
A47O A6Vb 3.5890959723
A47O A6Va 3.7093669386
A47O TPPro 12.5867835785
A47O A23a 14.1692991107
A47O A23b 15.048252536
A47O A23c 11.6952966148
A47O TPO 14.6941072598
A47O A13b 8.85875833403
A47O A13a 8.53229238567
A47O TF 17.8611080331
A47O GI 7.96225944279
A47O A25 8.23879112367
A47O AuAL 13.2408377641
A47O Gu 2.60584694725
A47O A13M 6.17996460889
A47O A13L 3.09655198999
A47O A23V 18.454953894
A47O TPt 11.5560375207
A47O Pir 14.0310526687
A47O A29d 14.2692736493
A47O A19M 18.9050964089
A47O A4c 5.69343237475
A47O APir 17.4653941571
A47O TPro 13.3968017734
A47O Ent 17.1697698835
A47O VIP 15.3693870898
A47O ReI 8.36986181291
A47O PF 10.2548100574
A47O PG 14.4445290368
A47O PE 13.8186398319
A47O A47O 0.0
A47O A47L 5.94095368801
A47O A47M 5.19746727823
A47O OPt 16.1642794938
A47O A32 8.22540132214
A47O A45 3.53480224604
A47O AuCPB 12.4257448354
A47O A8aV 4.4760341156
A47O A4ab 9.56853648704
A47O A8aD 6.64254878463
A47O V4T 17.3651100252
A47O S2PV 7.80528568516
A47O AuML 11.9089063229
A47O AuRPB 12.6709945505
A47O ProSt 17.9640077649
A47O V3A 18.2498999045
A47O FST 14.8826361881
A47O PEC 16.4224477745
A47O A14C 8.70298711077
A47O A31 15.0325074489
A47O A30 14.5698682967
A47O A36 16.1561610923
A47O A35 16.6310694204
A47O TEO 18.0666244593
A47O A14R 8.65320427055
A47O ProM 2.22731593013
A47O AuR 12.960555693
A47O A29a-c 17.8943147136
A47O V6 19.9260938668
A47O A6DR 6.83650353697
A47O A6DC 7.10601176306
A47O TE1 13.4741433766
A47O TE2 16.6567141191
A47O TE3 15.3163796068
A47O TLO 19.1368960427
A47O A8b 8.54631610362
A47O PFG 12.3359289111
A47O A46V 6.85910868024
A47O A3b 9.47074115324
A47O A3a 8.12365288673
A47O A46D 7.49611826562
A47O DI 8.41659127189
A47O MST 12.7146773956
A47O AIP 14.2024328806
A47O A24a 8.14760215337
A47O A24c 9.15233127881
A47O A24b 9.21331061897
A47O A24d 10.3030580543
A47O A19DI 19.3566620751
A47O A11 7.76436632217
A47O A10 8.63744018083
A47O S2E 9.38116153244
A47O PGM 17.3751743409
A47O A8C 4.69896350727
A47O TL 19.5379105546
A47O V3 21.9575768829
A47O A32V 8.53020876068
A47O V5 15.2871318611
A47O TH 20.2714193184
A47O A9 8.38450870018
A47O AuRT 13.7872143634
A47O A1-2 10.0234350953
A47O AI 8.89324452042
A47O IPro 10.4247770666
A47O STR 12.2769260429
A47O AuRM 12.8547740744
A47O TFO 17.8036019722
A47O OPro 2.11651119092
A47O PaIL 11.8183156143
A47O PaIM 11.3159145205
A47O AuCM 10.405061898
A47O AuCL 11.7491718352
A47L S2I 11.1014469939
A47L AuRTM 17.3319564366
A47L AuRTL 15.5076912875
A47L OPAl 7.63908353653
A47L A6M 8.47938851055
A47L LIP 17.9248002668
A47L MIP 18.6490702934
A47L AuA1 14.6760047537
A47L S2PR 10.2665719834
A47L V1 25.5769156945
A47L PGa-IPa 16.007424935
A47L V2 23.4093878862
A47L V6A 18.7587681009
A47L V4 22.0872546104
A47L A6Vb 6.82688556238
A47L A6Va 6.25855560888
A47L TPPro 15.3368220667
A47L A23a 15.0666334185
A47L A23b 16.009937507
A47L A23c 12.018987959
A47L TPO 17.3681558063
A47L A13b 6.70618509441
A47L A13a 7.40287012814
A47L TF 20.5264659562
A47L GI 10.6791517252
A47L A25 7.24560341824
A47L AuAL 15.9055087902
A47L Gu 8.3370793308
A47L A13M 6.20068514837
A47L A13L 5.27122074398
A47L A23V 20.1057269013
A47L TPt 13.8276853706
A47L Pir 16.7819983228
A47L A29d 15.1921936336
A47L A19M 20.3846518291
A47L A4c 7.43115501429
A47L APir 20.2139255132
A47L TPro 16.0636555958
A47L Ent 19.9219760114
A47L VIP 16.9698206978
A47L ReI 10.9690660318
A47L PF 12.162157032
A47L PG 16.4490972233
A47L PE 14.9642785433
A47L A47O 5.94095368801
A47L A47L 0.0
A47L A47M 2.12481591013
A47L OPt 18.2541916437
A47L A32 5.43601360606
A47L A45 5.01239223624
A47L AuCPB 15.089809398
A47L A8aV 3.46801789875
A47L A4ab 9.97281522617
A47L A8aD 4.72567240138
A47L V4T 19.6360969451
A47L S2PV 10.436937623
A47L AuML 14.7080843538
A47L AuRPB 15.4187237777
A47L ProSt 19.6573296352
A47L V3A 19.936758322
A47L FST 17.4604107612
A47L PEC 17.5519183278
A47L A14C 7.52846974626
A47L A31 15.8873952527
A47L A30 15.6559303384
A47L A36 18.9045878948
A47L A35 19.3809113747
A47L TEO 21.0446730581
A47L A14R 6.93974731712
A47L ProM 7.36799843262
A47L AuR 15.6232217708
A47L A29a-c 19.465450649
A47L V6 21.3534333883
A47L A6DR 6.10155238118
A47L A6DC 7.3301121102
A47L TE1 16.2216558071
A47L TE2 19.3235545411
A47L TE3 17.9918378196
A47L TLO 22.4280489782
A47L A8b 6.61979511243
A47L PFG 14.3528844281
A47L A46V 3.20099420863
A47L A3b 11.0388957016
A47L A3a 9.7013730095
A47L A46D 4.23162913253
A47L DI 11.1657521741
A47L MST 15.513815662
A47L AIP 15.912237405
A47L A24a 6.71096179698
A47L A24c 8.34161441101
A47L A24b 8.20027359555
A47L A24d 10.0670973866
A47L A19DI 21.4587341913
A47L A11 4.7042687152
A47L A10 5.16116762839
A47L S2E 11.5207788536
A47L PGM 18.672340102
A47L A8C 5.6897856701
A47L TL 22.2033836651
A47L V3 24.2606118173
A47L A32V 6.32635419403
A47L V5 17.5421809238
A47L TH 22.9565437781
A47L A9 5.23505812788
A47L AuRT 17.5366263564
A47L A1-2 11.7277927716
A47L AI 11.641584266
A47L IPro 13.1804845904
A47L STR 15.024992959
A47L AuRM 15.5205061964
A47L TFO 20.845674806
A47L OPro 9.56581444996
A47L PaIL 14.5650103444
A47L PaIM 14.0648813273
A47L AuCM 13.1984047238
A47L AuCL 14.6192021897
A47M S2I 10.4056343272
A47M AuRTM 16.6029321944
A47M AuRTL 14.7782222234
A47M OPAl 6.9072909766
A47M A6M 7.97219657548
A47M LIP 17.2609819924
A47M MIP 18.0165338526
A47M AuA1 13.9385426408
A47M S2PR 9.53684004312
A47M V1 24.9502484394
A47M PGa-IPa 15.2800258687
A47M V2 22.7480901999
A47M V6A 18.1481772708
A47M V4 21.3914509136
A47M A6Vb 6.08618024625
A47M A6Va 5.53163208598
A47M TPPro 14.6061245358
A47M A23a 14.4703257359
A47M A23b 15.4113323657
A47M A23c 11.4505303598
A47M TPO 16.6419169536
A47M A13b 6.39281766687
A47M A13a 6.8823489019
A47M TF 19.7987589329
A47M GI 9.95063061959
A47M A25 6.7050070693
A47M AuAL 15.1787192458
A47M Gu 7.59710075213
A47M A13M 5.54708165353
A47M A13L 4.51775860461
A47M A23V 19.4649561147
A47M TPt 13.1359692405
A47M Pir 16.051010863
A47M A29d 14.5731522924
A47M A19M 19.7602287478
A47M A4c 6.7481121449
A47M APir 19.4840860742
A47M TPro 15.3345189338
A47M Ent 19.1902949538
A47M VIP 16.3324044817
A47M ReI 10.2509442016
A47M PF 11.4904679582
A47M PG 15.7760514251
A47M PE 14.3513246869
A47M A47O 5.19746727823
A47M A47L 2.12481591013
A47M A47M 0.0
A47M OPt 17.5733166253
A47M A32 5.19776012077
A47M A45 4.27377710649
A47M AuCPB 14.3633007463
A47M A8aV 2.86403549222
A47M A4ab 9.3921647411
A47M A8aD 4.28878150951
A47M V4T 18.943249758
A47M S2PV 9.71558244203
A47M AuML 13.9592796144
A47M AuRPB 14.6876753985
A47M ProSt 19.0099240827
A47M V3A 19.297377432
A47M FST 16.7423333757
A47M PEC 16.9438955087
A47M A14C 7.01639890308
A47M A31 15.2942756255
A47M A30 15.0460518016
A47M A36 18.1764965099
A47M A35 18.6504444177
A47M TEO 20.3303584145
A47M A14R 6.53193505999
A47M ProM 6.62865798714
A47M AuR 14.8987922386
A47M A29a-c 18.8288781174
A47M V6 20.7304381891
A47M A6DR 5.56695132316
A47M A6DC 6.74345772706
A47M TE1 15.4908095472
A47M TE2 18.5954449563
A47M TE3 17.2615120963
A47M TLO 21.7125883646
A47M A8b 6.23100940593
A47M PFG 13.6764652283
A47M A46V 3.20515115794
A47M A3b 10.3886819196
A47M A3a 9.04154269176
A47M A46D 4.09179181126
A47M DI 10.435666327
A47M MST 14.8041157058
A47M AIP 15.2577615175
A47M A24a 6.24506880621
A47M A24c 7.84439110947
A47M A24b 7.69728963857
A47M A24d 9.53136162924
A47M A19DI 20.7778477126
A47M A11 4.49953680767
A47M A10 5.08400639037
A47M S2E 10.8328384759
A47M PGM 18.051718513
A47M A8C 5.02532059945
A47M TL 21.4764971685
A47M V3 23.5662899805
A47M A32V 6.00876681333
A47M V5 16.8502895098
A47M TH 22.224124545
A47M A9 5.07662725853
A47M AuRT 16.818093395
A47M A1-2 11.0668202893
A47M AI 10.9137681558
A47M IPro 12.4496119764
A47M STR 14.2957318794
A47M AuRM 14.7922570536
A47M TFO 20.0995204634
A47M OPro 8.82912860825
A47M PaIL 13.8339221646
A47M PaIM 13.3378258837
A47M AuCM 12.4593982755
A47M AuCL 13.9001669918
OPt S2I 8.80861365232
OPt AuRTM 12.6354495683
OPt AuRTL 13.3164177709
OPt OPAl 17.7512688832
OPt A6M 14.4471566446
OPt LIP 3.64693724121
OPt MIP 5.51506637485
OPt AuA1 9.5056030174
OPt S2PR 13.8480556959
OPt V1 10.7348975863
OPt PGa-IPa 9.64119072719
OPt V2 7.82945730939
OPt V6A 7.70125883045
OPt V4 9.26581342119
OPt A6Vb 15.4483638917
OPt A6Va 14.5628519303
OPt TPPro 16.0731933402
OPt A23a 8.36752832822
OPt A23b 8.16611338861
OPt A23c 11.2299767835
OPt TPO 12.3942802428
OPt A13b 19.9445931985
OPt A13a 19.7303003041
OPt TF 14.2306620501
OPt GI 11.375420584
OPt A25 19.3195167422
OPt AuAL 11.1454021947
OPt Gu 14.5004432058
OPt A13M 17.4059257665
OPt A13L 16.23590303
OPt A23V 6.70994313994
OPt TPt 6.0291255344
OPt Pir 17.4848443044
OPt A29d 7.82489672103
OPt A19M 7.04142116362
OPt A4c 12.2421919182
OPt APir 19.9139350424
OPt TPro 11.5706520183
OPt Ent 19.2115440758
OPt VIP 5.08658018795
OPt ReI 8.52385392882
OPt PF 7.84189612858
OPt PG 3.93511901511
OPt PE 7.85880479169
OPt A47O 16.1642794938
OPt A47L 18.2541916437
OPt A47M 17.5733166253
OPt OPt 0.0
OPt A32 19.1050497643
OPt A45 16.6008677271
OPt AuCPB 10.3728374168
OPt A8aV 16.633388681
OPt A4ab 11.7789376759
OPt A8aD 16.75084635
OPt V4T 5.65816580055
OPt S2PV 11.3231983688
OPt AuML 9.54390084059
OPt AuRPB 13.5054137859
OPt ProSt 5.82300567303
OPt V3A 5.63055389667
OPt FST 7.91337152615
OPt PEC 7.43570656905
OPt A14C 19.8714490122
OPt A31 8.66564957497
OPt A30 8.1710667369
OPt A36 16.5095888132
OPt A35 16.9830413209
OPt TEO 10.4288032305
OPt A14R 19.7939467456
OPt ProM 15.6144981412
OPt AuR 10.8523851511
OPt A29a-c 6.46151594994
OPt V6 7.66493979071
OPt A6DR 15.1544041931
OPt A6DC 13.3134609742
OPt TE1 15.1456551068
OPt TE2 13.5888870789
OPt TE3 10.9934017827
OPt TLO 11.6833899095
OPt A8b 17.1452643887
OPt PFG 6.08112193902
OPt A46V 18.7803806649
OPt A3b 9.05468434248
OPt A3a 10.3308849942
OPt A46D 18.6927494516
OPt DI 12.4782118251
OPt MST 6.66765658692
OPt AIP 6.13175713696
OPt A24a 16.0130492318
OPt A24c 14.929978254
OPt A24b 15.9204574319
OPt A24d 13.4171141855
OPt A19DI 5.26622503571
OPt A11 19.0817647186
OPt A10 20.1863539758
OPt S2E 8.9838322806
OPt PGM 7.04740879694
OPt A8C 14.0712410582
OPt TL 14.8924050071
OPt V3 9.49118122249
OPt A32V 19.5965244627
OPt V5 4.34846100129
OPt TH 12.4208198382
OPt A9 19.2834169348
OPt AuRT 13.7694996481
OPt A1-2 8.30323543335
OPt AI 13.21533565
OPt IPro 12.7817946435
OPt STR 15.0977408024
OPt AuRM 10.7497209567
OPt TFO 11.1925219026
OPt OPro 14.9508013286
OPt PaIL 13.4604975083
OPt PaIM 15.265509754
OPt AuCM 8.47740187696
OPt AuCL 8.34528815945
A32 S2I 12.3322729873
A32 AuRTM 18.8854745002
A32 AuRTL 17.1760168993
A32 OPAl 7.85743092193
A32 A6M 7.60370164773
A32 LIP 18.4599723279
A32 MIP 18.6922216335
A32 AuA1 16.2260021829
A32 S2PR 11.9403075458
A32 V1 25.5387141534
A32 PGa-IPa 17.8532788888
A32 V2 23.6699659866
A32 V6A 18.4896096175
A32 V4 23.2472726887
A32 A6Vb 9.06292341007
A32 A6Va 8.27536464798
A32 TPPro 17.0048736585
A32 A23a 14.6979065601
A32 A23b 15.6668704561
A32 A23c 11.4586549922
A32 TPO 18.9269726245
A32 A13b 3.45764170511
A32 A13a 4.91968763018
A32 TF 22.0925377634
A32 GI 12.3249260412
A32 A25 4.92520290178
A32 AuAL 17.6271841677
A32 Gu 12.1898981661
A32 A13M 5.44057082515
A32 A13L 6.36161838124
A32 A23V 20.1256136721
A32 TPt 14.9635852852
A32 Pir 18.449854577
A32 A29d 14.7453142297
A32 A19M 20.3101076882
A32 A4c 8.69416367189
A32 APir 21.8825430059
A32 TPro 17.6916167375
A32 Ent 21.5894469984
A32 VIP 17.1538673495
A32 ReI 12.3897322473
A32 PF 12.9814162965
A32 PG 17.1962254172
A32 PE 14.8624152012
A32 A47O 8.22540132214
A32 A47L 5.43601360606
A32 A47M 5.19776012077
A32 OPt 19.1050497643
A32 A32 0.0
A32 A45 7.57210287575
A32 AuCPB 16.6636739309
A32 A8aV 5.96410896927
A32 A4ab 9.70128323853
A32 A8aD 4.63976673568
A32 V4T 20.7673996923
A32 S2PV 11.9757776498
A32 AuML 16.304021897
A32 AuRPB 17.0863169406
A32 ProSt 19.8003129592
A32 V3A 20.061322118
A32 FST 19.1681740956
A32 PEC 17.2674858332
A32 A14C 4.9762546186
A32 A31 15.5106739524
A32 A30 15.4474165868
A32 A36 20.5788118134
A32 A35 21.0490583304
A32 TEO 22.8040247074
A32 A14R 3.92813633958
A32 ProM 9.52016862591
A32 AuR 17.3535525358
A32 A29a-c 19.5793234053
A32 V6 21.205611979
A32 A6DR 6.05086738966
A32 A6DC 7.53640895309
A32 TE1 17.8897564475
A32 TE2 20.8910444173
A32 TE3 19.8383905359
A32 TLO 24.0163767166
A32 A8b 5.17762527809
A32 PFG 15.2046233361
A32 A46V 4.41859555967
A32 A3b 11.6434503019
A32 A3a 10.4786631484
A32 A46D 2.98875209521
A32 DI 12.8341919538
A32 MST 16.7207813449
A32 AIP 16.3541315934
A32 A24a 4.77932121852
A32 A24c 7.33003242512
A32 A24b 6.48718574768
A32 A24d 9.26137620105
A32 A19DI 22.2492236472
A32 A11 2.83106217256
A32 A10 3.64910239756
A32 S2E 12.6317762911
A32 PGM 18.4844269116
A32 A8C 7.12308587859
A32 TL 23.7696293664
A32 V3 25.4062547995
A32 A32V 3.08593323195
A32 V5 18.6432140925
A32 TH 24.7877023791
A32 A9 2.74344107408
A32 AuRT 20.0197537212
A32 A1-2 12.3847068981
A32 AI 13.3136344917
A32 IPro 14.8719727988
A32 STR 16.6938612987
A32 AuRM 17.2478651621
A32 TFO 22.778193356
A32 OPro 11.3297705296
A32 PaIL 16.2323650208
A32 PaIM 15.7323185737
A32 AuCM 14.6921716504
A32 AuCL 16.000218576
A45 S2I 9.26717843303
A45 AuRTM 15.2085874938
A45 AuRTL 13.3216403057
A45 OPAl 6.68539557579
A45 A6M 8.88026579775
A45 LIP 16.4351043775
A45 MIP 17.4071020638
A45 AuA1 12.3986240871
A45 S2PR 8.07472071315
A45 V1 24.3005476908
A45 PGa-IPa 13.8648284314
A45 V2 21.9371745123
A45 V6A 17.8204408741
A45 V4 19.9665898557
A45 A6Vb 3.04378521376
A45 A6Va 3.99125586185
A45 TPPro 13.1504259746
A45 A23a 14.3257269505
A45 A23b 15.2185055737
A45 A23c 11.6871395792
A45 TPO 15.2303133299
A45 A13b 8.43023583611
A45 A13a 8.3154137035
A45 TF 18.3909456168
A45 GI 8.50783788084
A45 A25 8.04367113626
A45 AuAL 13.7716876287
A45 Gu 5.89702126265
A45 A13M 6.29498788439
A45 A13L 4.5232116079
A45 A23V 18.8062946469
A45 TPt 12.0354115047
A45 Pir 14.5947810609
A45 A29d 14.5300507584
A45 A19M 19.2196356743
A45 A4c 5.92134961718
A45 APir 18.027988795
A45 TPro 13.9304796292
A45 Ent 17.7335904175
A45 VIP 15.6963759223
A45 ReI 8.88058938063
A45 PF 10.6300369263
A45 PG 14.8597797134
A45 PE 14.0275861973
A45 A47O 3.53480224604
A45 A47L 5.01239223624
A45 A47M 4.27377710649
A45 OPt 16.6008677271
A45 A32 7.57210287575
A45 A45 0.0
A45 AuCPB 12.9600167856
A45 A8aV 3.56093244292
A45 A4ab 9.5559121988
A45 A8aD 6.00860264428
A45 V4T 17.8421619589
A45 S2PV 8.33224688196
A45 AuML 12.4347712498
A45 AuRPB 13.2335897004
A45 ProSt 18.3163585642
A45 V3A 18.6048814507
A45 FST 15.4473688217
A45 PEC 16.6427309411
A45 A14C 8.48550144693
A45 A31 15.1698190705
A45 A30 14.7575705117
A45 A36 16.7185245188
A45 A35 17.1947765999
A45 TEO 18.7226531061
A45 A14R 8.31988883315
A45 ProM 4.87265231052
A45 AuR 13.4909019311
A45 A29a-c 18.2157693671
A45 V6 20.2331848422
A45 A6DR 6.44718741077
A45 A6DC 6.98182658577
A45 TE1 14.0363245167
A45 TE2 17.1885292569
A45 TE3 15.8481487797
A45 TLO 19.6671695035
A45 A8b 7.99467098622
A45 PFG 12.7454270927
A45 A46V 5.9700209558
A45 A3b 9.74993341995
A45 A3a 8.38414328283
A45 A46D 6.68981655168
A45 DI 8.97993249202
A45 MST 13.2119546289
A45 AIP 14.5462188234
A45 A24a 7.75074151049
A45 A24c 8.85593363119
A45 A24b 8.91386065714
A45 A24d 10.148065058
A45 A19DI 19.7971094212
A45 A11 7.01439089373
A45 A10 7.78995711276
A45 S2E 9.81361370759
A45 PGM 17.6421563714
A45 A8C 4.5908924281
A45 TL 20.0695822664
A45 V3 22.4535408658
A45 A32V 8.07871551244
A45 V5 15.7635318209
A45 TH 20.801868285
A45 A9 7.62186479876
A45 AuRT 14.3499569065
A45 A1-2 10.3434143121
A45 AI 9.4561786477
A45 IPro 10.9870280269
A45 STR 12.8387410348
A45 AuRM 13.3837388604
A45 TFO 18.3357672794
A45 OPro 7.3430717044
A45 PaIL 12.3811570296
A45 PaIM 11.8798692236
A45 AuCM 10.9315634631
A45 AuCL 12.2970181083
AuCPB S2I 6.57591794899
AuCPB AuRTM 3.59301514738
AuCPB AuRTL 4.31142752388
AuCPB OPAl 14.4754173803
AuCPB A6M 14.1318507019
AuCPB LIP 11.2761943677
AuCPB MIP 12.9976828294
AuCPB AuA1 2.819804175
AuCPB S2PR 8.90206681995
AuCPB V1 18.9646211254
AuCPB PGa-IPa 4.51895256179
AuCPB V2 16.050687757
AuCPB V6A 14.5610033233
AuCPB V4 10.7428917321
AuCPB A6Vb 11.6503928877
AuCPB A6Va 10.9006519394
AuCPB TPPro 8.20360557611
AuCPB A23a 12.766321441
AuCPB A23b 13.2234878611
AuCPB A23c 13.302233241
AuCPB TPO 4.24970366756
AuCPB A13b 17.1436192771
AuCPB A13a 16.7545141227
AuCPB TF 8.38546498346
AuCPB GI 6.31793622928
AuCPB A25 16.4606894025
AuCPB AuAL 2.58248520358
AuCPB Gu 9.37093849442
AuCPB A13M 14.3100874906
AuCPB A13L 12.9167835053
AuCPB A23V 13.9852519272
AuCPB TPt 5.53554081746
AuCPB Pir 9.68870494705
AuCPB A29d 11.8783452621
AuCPB A19M 14.7084294282
AuCPB A4c 9.85599160791
AuCPB APir 12.1661208866
AuCPB TPro 2.55201889545
AuCPB Ent 11.2930072787
AuCPB VIP 11.5832174134
AuCPB ReI 4.80279501243
AuCPB PF 8.64505996974
AuCPB PG 9.67197619351
AuCPB PE 12.0202499028
AuCPB A47O 12.4257448354
AuCPB A47L 15.089809398
AuCPB A47M 14.3633007463
AuCPB OPt 10.3728374168
AuCPB A32 16.6636739309
AuCPB A45 12.9600167856
AuCPB AuCPB 0.0
AuCPB A8aV 13.4335692598
AuCPB A4ab 12.40017545
AuCPB A8aD 14.7642036325
AuCPB V4T 9.43313235836
AuCPB S2PV 7.10877134381
AuCPB AuML 2.77499111617
AuCPB AuRPB 4.58197052898
AuCPB ProSt 13.1581381224
AuCPB V3A 13.6443654147
AuCPB FST 6.33595054413
AuCPB PEC 13.7048462294
AuCPB A14C 16.9288460448
AuCPB A31 13.5770788234
AuCPB A30 12.9292691073
AuCPB A36 9.12003775986
AuCPB A35 9.91260865395
AuCPB TEO 9.5022413892
AuCPB A14R 16.9113608273
AuCPB ProM 11.8093819949
AuCPB AuR 2.45131682485
AuCPB A29a-c 13.0740763095
AuCPB V6 15.6670609853
AuCPB A6DR 13.5398046737
AuCPB A6DC 11.9868261368
AuCPB TE1 7.52977084757
AuCPB TE2 7.13578557376
AuCPB TE3 6.16079747733
AuCPB TLO 10.3141043407
AuCPB A8b 15.8480546716
AuCPB PFG 8.64172648463
AuCPB A46V 15.8550336685
AuCPB A3b 9.55950331029
AuCPB A3a 9.35355014822
AuCPB A46D 16.1754413459
AuCPB DI 7.33343424832
AuCPB MST 5.29020196294
AuCPB AIP 10.8142389977
AuCPB A24a 14.9484503683
AuCPB A24c 14.4701444594
AuCPB A24b 15.144457448
AuCPB A24d 14.2160600646
AuCPB A19DI 13.0798634518
AuCPB A11 16.3690458972
AuCPB A10 17.4693602899
AuCPB S2E 8.31255401567
AuCPB PGM 13.9769692506
AuCPB A8C 11.2807803511
AuCPB TL 10.0680933315
AuCPB V3 13.5379872559
AuCPB A32V 16.8280647117
AuCPB V5 8.03389983126
AuCPB TH 11.2367142057
AuCPB A9 17.0077562791
AuCPB AuRT 4.70846868689
AuCPB A1-2 9.14138891359
AuCPB AI 8.0655327105
AuCPB IPro 4.05460672143
AuCPB STR 6.69662401696
AuCPB AuRM 2.34120430724
AuCPB TFO 8.98359952949
AuCPB OPro 9.80615237941
AuCPB PaIL 4.60897363749
AuCPB PaIM 7.37336774787
AuCPB AuCM 3.42043290675
AuCPB AuCL 3.76620431827
A8aV S2I 9.45191001928
A8aV AuRTM 15.6753515391
A8aV AuRTL 13.8748795817
A8aV OPAl 6.4893410358
A8aV A6M 7.54633929926
A8aV LIP 16.337392091
A8aV MIP 17.1270246344
A8aV AuA1 13.0034599786
A8aV S2PR 8.63742640916
A8aV V1 24.0563695825
A8aV PGa-IPa 14.3456381538
A8aV V2 21.8311107791
A8aV V6A 17.311711869
A8aV V4 20.4417621858
A8aV A6Vb 5.3025016544
A8aV A6Va 4.63451681954
A8aV TPPro 13.702974325
A8aV A23a 13.6817359228
A8aV A23b 14.6109168644
A8aV A23c 10.7601240139
A8aV TPO 15.7137313874
A8aV A13b 6.95995445205
A8aV A13a 7.10148724164
A8aV TF 18.867073634
A8aV GI 9.03862500565
A8aV A25 6.86435859583
A8aV AuAL 14.2444138063
A8aV Gu 6.78359333317
A8aV A13M 5.45409231353
A8aV A13L 4.08448228758
A8aV A23V 18.5653168419
A8aV TPt 12.1870603612
A8aV Pir 15.1479903019
A8aV A29d 13.7231204709
A8aV A19M 18.8977377032
A8aV A4c 5.80043361459
A8aV APir 18.5805657818
A8aV TPro 14.4043779607
A8aV Ent 18.2875738674
A8aV VIP 15.4341922077
A8aV ReI 9.30735344725
A8aV PF 10.556201664
A8aV PG 14.8424679586
A8aV PE 13.5102777181
A8aV A47O 4.4760341156
A8aV A47L 3.46801789875
A8aV A47M 2.86403549222
A8aV OPt 16.633388681
A8aV A32 5.96410896927
A8aV A45 3.56093244292
A8aV AuCPB 13.4335692598
A8aV A8aV 0.0
A8aV A4ab 8.66155324284
A8aV A8aD 4.30719952038
A8aV V4T 17.9957904952
A8aV S2PV 8.78429549777
A8aV AuML 13.0064800387
A8aV AuRPB 13.7847541222
A8aV ProSt 18.1004609446
A8aV V3A 18.3903798565
A8aV FST 15.7937030274
A8aV PEC 16.1132882446
A8aV A14C 7.25146897194
A8aV A31 14.5100038531
A8aV A30 14.210572511
A8aV A36 17.2710758238
A8aV A35 17.7471847765
A8aV TEO 19.3811129772
A8aV A14R 6.9429160376
A8aV ProM 5.8321434432
A8aV AuR 13.9636601668
A8aV A29a-c 17.9314623766
A8aV V6 19.8720866343
A8aV A6DR 5.05789912487
A8aV A6DC 5.99454357271
A8aV TE1 14.5881840498
A8aV TE2 17.6660828992
A8aV TE3 16.3283030287
A8aV TLO 20.7617195401
A8aV A8b 6.33525107053
A8aV PFG 12.7389214887
A8aV A46V 4.34198656521
A8aV A3b 9.47418345635
A8aV A3a 8.11838946015
A8aV A46D 5.02122221627
A8aV DI 9.53270705464
A8aV MST 13.8351751203
A8aV AIP 14.3428864589
A8aV A24a 6.24894498853
A8aV A24c 7.47672066237
A8aV A24b 7.50984786257
A8aV A24d 8.98447085274
A8aV A19DI 19.8368627231
A8aV A11 5.38825624046
A8aV A10 6.14677629681
A8aV S2E 9.88181538619
A8aV PGM 17.198594843
A8aV A8C 4.06398109019
A8aV TL 20.5454337086
A8aV V3 22.6186502131
A8aV A32V 6.59467964663
A8aV V5 15.9023301579
A8aV TH 21.2875941325
A8aV A9 5.95769521757
A8aV AuRT 15.9185851296
A8aV A1-2 10.1431716754
A8aV AI 10.0111081819
A8aV IPro 11.5446023876
A8aV STR 13.3924299567
A8aV AuRM 13.8595218959
A8aV TFO 19.1553226026
A8aV OPro 7.99933385356
A8aV PaIL 12.9307617193
A8aV PaIM 12.4304115623
A8aV AuCM 11.5277383949
A8aV AuCL 12.9508997619
A4ab S2I 6.91382157134
A4ab AuRTM 14.713733634
A4ab AuRTL 15.408554293
A4ab OPAl 10.234568904
A4ab A6M 4.33673640964
A4ab LIP 10.8165268063
A4ab MIP 10.9161986089
A4ab AuA1 11.4945594347
A4ab S2PR 9.61742189523
A4ab V1 17.7910874229
A4ab PGa-IPa 12.9808220187
A4ab V2 15.9081196765
A4ab V6A 10.6913825826
A4ab V4 17.0639819314
A4ab A6Vb 9.56272251207
A4ab A6Va 8.18967525558
A4ab TPPro 14.4732406473
A4ab A23a 7.04968099365
A4ab A23b 7.91196185824
A4ab A23c 3.77843056186
A4ab TPO 14.7407763346
A4ab A13b 10.4996573937
A4ab A13a 10.1411890078
A4ab TF 17.7404373259
A4ab GI 9.22259306284
A4ab A25 9.71338761492
A4ab AuAL 13.1236320963
A4ab Gu 11.5470176198
A4ab A13M 9.41629350841
A4ab A13L 8.65169596364
A4ab A23V 12.38667899
A4ab TPt 8.72759471466
A4ab Pir 15.9183610556
A4ab A29d 7.11198830852
A4ab A19M 12.5707806855
A4ab A4c 5.69019826049
A4ab APir 19.3499956652
A4ab TPro 13.3495700306
A4ab Ent 19.0578203655
A4ab VIP 9.37196527332
A4ab ReI 7.52632169687
A4ab PF 6.17295356519
A4ab PG 9.82378090779
A4ab PE 6.94392151632
A4ab A47O 9.56853648704
A4ab A47L 9.97281522617
A4ab A47M 9.3921647411
A4ab OPt 11.7789376759
A4ab A32 9.70128323853
A4ab A45 9.5559121988
A4ab AuCPB 12.40017545
A4ab A8aV 8.66155324284
A4ab A4ab 0.0
A4ab A8aD 7.52558389118
A4ab V4T 14.2512172922
A4ab S2PV 8.17090781493
A4ab AuML 11.5785353067
A4ab AuRPB 15.6116014951
A4ab ProSt 12.0684227323
A4ab V3A 12.2902995103
A4ab FST 13.3219373364
A4ab PEC 9.45938483263
A4ab A14C 10.2518412265
A4ab A31 7.67789052563
A4ab A30 7.82199867078
A4ab A36 19.0916461767
A4ab A35 19.7741932784
A4ab TEO 16.9452005243
A4ab A14R 10.2651241898
A4ab ProM 9.73441428436
A4ab AuR 12.8293981118
A4ab A29a-c 11.8477966338
A4ab V6 13.4288571637
A4ab A6DR 5.81399560735
A4ab A6DC 4.25674056475
A4ab TE1 15.3746369865
A4ab TE2 16.5636703111
A4ab TE3 14.9505156472
A4ab TLO 18.4368433718
A4ab A8b 7.27096387257
A4ab PFG 8.12382683606
A4ab A46V 10.0105711051
A4ab A3b 4.70785086787
A4ab A3a 4.54062229935
A4ab A46D 9.3873118294
A4ab DI 10.2996299149
A4ab MST 10.7700936476
A4ab AIP 8.71034679616
A4ab A24a 6.43097513412
A4ab A24c 4.92275014065
A4ab A24b 6.14524022229
A4ab A24d 3.48170054744
A4ab A19DI 14.7218864671
A4ab A11 9.9691177007
A4ab A10 10.9734055749
A4ab S2E 6.78201051633
A4ab PGM 10.7524397518
A4ab A8C 6.48311243293
A4ab TL 19.3873295797
A4ab V3 18.951251803
A4ab A32V 10.1602104657
A4ab V5 12.0009186329
A4ab TH 19.8638748503
A4ab A9 9.82626457651
A4ab AuRT 15.8414125482
A4ab A1-2 5.3348234754
A4ab AI 10.7995568256
A4ab IPro 11.8661420141
A4ab STR 14.1628106738
A4ab AuRM 12.7257545934
A4ab TFO 17.2460214829
A4ab OPro 11.6051167343
A4ab PaIL 15.560322981
A4ab PaIM 13.2022410831
A4ab AuCM 10.0085897849
A4ab AuCL 10.9340487612
A8aD S2I 10.013644568
A8aD AuRTM 16.9887492568
A8aD AuRTL 15.2035007162
A8aD OPAl 7.07318926541
A8aD A6M 5.62130949935
A8aD LIP 16.1676771958
A8aD MIP 16.5632677056
A8aD AuA1 13.9748170079
A8aD S2PR 9.99094865739
A8aD V1 23.4523989604
A8aD PGa-IPa 15.6235377297
A8aD V2 21.4822552667
A8aD V6A 16.4620596946
A8aD V4 20.9171350966
A8aD A6Vb 7.39036289993
A8aD A6Va 6.39313087309
A8aD TPPro 15.0325287824
A8aD A23a 12.7024446031
A8aD A23b 13.6595577558
A8aD A23c 9.44658233679
A8aD TPO 17.0395701713
A8aD A13b 5.91007372947
A8aD A13a 6.28430127051
A8aD TF 20.20965647
A8aD GI 10.2993745449
A8aD A25 6.10111372777
A8aD AuAL 15.5422252864
A8aD Gu 12.0165375066
A8aD A13M 5.37081908324
A8aD A13L 5.20151489123
A8aD A23V 18.0189735633
A8aD TPt 12.6248984843
A8aD Pir 16.4772982234
A8aD A29d 12.6691342262
A8aD A19M 18.2408149356
A8aD A4c 6.38032431057
A8aD APir 19.910564965
A8aD TPro 15.7435551165
A8aD Ent 19.616153137
A8aD VIP 14.9499980185
A8aD ReI 10.153104443
A8aD PF 10.6177562454
A8aD PG 14.8494350761
A8aD PE 12.7356865959
A8aD A47O 6.64254878463
A8aD A47L 4.72567240138
A8aD A47M 4.28878150951
A8aD OPt 16.75084635
A8aD A32 4.63976673568
A8aD A45 6.00860264428
A8aD AuCPB 14.7642036325
A8aD A8aV 4.30719952038
A8aD A4ab 7.52558389118
A8aD A8aD 0.0
A8aD V4T 18.4283880899
A8aD S2PV 9.82266234437
A8aD AuML 14.0575812189
A8aD AuRPB 15.1125910924
A8aD ProSt 17.6483730326
A8aD V3A 17.9020861149
A8aD FST 16.8670590249
A8aD PEC 15.2431076185
A8aD A14C 6.40398365106
A8aD A31 13.4935989094
A8aD A30 13.3731570616
A8aD A36 18.6362883079
A8aD A35 19.0768606082
A8aD TEO 20.5039532003
A8aD A14R 5.95992332949
A8aD ProM 7.83962065439
A8aD AuR 15.2541325127
A8aD A29a-c 17.4261163484
A8aD V6 19.1495199206
A8aD A6DR 3.48705817473
A8aD A6DC 5.11680990275
A8aD TE1 15.9202346869
A8aD TE2 19.0070251603
A8aD TE3 17.6091438714
A8aD TLO 21.9493971096
A8aD A8b 3.78770975728
A8aD PFG 12.8452098776
A8aD A46V 4.363407475
A8aD A3b 9.29236201577
A8aD A3a 8.10661276167
A8aD A46D 3.84918936374
A8aD DI 10.8604816766
A8aD MST 14.3971443573
A8aD AIP 14.0640609452
A8aD A24a 4.40702190325
A8aD A24c 5.47833890272
A8aD A24b 5.71230625792
A8aD A24d 7.32496705285
A8aD A19DI 19.9044221616
A8aD A11 4.57552036223
A8aD A10 5.42115498407
A8aD S2E 10.2779262537
A8aD PGM 16.435533379
A8aD A8C 4.82806085365
A8aD TL 21.8869794787
A8aD V3 23.0695042698
A8aD A32V 5.5320820373
A8aD V5 16.2963732956
A8aD TH 22.54836213
A8aD A9 4.53830642902
A8aD AuRT 18.1224195157
A8aD A1-2 10.0325675872
A8aD AI 11.3418395838
A8aD IPro 13.2204103198
A8aD STR 14.7222424604
A8aD AuRM 15.1481870386
A8aD TFO 20.7538359067
A8aD OPro 9.57356427317
A8aD PaIL 14.2590379618
A8aD PaIM 13.763073548
A8aD AuCM 12.4424718213
A8aD AuCL 13.7319569585
V4T S2I 9.97785434774
V4T AuRTM 11.4340668497
V4T AuRTL 12.1105344427
V4T OPAl 19.0883377303
V4T A6M 16.8041787084
V4T LIP 7.39306839063
V4T MIP 9.12845780878
V4T AuA1 8.93146505387
V4T S2PR 13.751342246
V4T V1 12.6238164179
V4T PGa-IPa 7.72127785345
V4T V2 9.52019970717
V4T V6A 11.3046794971
V4T V4 5.26711589744
V4T A6Vb 16.6230475583
V4T A6Va 15.7756295823
V4T TPPro 14.4871258834
V4T A23a 11.7555506495
V4T A23b 11.6161839473
V4T A23c 14.2124083005
V4T TPO 10.8683594008
V4T A13b 21.4627449437
V4T A13a 21.1379402622
V4T TF 10.8832857977
V4T GI 11.1697497944
V4T A25 20.8440624905
V4T AuAL 10.3459029347
V4T Gu 14.2315643397
V4T A13M 18.7830818543
V4T A13L 17.5663373303
V4T A23V 9.95221655679
V4T TPt 6.73957531726
V4T Pir 15.8588666318
V4T A29d 10.8943411794
V4T A19M 10.0785575158
V4T A4c 13.6682441721
V4T APir 18.1422112508
V4T TPro 10.5048033804
V4T Ent 15.8352981915
V4T VIP 8.67752144416
V4T ReI 8.89295281968
V4T PF 9.88236623524
V4T PG 7.10331043687
V4T PE 11.1687156168
V4T A47O 17.3651100252
V4T A47L 19.6360969451
V4T A47M 18.943249758
V4T OPt 5.65816580055
V4T A32 20.7673996923
V4T A45 17.8421619589
V4T AuCPB 9.43313235836
V4T A8aV 17.9957904952
V4T A4ab 14.2512172922
V4T A8aD 18.4283880899
V4T V4T 0.0
V4T S2PV 11.6292896296
V4T AuML 8.90793114193
V4T AuRPB 12.2902970558
V4T ProSt 9.04970132646
V4T V3A 8.82851596058
V4T FST 5.35118132507
V4T PEC 11.0159924986
V4T A14C 21.3132694198
V4T A31 12.1259882929
V4T A30 11.2137960848
V4T A36 14.0481086053
V4T A35 14.0294113589
V4T TEO 6.72950362557
V4T A14R 21.2551681575
V4T ProM 16.7880152407
V4T AuR 10.0807404552
V4T A29a-c 9.5298131744
V4T V6 10.5439724039
V4T A6DR 16.9851395369
V4T A6DC 15.2279211233
V4T TE1 13.3443933918
V4T TE2 11.1856884191
V4T TE3 8.30574909682
V4T TLO 8.22849253369
V4T A8b 19.1924865142
V4T PFG 8.38540320466
V4T A46V 20.2436505006
V4T A3b 11.253746408
V4T A3a 12.25511348
V4T A46D 20.2963061575
V4T DI 12.1961216487
V4T MST 6.25405332378
V4T AIP 9.32511981452
V4T A24a 18.1812271201
V4T A24c 17.2707247307
V4T A24b 18.2025162266
V4T A24d 16.0173263444
V4T A19DI 6.20107751764
V4T A11 20.6142263904
V4T A10 21.7277449169
V4T S2E 10.7329806327
V4T PGM 10.5206540398
V4T A8C 15.4878691324
V4T TL 10.6723370911
V4T V3 6.57078317497
V4T A32V 21.1326945206
V4T V5 3.89081540542
V4T TH 9.70967930089
V4T A9 20.9547433249
V4T AuRT 12.5734052274
V4T A1-2 10.5218789767
V4T AI 12.9329477556
V4T IPro 11.3288814846
V4T STR 13.5484036096
V4T AuRM 9.97300943123
V4T TFO 7.74469864013
V4T OPro 14.6706319605
V4T PaIL 12.4523380188
V4T PaIM 13.6985889373
V4T AuCM 8.10552582656
V4T AuCL 7.75003968646
S2PV S2I 3.99129380267
S2PV AuRTM 9.34487569449
S2PV AuRTL 10.0407940601
S2PV OPAl 9.82060321745
S2PV A6M 9.7288211125
S2PV LIP 11.3866967042
S2PV MIP 12.6456172195
S2PV AuA1 6.52116061462
S2PV S2PR 2.18032321873
S2PV V1 19.340172162
S2PV PGa-IPa 8.00822090861
S2PV V2 16.8322038148
S2PV V6A 13.5929107257
S2PV V4 13.5252922892
S2PV A6Vb 7.02918082748
S2PV A6Va 6.27327138948
S2PV TPPro 9.02641197786
S2PV A23a 10.776918996
S2PV A23b 11.465358215
S2PV A23c 9.80922967201
S2PV TPO 9.39417892672
S2PV A13b 12.4714054735
S2PV A13a 12.0884357854
S2PV TF 12.5402295243
S2PV GI 3.44054621808
S2PV A25 11.7938000698
S2PV AuAL 7.91532156152
S2PV Gu 6.28633356827
S2PV A13M 9.65484892296
S2PV A13L 8.27060770199
S2PV A23V 13.9621288331
S2PV TPt 6.09641626419
S2PV Pir 10.4716806449
S2PV A29d 10.3693794704
S2PV A19M 14.4907225067
S2PV A4c 4.99181736455
S2PV APir 13.892955306
S2PV TPro 8.07386779825
S2PV Ent 13.5984146014
S2PV VIP 10.9807185485
S2PV ReI 3.01760027473
S2PV PF 6.0459764148
S2PV PG 9.75108377633
S2PV PE 10.1463674833
S2PV A47O 7.80528568516
S2PV A47L 10.436937623
S2PV A47M 9.71558244203
S2PV OPt 11.3231983688
S2PV A32 11.9757776498
S2PV A45 8.33224688196
S2PV AuCPB 7.10877134381
S2PV A8aV 8.78429549777
S2PV A4ab 8.17090781493
S2PV A8aD 9.82266234437
S2PV V4T 11.6292896296
S2PV S2PV 0.0
S2PV AuML 6.55700591769
S2PV AuRPB 8.94406705684
S2PV ProSt 13.3230848943
S2PV V3A 13.6846599487
S2PV FST 9.16570736005
S2PV PEC 12.5225068749
S2PV A14C 12.2628685565
S2PV A31 11.6340220864
S2PV A30 11.4109366841
S2PV A36 11.7915038846
S2PV A35 12.3671751587
S2PV TEO 12.643379741
S2PV A14R 12.2402006135
S2PV ProM 7.18878501416
S2PV AuR 7.63498604746
S2PV A29a-c 13.4262973317
S2PV V6 15.5237253156
S2PV A6DR 8.7485658021
S2PV A6DC 7.40317197947
S2PV TE1 9.9017823023
S2PV TE2 11.3381923231
S2PV TE3 9.98865317046
S2PV TLO 13.8014298072
S2PV A8b 11.0715685861
S2PV PFG 7.74724825254
S2PV A46V 11.1912827754
S2PV A3b 5.99586135296
S2PV A3a 5.31006495739
S2PV A46D 11.4763872201
S2PV DI 4.93512955477
S2PV MST 7.14905740244
S2PV AIP 9.82177005747
S2PV A24a 10.2708944377
S2PV A24c 10.0010682577
S2PV A24b 10.5825269769
S2PV A24d 9.84279893109
S2PV A19DI 14.4711326888
S2PV A11 11.6932436082
S2PV A10 12.7936347252
S2PV S2E 5.03598544649
S2PV PGM 13.2109029182
S2PV A8C 6.57588367726
S2PV TL 14.2185253039
S2PV V3 16.0414935211
S2PV A32V 12.1536011144
S2PV V5 9.71769024192
S2PV TH 14.9434923279
S2PV A9 12.2231748339
S2PV AuRT 10.482054076
S2PV A1-2 6.14506133648
S2PV AI 5.43703832989
S2PV IPro 6.12408258957
S2PV STR 8.70128655823
S2PV AuRM 7.5275379196
S2PV TFO 12.4719494619
S2PV OPro 6.99840450511
S2PV PaIL 8.06969693569
S2PV PaIM 7.77383673384
S2PV AuCM 5.05955751882
S2PV AuCL 6.38930887853
AuML S2I 5.78543332148
AuML AuRTM 4.58999599398
AuML AuRTL 5.3137799082
AuML OPAl 13.9921536509
AuML A6M 13.4539182094
AuML LIP 10.4246516285
AuML MIP 12.1362783987
AuML AuA1 1.46536019585
AuML S2PR 8.45389502133
AuML V1 18.1463413251
AuML PGa-IPa 4.96860286097
AuML V2 15.2550467354
AuML V6A 13.7050400427
AuML V4 10.5699208731
AuML A6Vb 11.1299685311
AuML A6Va 10.3735318743
AuML TPPro 9.68340959334
AuML A23a 11.9296296503
AuML A23b 12.3730224325
AuML A23c 12.4726901778
AuML TPO 5.54921082842
AuML A13b 16.843346855
AuML A13a 16.4683137533
AuML TF 9.34677994294
AuML GI 5.87297410782
AuML A25 16.1695555696
AuML AuAL 3.2451481808
AuML Gu 8.9350079509
AuML A13M 13.9169256485
AuML A13L 12.4227755879
AuML A23V 13.1392380834
AuML TPt 4.64569494274
AuML Pir 11.1303061519
AuML A29d 11.032793638
AuML A19M 13.8605254513
AuML A4c 9.15075997709
AuML APir 13.6004556956
AuML TPro 3.55651677871
AuML Ent 13.0949622896
AuML VIP 10.7242157167
AuML ReI 4.09350949804
AuML PF 7.81240304025
AuML PG 8.80770939085
AuML PE 11.1771465786
AuML A47O 11.9089063229
AuML A47L 14.7080843538
AuML A47M 13.9592796144
AuML OPt 9.54390084059
AuML A32 16.304021897
AuML A45 12.4347712498
AuML AuCPB 2.77499111617
AuML A8aV 13.0064800387
AuML A4ab 11.5785353067
AuML A8aD 14.0575812189
AuML V4T 8.90793114193
AuML S2PV 6.55700591769
AuML AuML 0.0
AuML AuRPB 5.63454024931
AuML ProSt 12.3188023117
AuML V3A 12.7980083706
AuML FST 6.15154568024
AuML PEC 12.8550882977
AuML A14C 16.6426764821
AuML A31 12.7230483509
AuML A30 12.0745367888
AuML A36 10.4923559235
AuML A35 11.2854433408
AuML TEO 9.66314018078
AuML A14R 16.615863294
AuML ProM 11.2866197805
AuML AuR 2.91955002248
AuML A29a-c 12.2302568195
AuML V6 14.820928535
AuML A6DR 12.7943153995
AuML A6DC 11.2285967273
AuML TE1 8.95638771551
AuML TE2 8.13671276612
AuML TE3 6.98623803337
AuML TLO 10.8386775167
AuML A8b 15.0975664978
AuML PFG 7.78046645069
AuML A46V 15.5143682532
AuML A3b 8.7356935386
AuML A3a 8.57696265661
AuML A46D 15.8063973761
AuML DI 6.89982626945
AuML MST 4.43555627736
AuML AIP 9.95733709764
AuML A24a 14.1954949064
AuML A24c 13.7007314004
AuML A24b 14.381750902
AuML A24d 13.3962182265
AuML A19DI 12.3250747702
AuML A11 16.0514009809
AuML A10 17.1539656522
AuML S2E 7.49599822188
AuML PGM 13.1203160401
AuML A8C 10.8951056195
AuML TL 11.0264377363
AuML V3 13.2198206356
AuML A32V 16.5244140574
AuML V5 7.30140825852
AuML TH 11.9675046625
AuML A9 16.5243439791
AuML AuRT 5.70271067509
AuML A1-2 8.31491747048
AuML AI 7.63672280318
AuML IPro 5.38953059383
AuML STR 8.6253841562
AuML AuRM 2.81828705647
AuML TFO 9.50806346687
AuML OPro 9.37298626349
AuML PaIL 5.67077194506
AuML PaIM 8.86281160982
AuML AuCM 2.30568621783
AuML AuCL 2.70211089348
AuRPB S2I 9.76280655777
AuRPB AuRTM 1.46628320596
AuRPB AuRTL 1.16190208238
AuRPB OPAl 14.7701019438
AuRPB A6M 17.3390999015
AuRPB LIP 14.4452200956
AuRPB MIP 16.1688774579
AuRPB AuA1 5.61396363589
AuRPB S2PR 8.59311257906
AuRPB V1 22.0741786335
AuRPB PGa-IPa 6.74748816519
AuRPB V2 19.1439798931
AuRPB V6A 17.7349897412
AuRPB V4 13.1748651912
AuRPB A6Vb 11.8886773887
AuRPB A6Va 11.2106973371
AuRPB TPPro 5.13879817668
AuRPB A23a 15.9674681651
AuRPB A23b 16.4053857964
AuRPB A23c 16.510880824
AuRPB TPO 3.80964965368
AuRPB A13b 17.5410524599
AuRPB A13a 17.1391912685
AuRPB TF 8.80388718367
AuRPB GI 6.95726447034
AuRPB A25 16.8420540033
AuRPB AuAL 4.09063335727
AuRPB Gu 7.44145441513
AuRPB A13M 14.6626122138
AuRPB A13L 13.2010340387
AuRPB A23V 17.1269796342
AuRPB TPt 8.7528412107
AuRPB Pir 6.92586633105
AuRPB A29d 15.0638675695
AuRPB A19M 17.8593978942
AuRPB A4c 10.682501875
AuRPB APir 10.1609752553
AuRPB TPro 2.56498552279
AuRPB Ent 9.86598987348
AuRPB VIP 14.7548339104
AuRPB ReI 7.96933102427
AuRPB PF 11.8500479164
AuRPB PG 12.8480747944
AuRPB PE 15.2170684148
AuRPB A47O 12.6709945505
AuRPB A47L 15.4187237777
AuRPB A47M 14.6876753985
AuRPB OPt 13.5054137859
AuRPB A32 17.0863169406
AuRPB A45 13.2335897004
AuRPB AuCPB 4.58197052898
AuRPB A8aV 13.7847541222
AuRPB A4ab 15.6116014951
AuRPB A8aD 15.1125910924
AuRPB V4T 12.2902970558
AuRPB S2PV 8.94406705684
AuRPB AuML 5.63454024931
AuRPB AuRPB 0.0
AuRPB ProSt 16.2975104805
AuRPB V3A 16.7992216116
AuRPB FST 8.94759524001
AuRPB PEC 16.8799738802
AuRPB A14C 17.3112896106
AuRPB A31 16.7749274474
AuRPB A30 16.3354559245
AuRPB A36 8.17672703001
AuRPB A35 8.96337058318
AuRPB TEO 11.0894130409
AuRPB A14R 17.2998241692
AuRPB ProM 12.0463290314
AuRPB AuR 4.05206740618
AuRPB A29a-c 16.2149714186
AuRPB V6 18.8175825512
AuRPB A6DR 14.2952896263
AuRPB A6DC 13.2903623431
AuRPB TE1 6.12980411088
AuRPB TE2 7.16806847809
AuRPB TE3 7.51241886368
AuRPB TLO 11.6453878661
AuRPB A8b 16.5758763892
AuRPB PFG 11.8248495531
AuRPB A46V 16.216400254
AuRPB A3b 12.7691431914
AuRPB A3a 12.5421376295
AuRPB A46D 16.5909292951
AuRPB DI 5.67722104245
AuRPB MST 8.49900646374
AuRPB AIP 13.9921158961
AuRPB A24a 15.8620551704
AuRPB A24c 17.6549503098
AuRPB A24b 16.3998492917
AuRPB A24d 17.4276732462
AuRPB A19DI 16.1285010216
AuRPB A11 16.7786573475
AuRPB A10 17.8573136029
AuRPB S2E 11.5220227616
AuRPB PGM 17.1498770261
AuRPB A8C 11.8593691832
AuRPB TL 10.5229509728
AuRPB V3 16.1624224426
AuRPB A32V 17.2266675176
AuRPB V5 11.1097246441
AuRPB TH 11.810383096
AuRPB A9 17.3679635771
AuRPB AuRT 2.29203821002
AuRPB A1-2 12.3512003003
AuRPB AI 5.14597458213
AuRPB IPro 2.7382083477
AuRPB STR 3.12303398851
AuRPB AuRM 3.90169612662
AuRPB TFO 10.3266080122
AuRPB OPro 7.21258077702
AuRPB PaIL 1.40904456274
AuRPB PaIM 3.87162087917
AuRPB AuCM 6.33952007628
AuRPB AuCL 6.73823151269
ProSt S2I 10.740496521
ProSt AuRTM 15.4204339199
ProSt AuRTL 16.1060609454
ProSt OPAl 19.4269043928
ProSt A6M 14.6416125926
ProSt LIP 4.70377511792
ProSt MIP 4.66423930092
ProSt AuA1 12.2713913641
ProSt S2PR 15.7740022094
ProSt V1 9.43609096298
ProSt PGa-IPa 12.5574562899
ProSt V2 7.34078450937
ProSt V6A 6.3806321523
ProSt V4 11.9920209622
ProSt A6Vb 17.3051314816
ProSt A6Va 16.3618030889
ProSt TPPro 18.8955985794
ProSt A23a 7.50791141289
ProSt A23b 7.18862640383
ProSt A23c 11.0022156203
ProSt TPO 15.2119473152
ProSt A13b 20.4708159545
ProSt A13a 20.0318286414
ProSt TF 17.1221253083
ProSt GI 13.8178130308
ProSt A25 19.5937084734
ProSt AuAL 13.9215622733
ProSt Gu 16.9778241095
ProSt A13M 18.8472026661
ProSt A13L 17.7992488231
ProSt A23V 3.5677065959
ProSt TPt 8.55509268947
ProSt Pir 20.3091855896
ProSt A29d 5.91988458091
ProSt A19M 4.81991532402
ProSt A4c 13.8116595156
ProSt APir 22.7429860155
ProSt TPro 14.1441937316
ProSt Ent 21.7368520697
ProSt VIP 4.78595726814
ProSt ReI 10.806932675
ProSt PF 9.42684180366
ProSt PG 6.18062616078
ProSt PE 7.64165373319
ProSt A47O 17.9640077649
ProSt A47L 19.6573296352
ProSt A47M 19.0099240827
ProSt OPt 5.82300567303
ProSt A32 19.8003129592
ProSt A45 18.3163585642
ProSt AuCPB 13.1581381224
ProSt A8aV 18.1004609446
ProSt A4ab 12.0684227323
ProSt A8aD 17.6483730326
ProSt V4T 9.04970132646
ProSt S2PV 13.3230848943
ProSt AuML 12.3188023117
ProSt AuRPB 16.2975104805
ProSt ProSt 0.0
ProSt V3A 4.86545527419
ProSt FST 10.9873637488
ProSt PEC 6.272473332
ProSt A14C 20.1424385166
ProSt A31 7.82476238076
ProSt A30 6.16783932347
ProSt A36 19.3875689612
ProSt A35 19.8879453606
ProSt TEO 13.5220669317
ProSt A14R 20.1606790936
ProSt ProM 17.4679955965
ProSt AuR 13.6278960996
ProSt A29a-c 1.25973760646
ProSt V6 6.27030279872
ProSt A6DR 15.947332702
ProSt A6DC 14.1568120398
ProSt TE1 17.996911397
ProSt TE2 16.5086690544
ProSt TE3 13.9974198126
ProSt TLO 14.7704467534
ProSt A8b 17.5458416873
ProSt PFG 7.95190216919
ProSt A46V 19.9726520634
ProSt A3b 10.2482653251
ProSt A3a 11.6669866199
ProSt A46D 19.5522196869
ProSt DI 14.9762046008
ProSt MST 9.5487282635
ProSt AIP 7.05876563392
ProSt A24a 16.2096636534
ProSt A24c 15.112988041
ProSt A24b 16.1029601851
ProSt A24d 13.4240069603
ProSt A19DI 6.5454449573
ProSt A11 20.0798044339
ProSt A10 21.1252206608
ProSt S2E 10.7772043005
ProSt PGM 5.156065337
ProSt A8C 15.5219102442
ProSt TL 18.0002625921
ProSt V3 11.9264540429
ProSt A32V 20.146617828
ProSt V5 7.72595294005
ProSt TH 15.075806967
ProSt A9 19.9905696834
ProSt AuRT 16.5572508028
ProSt A1-2 9.58006404548
ProSt AI 15.7148601368
ProSt IPro 15.5906165333
ProSt STR 17.9187068557
ProSt AuRM 13.525228639
ProSt TFO 14.2810533592
ProSt OPro 17.4445027858
ProSt PaIL 16.2267161372
ProSt PaIM 18.0897835959
ProSt AuCM 11.1754026637
ProSt AuCL 11.1520499199
V3A S2I 11.100349847
V3A AuRTM 15.9166010715
V3A AuRTL 16.6054210886
V3A OPAl 19.7253548043
V3A A6M 14.8541939869
V3A LIP 4.16018794722
V3A MIP 2.61582812398
V3A AuA1 12.7477045594
V3A S2PR 16.1148255995
V3A V1 7.54336414386
V3A PGa-IPa 13.0502268105
V3A V2 5.1923618699
V3A V6A 4.36010798535
V3A V4 11.7765905009
V3A A6Vb 17.6068546214
V3A A6Va 16.6494483607
V3A TPPro 19.4017582476
V3A A23a 7.25616492119
V3A A23b 6.5984403252
V3A A23c 10.9629633445
V3A TPO 15.7182477104
V3A A13b 20.7246443031
V3A A13a 20.2848483395
V3A TF 17.6766463643
V3A GI 14.261873173
V3A A25 19.8447595581
V3A AuAL 14.4050359777
V3A Gu 17.4220814578
V3A A13M 19.1341992489
V3A A13L 18.0974938469
V3A A23V 4.70757247342
V3A TPt 8.99347333842
V3A Pir 20.8165151579
V3A A29d 7.39180334458
V3A A19M 3.55765964017
V3A A4c 14.1012536728
V3A APir 23.2485300683
V3A TPro 14.6300770658
V3A Ent 22.66266505
V3A VIP 4.18076114479
V3A ReI 11.2201906706
V3A PF 9.68871919392
V3A PG 6.28720668329
V3A PE 7.38371490982
V3A A47O 18.2498999045
V3A A47L 19.936758322
V3A A47M 19.297377432
V3A OPt 5.63055389667
V3A A32 20.061322118
V3A A45 18.6048814507
V3A AuCPB 13.6443654147
V3A A8aV 18.3903798565
V3A A4ab 12.2902995103
V3A A8aD 17.9020861149
V3A V4T 8.82851596058
V3A S2PV 13.6846599487
V3A AuML 12.7980083706
V3A AuRPB 16.7992216116
V3A ProSt 4.86545527419
V3A V3A 0.0
V3A FST 11.4032220075
V3A PEC 4.75273899164
V3A A14C 20.3963098025
V3A A31 6.99300481123
V3A A30 7.72679184637
V3A A36 19.8888168657
V3A A35 20.3815847023
V3A TEO 13.7680183934
V3A A14R 20.4159664905
V3A ProM 17.7711271176
V3A AuR 14.1105633862
V3A A29a-c 5.87197630057
V3A V6 3.59911712057
V3A A6DR 16.2003917743
V3A A6DC 14.4169225634
V3A TE1 18.5012331243
V3A TE2 17.0001697754
V3A TE3 14.448355758
V3A TLO 15.0943055494
V3A A8b 17.8000962617
V3A PFG 8.2609868667
V3A A46V 20.2413583462
V3A A3b 10.5069461515
V3A A3a 11.9510675087
V3A A46D 19.8201976739
V3A DI 15.4268730593
V3A MST 10.0342001966
V3A AIP 7.14787530718
V3A A24a 16.4605344834
V3A A24c 15.337867818
V3A A24b 16.3556437617
V3A A24d 13.5831097654
V3A A19DI 5.34911008452
V3A A11 20.3317544737
V3A A10 21.3828458655
V3A S2E 11.0861223313
V3A PGM 4.29042564527
V3A A8C 15.8177015992
V3A TL 18.3239821781
V3A V3 11.4040896785
V3A A32V 20.4001208314
V3A V5 7.98477626502
V3A TH 15.1796448417
V3A A9 20.2526823156
V3A AuRT 17.0561167523
V3A A1-2 9.83917295332
V3A AI 16.167692085
V3A IPro 16.094809118
V3A STR 18.426567879
V3A AuRM 14.0073838942
V3A TFO 14.6118028212
V3A OPro 17.8927139775
V3A PaIL 16.7275548961
V3A PaIM 18.5940368735
V3A AuCM 11.6407541081
V3A AuCL 11.6356702435
FST S2I 8.18474010445
FST AuRTM 8.10116417562
FST AuRTL 8.77459301717
FST OPAl 16.8663150976
FST A6M 15.6516299839
FST LIP 9.3472961065
FST MIP 11.1300201625
FST AuA1 6.23951435329
FST S2PR 11.0194936334
FST V1 16.1429637275
FST PGa-IPa 4.18532953014
FST V2 13.0499484676
FST V6A 13.1473703996
FST V4 6.26163249658
FST A6Vb 13.9168069595
FST A6Va 13.3589676612
FST TPPro 10.9722477248
FST A23a 12.451565954
FST A23b 12.6444972972
FST A23c 13.8835149052
FST TPO 7.36463132956
FST A13b 19.5309793358
FST A13a 19.0594071698
FST TF 7.84338312629
FST GI 8.43632010082
FST A25 18.7588220371
FST AuAL 7.3811046606
FST Gu 11.4892305895
FST A13M 16.6317630372
FST A13L 15.3244280266
FST A23V 11.8761391528
FST TPt 5.49398781594
FST Pir 12.3388704422
FST A29d 11.4029770149
FST A19M 12.5640649487
FST A4c 11.8229515175
FST APir 14.6072444787
FST TPro 7.18843790545
FST Ent 12.9545193459
FST VIP 10.2370754425
FST ReI 6.59578125598
FST PF 9.20275810698
FST PG 8.19404622602
FST PE 11.7174350803
FST A47O 14.8826361881
FST A47L 17.4604107612
FST A47M 16.7423333757
FST OPt 7.91337152615
FST A32 19.1681740956
FST A45 15.4473688217
FST AuCPB 6.33595054413
FST A8aV 15.7937030274
FST A4ab 13.3219373364
FST A8aD 16.8670590249
FST V4T 5.35118132507
FST S2PV 9.16570736005
FST AuML 6.15154568024
FST AuRPB 8.94759524001
FST ProSt 10.9873637488
FST V3A 11.4032220075
FST FST 0.0
FST PEC 12.656898118
FST A14C 19.2321973935
FST A31 13.0700878361
FST A30 12.8624658201
FST A36 10.8205129358
FST A35 10.9226847603
FST TEO 5.45920547692
FST A14R 19.2331464289
FST ProM 14.0504063562
FST AuR 7.14426067371
FST A29a-c 11.0530133831
FST V6 13.4105162806
FST A6DR 15.4897013934
FST A6DC 13.8028121549
FST TE1 9.80970758752
FST TE2 7.63439385448
FST TE3 4.8498467586
FST TLO 6.9494711277
FST A8b 17.7564349815
FST PFG 8.23784956055
FST A46V 18.1817168239
FST A3b 10.4127926254
FST A3a 10.9396918618
FST A46D 18.6733252772
FST DI 9.4501587024
FST MST 4.59768580962
FST AIP 10.0174410253
FST A24a 16.7986792009
FST A24c 16.0805046016
FST A24b 16.8843205778
FST A24d 15.136601589
FST A19DI 9.73566924315
FST A11 18.9005585661
FST A10 19.900963255
FST S2E 9.38094507536
FST PGM 12.3516170716
FST A8C 13.5118044593
FST TL 8.92034961775
FST V3 9.0956548834
FST A32V 19.2198346197
FST V5 5.06967289387
FST TH 8.43424634817
FST A9 19.3681574681
FST AuRT 9.23958343562
FST A1-2 9.82749876252
FST AI 10.1859073359
FST IPro 7.86155250061
FST STR 10.0449328127
FST AuRM 7.03744009316
FST TFO 5.75669122929
FST OPro 11.9258247899
FST PaIL 8.95555224904
FST PaIM 10.1857903604
FST AuCM 5.61859400691
FST AuCL 5.27141610035
PEC S2I 10.0046693451
PEC AuRTM 15.9995935563
PEC AuRTL 16.6856396653
PEC OPAl 17.5832305458
PEC A6M 11.9094582245
PEC LIP 5.47897142087
PEC MIP 3.46649199165
PEC AuA1 12.7821321081
PEC S2PR 14.7994668659
PEC V1 9.81863176439
PEC PGa-IPa 13.6779512148
PEC V2 8.14686277754
PEC V6A 2.17534322186
PEC V4 14.3837940941
PEC A6Vb 15.9751777624
PEC A6Va 14.8464590052
PEC TPPro 19.577338833
PEC A23a 4.48960001305
PEC A23b 3.39712562073
PEC A23c 7.81590807917
PEC TPO 15.8840470328
PEC A13b 17.9133613231
PEC A13a 17.4737615681
PEC TF 18.6325691403
PEC GI 13.2736300764
PEC A25 17.0357746123
PEC AuAL 14.4423315157
PEC Gu 16.4535965026
PEC A13M 16.8352372185
PEC A13L 15.946985966
PEC A23V 5.56420166225
PEC TPt 8.86635617371
PEC Pir 20.993233973
PEC A29d 5.34781886241
PEC A19M 4.91081538787
PEC A4c 12.1462961041
PEC APir 23.4349850537
PEC TPro 14.6687041918
PEC Ent 22.637302998
PEC VIP 3.51530531382
PEC ReI 10.5509626952
PEC PF 8.27776027513
PEC PG 6.68893385168
PEC PE 4.50274220328
PEC A47O 16.4224477745
PEC A47L 17.5519183278
PEC A47M 16.9438955087
PEC OPt 7.43570656905
PEC A32 17.2674858332
PEC A45 16.6427309411
PEC AuCPB 13.7048462294
PEC A8aV 16.1132882446
PEC A4ab 9.45938483263
PEC A8aD 15.2431076185
PEC V4T 11.0159924986
PEC S2PV 12.5225068749
PEC AuML 12.8550882977
PEC AuRPB 16.8799738802
PEC ProSt 6.272473332
PEC V3A 4.75273899164
PEC FST 12.656898118
PEC PEC 0.0
PEC A14C 17.5845100803
PEC A31 3.54130185272
PEC A30 6.81923224122
PEC A36 20.1804688336
PEC A35 20.8222626874
PEC TEO 15.4554567276
PEC A14R 17.602734033
PEC ProM 16.1294787682
PEC AuR 14.1469948559
PEC A29a-c 6.71387919236
PEC V6 5.13727240728
PEC A6DR 13.5478354218
PEC A6DC 11.8676453631
PEC TE1 18.717179544
PEC TE2 17.5590890303
PEC TE3 15.4253702555
PEC TLO 16.6787138193
PEC A8b 14.9161320425
PEC PFG 7.60434857829
PEC A46V 17.6820062284
PEC A3b 8.56580815022
PEC A3a 9.99201417861
PEC A46D 17.0693543933
PEC DI 14.6258859873
PEC MST 10.5459121125
PEC AIP 6.10133746797
PEC A24a 13.6517896559
PEC A24c 12.4213169045
PEC A24b 13.5309355534
PEC A24d 10.5913895725
PEC A19DI 8.52472665289
PEC A11 17.6038552346
PEC A10 18.6378438361
PEC S2E 9.82237009132
PEC PGM 3.37293766061
PEC A8C 13.6356024127
PEC TL 19.7392006392
PEC V3 14.2708662482
PEC A32V 17.5894438332
PEC V5 9.43477384796
PEC TH 17.1164956576
PEC A9 17.4675272266
PEC AuRT 17.1305201335
PEC A1-2 8.0791356893
PEC AI 15.3756813217
PEC IPro 15.6448554081
PEC STR 18.5988346405
PEC AuRM 14.044668468
PEC TFO 16.1863657785
PEC OPro 17.1916625695
PEC PaIL 16.8153805646
PEC PaIM 18.7697794582
PEC AuCM 11.500770025
PEC AuCL 11.8674122173
A14C S2I 12.8018781021
A14C AuRTM 19.1667299171
A14C AuRTL 17.4025243986
A14C OPAl 7.2053818821
A14C A6M 8.41457815714
A14C LIP 18.9850692456
A14C MIP 19.0229260085
A14C AuA1 16.5780192502
A14C S2PR 12.1611231394
A14C V1 25.8525504886
A14C PGa-IPa 17.9134362305
A14C V2 24.0044466718
A14C V6A 18.8037422077
A14C V4 23.7675770984
A14C A6Vb 9.42958435193
A14C A6Va 8.64249693432
A14C TPPro 17.2298534633
A14C A23a 15.0088921587
A14C A23b 15.9818306135
A14C A23c 11.8670139453
A14C TPO 19.2093985883
A14C A13b 3.58819962391
A14C A13a 1.48238612955
A14C TF 22.3634778707
A14C GI 12.5669848565
A14C A25 1.30878627764
A14C AuAL 17.7543307967
A14C Gu 12.4173288391
A14C A13M 4.42229874416
A14C A13L 6.37679044328
A14C A23V 20.4503036873
A14C TPt 15.5046751595
A14C Pir 18.6750134331
A14C A29d 15.0685787066
A14C A19M 20.6230947547
A14C A4c 9.20467107378
A14C APir 22.1090123568
A14C TPro 17.9020665034
A14C Ent 21.8149599778
A14C VIP 17.5040338188
A14C ReI 12.7464319641
A14C PF 13.8000392474
A14C PG 17.9025921531
A14C PE 15.2076353474
A14C A47O 8.70298711077
A14C A47L 7.52846974626
A14C A47M 7.01639890308
A14C OPt 19.8714490122
A14C A32 4.9762546186
A14C A45 8.48550144693
A14C AuCPB 16.9288460448
A14C A8aV 7.25146897194
A14C A4ab 10.2518412265
A14C A8aD 6.40398365106
A14C V4T 21.3132694198
A14C S2PV 12.2628685565
A14C AuML 16.6426764821
A14C AuRPB 17.3112896106
A14C ProSt 20.1424385166
A14C V3A 20.3963098025
A14C FST 19.2321973935
A14C PEC 17.5845100803
A14C A14C 0.0
A14C A31 15.8410073034
A14C A30 15.7688005209
A14C A36 20.8050722391
A14C A35 21.2739733106
A14C TEO 22.8295214166
A14C A14R 1.14023253248
A14C ProM 9.81204892945
A14C AuR 17.478155495
A14C A29a-c 19.9202297761
A14C V6 21.5199988609
A14C A6DR 7.32345835195
A14C A6DC 8.4748406412
A14C TE1 18.1166669715
A14C TE2 21.1648316762
A14C TE3 19.907706115
A14C TLO 24.2000684311
A14C A8b 6.90992588007
A14C PFG 15.9938768487
A14C A46V 6.95833051157
A14C A3b 12.4346923037
A14C A3a 11.3119910978
A14C A46D 5.92234033639
A14C DI 13.0585099462
A14C MST 17.2152436704
A14C AIP 16.9015865767
A14C A24a 4.7716239062
A14C A24c 8.0325840418
A14C A24b 6.4059488658
A14C A24d 9.74730009986
A14C A19DI 22.8703672215
A14C A11 5.22106612375
A14C A10 6.63094311204
A14C S2E 13.2075393739
A14C PGM 18.7968480298
A14C A8C 7.73211999077
A14C TL 24.0418001171
A14C V3 25.9400223542
A14C A32V 3.4944265142
A14C V5 19.2178784687
A14C TH 25.0874759964
A14C A9 5.94502284293
A14C AuRT 20.3060391873
A14C A1-2 13.1735303315
A14C AI 13.5407155773
A14C IPro 15.0904420326
A14C STR 16.9201079405
A14C AuRM 17.3698570859
A14C TFO 22.7738030199
A14C OPro 11.525234507
A14C PaIL 16.4598693784
A14C PaIM 15.9578782988
A14C AuCM 15.0433123208
A14C AuCL 16.3737968264
A31 S2I 9.23417832712
A31 AuRTM 15.8876915463
A31 AuRTL 16.5757493628
A31 OPAl 16.0042590971
A31 A6M 10.0792924574
A31 LIP 6.88687388196
A31 MIP 5.59876432832
A31 AuA1 12.6415007865
A31 S2PR 13.7948431665
A31 V1 12.2471159188
A31 PGa-IPa 13.7097223907
A31 V2 10.5203303627
A31 V6A 4.7895221755
A31 V4 15.5062061192
A31 A6Vb 14.7335542262
A31 A6Va 13.4897679202
A31 TPPro 19.4889801233
A31 A23a 3.52030945098
A31 A23b 1.08451706499
A31 A23c 5.92493644235
A31 TPO 15.79658085
A31 A13b 16.1668137071
A31 A13a 15.7299090178
A31 TF 18.7078435454
A31 GI 12.4714132281
A31 A25 15.2907275891
A31 AuAL 14.2949463232
A31 Gu 15.5037816592
A31 A13M 15.2290254617
A31 A13L 14.3887401352
A31 A23V 7.29820514602
A31 TPt 8.78128843151
A31 Pir 20.905066441
A31 A29d 4.96147449386
A31 A19M 7.15962764125
A31 A4c 10.7764772887
A31 APir 23.3474345511
A31 TPro 14.5271975314
A31 Ent 22.556144039
A31 VIP 4.83860825006
A31 ReI 9.86470155691
A31 PF 7.46215377795
A31 PG 7.2825419083
A31 PE 3.32155084033
A31 A47O 15.0325074489
A31 A47L 15.8873952527
A31 A47M 15.2942756255
A31 OPt 8.66564957497
A31 A32 15.5106739524
A31 A45 15.1698190705
A31 AuCPB 13.5770788234
A31 A8aV 14.5100038531
A31 A4ab 7.67789052563
A31 A8aD 13.4935989094
A31 V4T 12.1259882929
A31 S2PV 11.6340220864
A31 AuML 12.7230483509
A31 AuRPB 16.7749274474
A31 ProSt 7.82476238076
A31 V3A 6.99300481123
A31 FST 13.0700878361
A31 PEC 3.54130185272
A31 A14C 15.8410073034
A31 A31 0.0
A31 A30 5.97815918135
A31 A36 20.0958641006
A31 A35 20.7454674545
A31 TEO 16.3996802335
A31 A14R 15.8572108644
A31 ProM 14.8569447721
A31 AuR 14.0024147278
A31 A29a-c 8.00444641312
A31 V6 7.62978702586
A31 A6DR 11.8026482406
A31 A6DC 10.1882133448
A31 TE1 18.6308062363
A31 TE2 17.5010567102
A31 TE3 15.5325693239
A31 TLO 17.8649711668
A31 A8b 13.1061216902
A31 PFG 7.363961017
A31 A46V 15.9631760906
A31 A3b 7.36936848348
A31 A3a 8.69705184342
A31 A46D 15.3024254681
A31 DI 13.8805688774
A31 MST 10.6632447129
A31 AIP 6.08832387605
A31 A24a 11.9101069852
A31 A24c 10.6105642042
A31 A24b 11.7733890147
A31 A24d 8.75262360377
A31 A19DI 10.4989353227
A31 A11 15.8524199391
A31 A10 16.8737632465
A31 S2E 9.00885769082
A31 PGM 5.33494046921
A31 A8C 12.10521332
A31 TL 19.9202751674
A31 V3 15.9080971919
A31 A32V 15.8425084895
A31 V5 10.2652457044
A31 TH 18.3436470451
A31 A9 15.6963496197
A31 AuRT 17.0184092611
A31 A1-2 7.03172743458
A31 AI 14.722634328
A31 IPro 15.4349009502
A31 STR 18.5106751551
A31 AuRM 13.8963937065
A31 TFO 16.9784859878
A31 OPro 16.2468884036
A31 PaIL 16.7108753934
A31 PaIM 18.6810430019
A31 AuCM 11.2878776245
A31 AuCL 11.8350641715
A30 S2I 8.92134062348
A30 AuRTM 15.4515502392
A30 AuRTL 16.1389517682
A30 OPAl 15.6764486229
A30 A6M 10.2880579256
A30 LIP 6.71263083897
A30 MIP 6.62609507885
A30 AuA1 11.9945132568
A30 S2PR 13.6818317782
A30 V1 12.6976202931
A30 PGa-IPa 13.4252311339
A30 V2 10.8697516507
A30 V6A 7.59940474887
A30 V4 14.5618560678
A30 A6Vb 14.20316467
A30 A6Va 13.0044227933
A30 TPPro 19.038843637
A30 A23a 4.96847636191
A30 A23b 5.40993218092
A30 A23c 6.93657677947
A30 TPO 15.3462905426
A30 A13b 16.1009298021
A30 A13a 15.6596338388
A30 TF 18.4562274013
A30 GI 12.1789518863
A30 A25 15.2206831254
A30 AuAL 13.6537919663
A30 Gu 15.3381659948
A30 A13M 14.9316627033
A30 A13L 14.0389553193
A30 A23V 6.66009132187
A30 TPt 8.14112943132
A30 Pir 20.4556992792
A30 A29d 1.39136810437
A30 A19M 7.78168163324
A30 A4c 10.2980951018
A30 APir 22.8971939921
A30 TPro 13.88641148
A30 Ent 22.1027690142
A30 VIP 5.44668030532
A30 ReI 9.49986810842
A30 PF 7.28116197446
A30 PG 7.14640601979
A30 PE 5.20403736164
A30 A47O 14.5698682967
A30 A47L 15.6559303384
A30 A47M 15.0460518016
A30 OPt 8.1710667369
A30 A32 15.4474165868
A30 A45 14.7575705117
A30 AuCPB 12.9292691073
A30 A8aV 14.210572511
A30 A4ab 7.82199867078
A30 A8aD 13.3731570616
A30 V4T 11.2137960848
A30 S2PV 11.4109366841
A30 AuML 12.0745367888
A30 AuRPB 16.3354559245
A30 ProSt 6.16783932347
A30 V3A 7.72679184637
A30 FST 12.8624658201
A30 PEC 6.81923224122
A30 A14C 15.7688005209
A30 A31 5.97815918135
A30 A30 0.0
A30 A36 19.6434602187
A30 A35 20.2918528706
A30 TEO 15.5794966958
A30 A14R 15.7905511702
A30 ProM 14.3379851999
A30 AuR 13.3599535913
A30 A29a-c 5.57377370921
A30 V6 9.23386294973
A30 A6DR 11.6796196005
A30 A6DC 9.99872699666
A30 TE1 18.1798881097
A30 TE2 17.0434566088
A30 TE3 15.2083382687
A30 TLO 16.8011072643
A30 A8b 13.1930587002
A30 PFG 6.84734117912
A30 A46V 15.8001744261
A30 A3b 7.59130341067
A30 A3a 8.26396781138
A30 A46D 15.2185747055
A30 DI 13.5369334004
A30 MST 10.3402917714
A30 AIP 6.24339559478
A30 A24a 11.833331631
A30 A24c 10.7485636869
A30 A24b 11.7305046127
A30 A24d 9.08420450498
A30 A19DI 10.1432297495
A30 A11 15.7380883464
A30 A10 16.7860585064
A30 S2E 8.76742377737
A30 PGM 6.71598594339
A30 A8C 11.7317053244
A30 TL 19.5640609571
A30 V3 15.1528191249
A30 A32V 15.7785805164
A30 V5 9.66628827792
A30 TH 17.3026161674
A30 A9 15.6442233192
A30 AuRT 16.5838697938
A30 A1-2 7.11046497606
A30 AI 14.2889606982
A30 IPro 14.8173460545
A30 STR 18.06072074
A30 AuRM 13.2553049473
A30 TFO 16.3108970638
A30 OPro 16.0824224061
A30 PaIL 16.2697685351
A30 PaIM 18.229632679
A30 AuCM 10.6660093921
A30 AuCL 11.3657212264
A36 S2I 13.2774790017
A36 AuRTM 8.01835202311
A36 AuRTL 8.2625074771
A36 OPAl 18.2594522956
A36 A6M 21.3140280971
A36 LIP 17.61604409
A36 MIP 19.3937470181
A36 AuA1 10.6173794743
A36 S2PR 12.0462785187
A36 V1 24.8335729186
A36 PGa-IPa 8.89539612511
A36 V2 21.7604049751
A36 V6A 21.0241873987
A36 V4 12.8704923302
A36 A6Vb 15.3753942227
A36 A6Va 14.6963927676
A36 TPPro 6.26923799448
A36 A23a 19.3747746422
A36 A23b 19.7218903475
A36 A23c 19.9572087804
A36 TPO 6.93337805653
A36 A13b 21.033093158
A36 A13a 20.6312115981
A36 TF 5.21807980528
A36 GI 10.0021356018
A36 A25 20.3338787546
A36 AuAL 9.56995033722
A36 Gu 10.765887459
A36 A13M 18.1521180947
A36 A13L 16.6902186679
A36 A23V 20.2323940814
A36 TPt 12.099705802
A36 Pir 6.08953642526
A36 A29d 18.3803390968
A36 A19M 20.9598813196
A36 A4c 14.1638092961
A36 APir 6.12331631823
A36 TPro 8.33066421478
A36 Ent 4.43350340763
A36 VIP 18.0305410183
A36 ReI 11.4884261822
A36 PF 15.2887523795
A36 PG 16.0841222728
A36 PE 18.5855499263
A36 A47O 16.1561610923
A36 A47L 18.9045878948
A36 A47M 18.1764965099
A36 OPt 16.5095888132
A36 A32 20.5788118134
A36 A45 16.7185245188
A36 AuCPB 9.12003775986
A36 A8aV 17.2710758238
A36 A4ab 19.0916461767
A36 A8aD 18.6362883079
A36 V4T 14.0481086053
A36 S2PV 11.7915038846
A36 AuML 10.4923559235
A36 AuRPB 8.17672703001
A36 ProSt 19.3875689612
A36 V3A 19.8888168657
A36 FST 10.8205129358
A36 PEC 20.1804688336
A36 A14C 20.8050722391
A36 A31 20.0958641006
A36 A30 19.6434602187
A36 A36 0.0
A36 A35 1.07967714974
A36 TEO 10.1801054484
A36 A14R 20.7912882507
A36 ProM 15.5313165761
A36 AuR 9.55369939403
A36 A29a-c 19.3263693934
A36 V6 21.911372543
A36 A6DR 18.912339389
A36 A6DC 18.6945187776
A36 TE1 3.98355369107
A36 TE2 5.12808808577
A36 TE3 7.87123911504
A36 TLO 8.64594827603
A36 A8b 21.2321863619
A36 PFG 15.1377500319
A36 A46V 19.7063180332
A36 A3b 16.2426373139
A36 A3a 16.1302953774
A36 A46D 20.0855580297
A36 DI 9.03871494821
A36 MST 11.8206277999
A36 AIP 17.2953267554
A36 A24a 20.4363642057
A36 A24c 21.2192782802
A36 A24b 21.8545578922
A36 A24d 20.9104902007
A36 A19DI 18.4950781726
A36 A11 20.270086103
A36 A10 21.3516817979
A36 S2E 15.0312066031
A36 PGM 20.4246686343
A36 A8C 15.3783082501
A36 TL 6.02219681653
A36 V3 16.2008413924
A36 A32V 20.7184821672
A36 V5 13.9259355729
A36 TH 7.40513950792
A36 A9 20.8628106166
A36 AuRT 9.24276095154
A36 A1-2 15.8044167932
A36 AI 8.3569962785
A36 IPro 7.00339059698
A36 STR 7.43029610861
A36 AuRM 9.41352323166
A36 TFO 8.60028390059
A36 OPro 10.3771361445
A36 PaIL 7.38978646468
A36 PaIM 6.92029234251
A36 AuCM 10.6133473639
A36 AuCL 10.8600889856
A35 S2I 13.9931769986
A35 AuRTM 8.57452395095
A35 AuRTL 9.05969091368
A35 OPAl 18.7302399835
A35 A6M 22.0342443918
A35 LIP 18.1536081073
A35 MIP 19.9437441326
A35 AuA1 11.4226172
A35 S2PR 12.5230034786
A35 V1 24.804229693
A35 PGa-IPa 9.1876520343
A35 V2 21.7372140134
A35 V6A 21.6623931126
A35 V4 12.844667664
A35 A6Vb 15.8503049827
A35 A6Va 15.1722467759
A35 TPPro 6.69089937317
A35 A23a 20.0365332184
A35 A23b 20.3692757637
A35 A23c 20.627146545
A35 TPO 7.47687283407
A35 A13b 21.5033834295
A35 A13a 21.101331666
A35 TF 5.13037993845
A35 GI 10.7537961664
A35 A25 20.8056909496
A35 AuAL 10.1134393826
A35 Gu 11.2382006296
A35 A13M 18.6264043944
A35 A13L 17.1635755087
A35 A23V 20.7397854296
A35 TPt 12.747374032
A35 Pir 6.26867276617
A35 A29d 19.0270061977
A35 A19M 21.4614429308
A35 A4c 14.6499276355
A35 APir 5.64478485233
A35 TPro 8.86998245715
A35 Ent 3.77310762961
A35 VIP 18.6690729693
A35 ReI 12.2101467385
A35 PF 15.9577765398
A35 PG 16.7174174348
A35 PE 19.2382045193
A35 A47O 16.6310694204
A35 A47L 19.3809113747
A35 A47M 18.6504444177
A35 OPt 16.9830413209
A35 A32 21.0490583304
A35 A45 17.1947765999
A35 AuCPB 9.91260865395
A35 A8aV 17.7471847765
A35 A4ab 19.7741932784
A35 A8aD 19.0768606082
A35 V4T 14.0294113589
A35 S2PV 12.3671751587
A35 AuML 11.2854433408
A35 AuRPB 8.96337058318
A35 ProSt 19.8879453606
A35 V3A 20.3815847023
A35 FST 10.9226847603
A35 PEC 20.8222626874
A35 A14C 21.2739733106
A35 A31 20.7454674545
A35 A30 20.2918528706
A35 A36 1.07967714974
A35 A35 0.0
A35 TEO 10.1544134967
A35 A14R 21.2642934014
A35 ProM 16.0080006085
A35 AuR 10.096143217
A35 A29a-c 19.8406142916
A35 V6 22.405976715
A35 A6DR 18.2610366758
A35 A6DC 18.2057267738
A35 TE1 4.78225388587
A35 TE2 5.24774147393
A35 TE3 7.96279228615
A35 TLO 7.88045469516
A35 A8b 20.5413291556
A35 PFG 15.7797973717
A35 A46V 20.1790133897
A35 A3b 16.9209967403
A35 A3a 16.9360596032
A35 A46D 20.5547877279
A35 DI 9.68762194611
A35 MST 12.4271011998
A35 AIP 17.9357252698
A35 A24a 19.8255861963
A35 A24c 20.9906157313
A35 A24b 21.3672629565
A35 A24d 21.5917043693
A35 A19DI 18.4731412785
A35 A11 20.7407486875
A35 A10 21.8208740782
A35 S2E 15.7259494791
A35 PGM 21.0545813735
A35 A8C 15.822606382
A35 TL 5.84010995285
A35 V3 16.1736103044
A35 A32V 21.1870016704
A35 V5 14.3929415992
A35 TH 6.62558690458
A35 A9 21.3303652952
A35 AuRT 10.063684363
A35 A1-2 16.4783069966
A35 AI 8.82688373732
A35 IPro 7.55078557766
A35 STR 7.9874473191
A35 AuRM 9.95852329697
A35 TFO 8.54139530564
A35 OPro 10.8497193149
A35 PaIL 8.09465528395
A35 PaIM 7.37778323655
A35 AuCM 11.3449447916
A35 AuCL 11.5772804178
TEO S2I 11.8193755377
TEO AuRTM 10.605822076
TEO AuRTL 11.0464109862
TEO OPAl 20.445294227
TEO A6M 19.2814088262
TEO LIP 11.9962343578
TEO MIP 13.6906952521
TEO AuA1 9.76549367333
TEO S2PR 14.4674265362
TEO V1 17.2348726519
TEO PGa-IPa 6.71487029603
TEO V2 14.1899738934
TEO V6A 15.807980492
TEO V4 4.92567866847
TEO A6Vb 17.2418652048
TEO A6Va 16.6013857754
TEO TPPro 12.5346946934
TEO A23a 15.8725283422
TEO A23b 15.9451806604
TEO A23c 17.4682604822
TEO TPO 9.19586044777
TEO A13b 23.1353487529
TEO A13a 22.656893786
TEO TF 6.9985112175
TEO GI 11.8829414111
TEO A25 22.3545704189
TEO AuAL 10.5582853941
TEO Gu 14.9352201471
TEO A13M 20.2210132416
TEO A13L 18.9041836547
TEO A23V 14.423882125
TEO TPt 9.14265549095
TEO Pir 13.8518076905
TEO A29d 15.2630547537
TEO A19M 14.9824371493
TEO A4c 15.4240207161
TEO APir 14.0306383226
TEO TPro 9.80166548246
TEO Ent 11.9207749034
TEO VIP 13.0927961962
TEO ReI 10.1555711524
TEO PF 12.7971684213
TEO PG 11.3094053577
TEO PE 15.1579332044
TEO A47O 18.0666244593
TEO A47L 21.0446730581
TEO A47M 20.3303584145
TEO OPt 10.4288032305
TEO A32 22.8040247074
TEO A45 18.7226531061
TEO AuCPB 9.5022413892
TEO A8aV 19.3811129772
TEO A4ab 16.9452005243
TEO A8aD 20.5039532003
TEO V4T 6.72950362557
TEO S2PV 12.643379741
TEO AuML 9.66314018078
TEO AuRPB 11.0894130409
TEO ProSt 13.5220669317
TEO V3A 13.7680183934
TEO FST 5.45920547692
TEO PEC 15.4554567276
TEO A14C 22.8295214166
TEO A31 16.3996802335
TEO A30 15.5794966958
TEO A36 10.1801054484
TEO A35 10.1544134967
TEO TEO 0.0
TEO A14R 22.8294314312
TEO ProM 17.3987123089
TEO AuR 10.4436788509
TEO A29a-c 13.7200565704
TEO V6 15.4367537572
TEO A6DR 19.1247713167
TEO A6DC 17.4377292083
TEO TE1 10.510458293
TEO TE2 7.360104136
TEO TE3 5.40358563701
TEO TLO 5.29942531711
TEO A8b 21.3895438231
TEO PFG 11.7867310778
TEO A46V 21.779280886
TEO A3b 14.0292604824
TEO A3a 14.5715850959
TEO A46D 22.3100800127
TEO DI 12.8961000812
TEO MST 8.30731745975
TEO AIP 13.3433342702
TEO A24a 20.4338972787
TEO A24c 19.7106391368
TEO A24b 20.5165972193
TEO A24d 18.7575765529
TEO A19DI 10.9373953012
TEO A11 22.38719303
TEO A10 23.4838491396
TEO S2E 13.0135762867
TEO PGM 14.9876450395
TEO A8C 17.1201096071
TEO TL 7.5910421992
TEO V3 8.34091439235
TEO A32V 22.8211019002
TEO V5 7.91393813414
TEO TH 6.78994250797
TEO A9 23.0051745716
TEO AuRT 11.7338696401
TEO A1-2 13.4291395768
TEO AI 12.5682355857
TEO IPro 9.88102472852
TEO STR 11.742102451
TEO AuRM 10.3381090228
TEO TFO 4.0444034622
TEO OPro 14.9762693869
TEO PaIL 10.8179889478
TEO PaIM 11.8347307784
TEO AuCM 9.20979136321
TEO AuCL 8.91370385215
A14R S2I 12.7546531831
A14R AuRTM 19.1442126194
A14R AuRTL 17.3900747627
A14R OPAl 7.37792790656
A14R A6M 8.3768362261
A14R LIP 19.0266560261
A14R MIP 19.0406700043
A14R AuA1 16.5499780414
A14R S2PR 12.1503432485
A14R V1 25.8742664202
A14R PGa-IPa 17.9671911005
A14R V2 24.0261170381
A14R V6A 18.8241060823
A14R V4 23.7133687546
A14R A6Vb 9.40134936946
A14R A6Va 8.60788664627
A14R TPPro 17.2199932402
A14R A23a 15.0300283059
A14R A23b 16.0026626046
A14R A23c 11.8867116323
A14R TPO 19.1910076578
A14R A13b 2.16691081799
A14R A13a 2.81801399818
A14R TF 22.3445985641
A14R GI 12.5535027115
A14R A25 3.06683466002
A14R AuAL 17.7450207548
A14R Gu 12.4067486465
A14R A13M 4.63755030558
A14R A13L 6.40800951552
A14R A23V 20.4677375779
A14R TPt 15.4468718647
A14R Pir 18.6644913877
A14R A29d 15.0895384746
A14R A19M 20.64495733
A14R A4c 9.13275040976
A14R APir 22.0967293272
A14R TPro 17.8840181697
A14R Ent 21.8032786764
A14R VIP 17.5231688915
A14R ReI 12.7129646237
A14R PF 13.6701179374
A14R PG 17.9231474817
A14R PE 15.2273617799
A14R A47O 8.65320427055
A14R A47L 6.93974731712
A14R A47M 6.53193505999
A14R OPt 19.7939467456
A14R A32 3.92813633958
A14R A45 8.31988883315
A14R AuCPB 16.9113608273
A14R A8aV 6.9429160376
A14R A4ab 10.2651241898
A14R A8aD 5.95992332949
A14R V4T 21.2551681575
A14R S2PV 12.2402006135
A14R AuML 16.615863294
A14R AuRPB 17.2998241692
A14R ProSt 20.1606790936
A14R V3A 20.4159664905
A14R FST 19.2331464289
A14R PEC 17.602734033
A14R A14C 1.14023253248
A14R A31 15.8572108644
A14R A30 15.7905511702
A14R A36 20.7912882507
A14R A35 21.2642934014
A14R TEO 22.8294314312
A14R A14R 0.0
A14R ProM 9.79618343785
A14R AuR 17.4725932194
A14R A29a-c 19.9416401849
A14R V6 21.5387045246
A14R A6DR 6.99347994445
A14R A6DC 8.32552727361
A14R TE1 18.1054397441
A14R TE2 21.143651018
A14R TE3 20.0754068921
A14R TLO 24.1745439837
A14R A8b 6.5250532721
A14R PFG 15.8838340951
A14R A46V 6.14916044847
A14R A3b 12.3907432568
A14R A3a 11.1638776139
A14R A46D 4.9883902922
A14R DI 13.0487341696
A14R MST 17.1643783725
A14R AIP 16.9482789516
A14R A24a 4.79096672612
A14R A24c 8.01519190877
A14R A24b 6.44506643388
A14R A24d 9.77153052853
A14R A19DI 22.9553747293
A14R A11 4.15304749103
A14R A10 5.47009274174
A14R S2E 13.141331654
A14R PGM 18.8155306493
A14R A8C 7.62355267727
A14R TL 24.0205554474
A14R V3 25.8829871737
A14R A32V 2.1273978835
A14R V5 19.1567586305
A14R TH 25.0782024256
A14R A9 4.92160338792
A14R AuRT 20.2872450296
A14R A1-2 13.1278008553
A14R AI 13.5259648203
A14R IPro 15.0811827679
A14R STR 16.910674859
A14R AuRM 17.3668164237
A14R TFO 22.761077439
A14R OPro 11.524215384
A14R PaIL 16.4463156833
A14R PaIM 15.9498984913
A14R AuCM 15.0138125819
A14R AuCL 16.3416701919
ProM S2I 8.23626097447
ProM AuRTM 14.0563709996
ProM AuRTL 12.1353852997
ProM OPAl 7.26336418488
ProM A6M 9.78390433633
ProM LIP 15.528371563
ProM MIP 16.6465266761
ProM AuA1 11.2553604952
ProM S2PR 2.82412075975
ProM V1 23.4643901894
ProM PGa-IPa 12.7148087182
ProM V2 21.0139029835
ProM V6A 17.2702016198
ProM V4 18.695486864
ProM A6Vb 1.24287415732
ProM A6Va 3.65682105882
ProM TPPro 11.9639320743
ProM A23a 13.9784993709
ProM A23b 14.82827506
ProM A23c 11.8321758229
ProM TPO 14.0735847238
ProM A13b 10.0344255602
ProM A13a 9.63930366174
ProM TF 17.2402837676
ProM GI 7.33341850668
ProM A25 9.34261893257
ProM AuAL 12.622104147
ProM Gu 1.68317283535
ProM A13M 7.15354213597
ProM A13L 5.54115026306
ProM A23V 18.0035110617
ProM TPt 10.9803672011
ProM Pir 13.409158453
ProM A29d 13.9567156207
ProM A19M 18.4797578542
ProM A4c 5.54283859501
ProM APir 16.8409385784
ProM TPro 12.7802590971
ProM Ent 16.5494002653
ProM VIP 14.94079952
ProM ReI 7.76121855378
ProM PF 9.78093392948
ProM PG 13.918079136
ProM PE 13.556374986
ProM A47O 2.22731593013
ProM A47L 7.36799843262
ProM A47M 6.62865798714
ProM OPt 15.6144981412
ProM A32 9.52016862591
ProM A45 4.87265231052
ProM AuCPB 11.8093819949
ProM A8aV 5.8321434432
ProM A4ab 9.73441428436
ProM A8aD 7.83962065439
ProM V4T 16.7880152407
ProM S2PV 7.18878501416
ProM AuML 11.2866197805
ProM AuRPB 12.0463290314
ProM ProSt 17.4679955965
ProM V3A 17.7711271176
ProM FST 14.0504063562
ProM PEC 16.1294787682
ProM A14C 9.81204892945
ProM A31 14.8569447721
ProM A30 14.3379851999
ProM A36 15.5313165761
ProM A35 16.0080006085
ProM TEO 17.3987123089
ProM A14R 9.79618343785
ProM ProM 0.0
ProM AuR 12.3409474172
ProM A29a-c 17.5284862479
ProM V6 19.5117971081
ProM A6DR 7.68300810044
ProM A6DC 7.5110971395
ProM TE1 12.8490876753
ProM TE2 16.0359311531
ProM TE3 14.698024882
ProM TLO 18.5166556434
ProM A8b 9.64784422255
ProM PFG 11.8131372242
ProM A46V 8.27411327086
ProM A3b 9.14210437713
ProM A3a 7.8426001611
ProM A46D 8.86759551618
ProM DI 7.79349737265
ProM MST 12.1124899624
ProM AIP 13.7563796011
ProM A24a 9.11981478218
ProM A24c 9.83787789758
ProM A24b 10.0518336152
ProM A24d 10.7166746622
ProM A19DI 18.7993458328
ProM A11 9.10569315466
ProM A10 10.0359349679
ProM S2E 8.84882142749
ProM PGM 17.0142079343
ProM A8C 5.17773642047
ProM TL 18.9194695573
ProM V3 21.3719616034
ProM A32V 9.71503973133
ProM V5 14.7183678685
ProM TH 19.6511530031
ProM A9 9.73192574255
ProM AuRT 13.1626671033
ProM A1-2 9.62784500578
ProM AI 8.26832524768
ProM IPro 9.80035321417
ProM STR 11.6541781103
ProM AuRM 12.2364193977
ProM TFO 17.1822674631
ProM OPro 2.62046328592
ProM PaIL 11.192925037
ProM PaIM 10.6922993965
ProM AuCM 9.788648838
ProM AuCL 11.1277676458
AuR S2I 7.013665042
AuR AuRTM 3.031398785
AuR AuRTL 3.75832637404
AuR OPAl 15.0049358131
AuR A6M 14.5770768726
AuR LIP 11.7373164485
AuR MIP 13.4467170184
AuR AuA1 2.85697974899
AuR S2PR 9.46451107481
AuR V1 19.4528887876
AuR PGa-IPa 5.47705119848
AuR V2 16.5560710277
AuR V6A 15.0043791119
AuR V4 11.5727411992
AuR A6Vb 12.1819286829
AuR A6Va 11.4339444452
AuR TPPro 8.54259204707
AuR A23a 13.2003282722
AuR A23b 13.6575782163
AuR A23c 13.73119796
AuR TPO 4.54550472707
AuR A13b 17.7334083476
AuR A13a 17.3032171265
AuR TF 9.07918496384
AuR GI 6.87915957737
AuR A25 17.0026638154
AuR AuAL 1.51232034067
AuR Gu 9.93405485783
AuR A13M 14.8426120773
AuR A13L 13.4482168723
AuR A23V 14.4506446761
AuR TPt 5.9613630033
AuR Pir 10.060401583
AuR A29d 12.3170875495
AuR A19M 15.172249894
AuR A4c 10.343618528
AuR APir 12.5516991985
AuR TPro 2.01356303586
AuR Ent 11.7249327481
AuR VIP 12.0285007185
AuR ReI 5.28096596102
AuR PF 9.07704950308
AuR PG 10.1205201606
AuR PE 12.4499831414
AuR A47O 12.960555693
AuR A47L 15.6232217708
AuR A47M 14.8987922386
AuR OPt 10.8523851511
AuR A32 17.3535525358
AuR A45 13.4909019311
AuR AuCPB 2.45131682485
AuR A8aV 13.9636601668
AuR A4ab 12.8293981118
AuR A8aD 15.2541325127
AuR V4T 10.0807404552
AuR S2PV 7.63498604746
AuR AuML 2.91955002248
AuR AuRPB 4.05206740618
AuR ProSt 13.6278960996
AuR V3A 14.1105633862
AuR FST 7.14426067371
AuR PEC 14.1469948559
AuR A14C 17.478155495
AuR A31 14.0024147278
AuR A30 13.3599535913
AuR A36 9.55369939403
AuR A35 10.096143217
AuR TEO 10.4436788509
AuR A14R 17.4725932194
AuR ProM 12.3409474172
AuR AuR 0.0
AuR A29a-c 13.5413050675
AuR V6 16.1324390863
AuR A6DR 14.0018668202
AuR A6DC 12.4384362665
AuR TE1 7.94627303886
AuR TE2 7.77629289409
AuR TE3 7.02212735007
AuR TLO 11.1218726331
AuR A8b 16.3057967042
AuR PFG 9.07615820854
AuR A46V 16.4061778441
AuR A3b 9.9883732298
AuR A3a 9.79477555407
AuR A46D 16.8654764621
AuR DI 7.89748813537
AuR MST 5.75459657859
AuR AIP 11.254595179
AuR A24a 15.4059544766
AuR A24c 14.9156958286
AuR A24b 15.5952346744
AuR A24d 14.6485524226
AuR A19DI 13.6124996618
AuR A11 17.0315169826
AuR A10 18.1324118293
AuR S2E 8.73932130231
AuR PGM 14.42264678
AuR A8C 11.9468231303
AuR TL 10.7668483728
AuR V3 14.3126622452
AuR A32V 17.4164814033
AuR V5 8.58064919234
AuR TH 12.0967177271
AuR A9 17.6881765632
AuR AuRT 4.11613756575
AuR A1-2 9.57397555685
AuR AI 8.66394423471
AuR IPro 3.92445827524
AuR STR 5.78813513168
AuR AuRM 0.374496446642
AuR TFO 9.80087977726
AuR OPro 10.3741950991
AuR PaIL 4.1268716207
AuR PaIM 7.07090697141
AuR AuCM 3.68064154965
AuR AuCL 4.11679172306
A29a-c S2I 10.8343107312
A29a-c AuRTM 15.3426390065
A29a-c AuRTL 16.0243656175
A29a-c OPAl 19.2959143286
A29a-c A6M 14.4212362503
A29a-c LIP 5.3522441542
A29a-c MIP 5.38482006704
A29a-c AuA1 12.1808824915
A29a-c S2PR 15.8905034335
A29a-c V1 10.4891910262
A29a-c PGa-IPa 12.5113626745
A29a-c V2 8.4888390232
A29a-c V6A 6.97848902748
A29a-c V4 12.9049269571
A29a-c A6Vb 17.3547513459
A29a-c A6Va 16.3022312574
A29a-c TPPro 18.8243530683
A29a-c A23a 7.54901037827
A29a-c A23b 7.35751421647
A29a-c A23c 10.8004830741
A29a-c TPO 15.1399725424
A29a-c A13b 20.2502583643
A29a-c A13a 19.8103612097
A29a-c TF 17.130868977
A29a-c GI 13.7297276264
A29a-c A25 19.3721326226
A29a-c AuAL 13.832460251
A29a-c Gu 16.8886719495
A29a-c A13M 18.6748560295
A29a-c A13L 17.6558143134
A29a-c A23V 4.45723987328
A29a-c TPt 8.4651819212
A29a-c Pir 20.2379799911
A29a-c A29d 5.37426438949
A29a-c A19M 5.75092729162
A29a-c A4c 13.6925304886
A29a-c APir 22.6727039403
A29a-c TPro 14.0564149502
A29a-c Ent 21.6528998498
A29a-c VIP 5.12731989625
A29a-c ReI 10.7460923227
A29a-c PF 9.47695262186
A29a-c PG 6.2690791734
A29a-c PE 7.53416399006
A29a-c A47O 17.8943147136
A29a-c A47L 19.465450649
A29a-c A47M 18.8288781174
A29a-c OPt 6.46151594994
A29a-c A32 19.5793234053
A29a-c A45 18.2157693671
A29a-c AuCPB 13.0740763095
A29a-c A8aV 17.9314623766
A29a-c A4ab 11.8477966338
A29a-c A8aD 17.4261163484
A29a-c V4T 9.5298131744
A29a-c S2PV 13.4262973317
A29a-c AuML 12.2302568195
A29a-c AuRPB 16.2149714186
A29a-c ProSt 1.25973760646
A29a-c V3A 5.87197630057
A29a-c FST 11.0530133831
A29a-c PEC 6.71387919236
A29a-c A14C 19.9202297761
A29a-c A31 8.00444641312
A29a-c A30 5.57377370921
A29a-c A36 19.3263693934
A29a-c A35 19.8406142916
A29a-c TEO 13.7200565704
A29a-c A14R 19.9416401849
A29a-c ProM 17.5284862479
A29a-c AuR 13.5413050675
A29a-c A29a-c 0.0
A29a-c V6 7.27319095438
A29a-c A6DR 15.7223372195
A29a-c A6DC 13.9515265424
A29a-c TE1 17.9302731405
A29a-c TE2 16.4617899746
A29a-c TE3 13.9912722152
A29a-c TLO 14.9442784142
A29a-c A8b 17.3238954795
A29a-c PFG 8.04184013306
A29a-c A46V 19.7841052619
A29a-c A3b 10.1202651357
A29a-c A3a 11.5311853095
A29a-c A46D 19.3324847268
A29a-c DI 14.8821694938
A29a-c MST 9.47593627114
A29a-c AIP 7.15417031611
A29a-c A24a 15.9880836551
A29a-c A24c 14.891738862
A29a-c A24b 15.8816363716
A29a-c A24d 13.2061471043
A29a-c A19DI 7.73875682375
A29a-c A11 19.848693797
A29a-c A10 20.9025862711
A29a-c S2E 10.8752264747
A29a-c PGM 5.72487246502
A29a-c A8C 15.3638359082
A29a-c TL 18.1930336776
A29a-c V3 13.1028137653
A29a-c A32V 19.9245195248
A29a-c V5 7.83933773484
A29a-c TH 15.5806878615
A29a-c A9 19.7692184631
A29a-c AuRT 16.4753364309
A29a-c A1-2 9.48898387747
A29a-c AI 15.6220509113
A29a-c IPro 15.517828903
A29a-c STR 17.8469230239
A29a-c AuRM 13.4356022414
A29a-c TFO 14.4523894407
A29a-c OPro 17.351034343
A29a-c PaIL 16.1465608003
A29a-c PaIM 18.0184398216
A29a-c AuCM 11.0802929841
A29a-c AuCL 11.0662744903
V6 S2I 12.9375660091
V6 AuRTM 17.9449265029
V6 AuRTL 18.6280847671
V6 OPAl 21.2922767166
V6 A6M 15.9009404578
V6 LIP 6.21422778704
V6 MIP 4.17992422325
V6 AuA1 14.7713193805
V6 S2PR 17.9234509816
V6 V1 5.71774532357
V6 PGa-IPa 15.0700754127
V6 V2 4.27936032068
V6 V6A 4.3487943737
V6 V4 13.398994101
V6 A6Vb 19.3471389843
V6 A6Va 18.3326419519
V6 TPPro 21.423479467
V6 A23a 8.18367272931
V6 A23b 7.35649897222
V6 A23c 11.863278206
V6 TPO 17.7398583123
V6 A13b 21.8489764599
V6 A13a 21.4102721585
V6 TF 19.6492131568
V6 GI 16.2162288121
V6 A25 20.9714153302
V6 AuAL 16.4271926612
V6 Gu 19.3898422421
V6 A13M 20.5982730963
V6 A13L 19.6432153934
V6 A23V 5.33618162777
V6 TPt 10.9890580923
V6 Pir 22.8378391671
V6 A29d 8.88573449494
V6 A19M 3.35808338415
V6 A4c 15.7022188007
V6 APir 25.2704979327
V6 TPro 16.6542439878
V6 Ent 24.6255733143
V6 VIP 5.76575134808
V6 ReI 13.136185518
V6 PF 11.4232320776
V6 PG 8.30489905674
V6 PE 8.42648154208
V6 A47O 19.9260938668
V6 A47L 21.3534333883
V6 A47M 20.7304381891
V6 OPt 7.66493979071
V6 A32 21.205611979
V6 A45 20.2331848422
V6 AuCPB 15.6670609853
V6 A8aV 19.8720866343
V6 A4ab 13.4288571637
V6 A8aD 19.1495199206
V6 V4T 10.5439724039
V6 S2PV 15.5237253156
V6 AuML 14.820928535
V6 AuRPB 18.8175825512
V6 ProSt 6.27030279872
V6 V3A 3.59911712057
V6 FST 13.4105162806
V6 PEC 5.13727240728
V6 A14C 21.5199988609
V6 A31 7.62978702586
V6 A30 9.23386294973
V6 A36 21.911372543
V6 A35 22.405976715
V6 TEO 15.4367537572
V6 A14R 21.5387045246
V6 ProM 19.5117971081
V6 AuR 16.1324390863
V6 A29a-c 7.27319095438
V6 V6 0.0
V6 A6DR 17.4513624211
V6 A6DC 15.7358205826
V6 TE1 20.5223451223
V6 TE2 19.019790162
V6 TE3 16.4619653062
V6 TLO 16.7785072167
V6 A8b 18.889688018
V6 PFG 10.1504060104
V6 A46V 21.5733709498
V6 A3b 12.0892696887
V6 A3a 13.5340584217
V6 A46D 20.9944748129
V6 DI 17.3889511031
V6 MST 12.0625242993
V6 AIP 8.88648991486
V6 A24a 17.586224953
V6 A24c 16.4000825745
V6 A24b 17.4725332475
V6 A24d 14.5960908577
V6 A19DI 6.36683201051
V6 A11 21.5195758996
V6 A10 22.5633020146
V6 S2E 12.8716614473
V6 PGM 4.93130402194
V6 A8C 17.3403174149
V6 TL 19.904144996
V6 V3 12.5461414573
V6 A32V 21.5276938005
V6 V5 9.98235952447
V6 TH 16.9157031386
V6 A9 21.4096114746
V6 AuRT 19.0786169852
V6 A1-2 11.4727939129
V6 AI 18.1294173293
V6 IPro 18.1190336717
V6 STR 20.4470916984
V6 AuRM 16.0304209254
V6 TFO 16.4616301877
V6 OPro 19.8571422338
V6 PaIL 18.751022228
V6 PaIM 20.6186694972
V6 AuCM 13.6578727902
V6 AuCL 13.6603392072
A6DR S2I 8.66250616766
A6DR AuRTM 15.8143440156
A6DR AuRTL 16.5181194422
A6DR OPAl 7.16533373533
A6DR A6M 4.21656267068
A6DR LIP 14.4934186148
A6DR MIP 14.8591932136
A6DR AuA1 12.7097801512
A6DR S2PR 9.20746013552
A6DR V1 21.7474009342
A6DR PGa-IPa 14.3634978703
A6DR V2 19.782407254
A6DR V6A 14.7666865772
A6DR V4 19.504256645
A6DR A6Vb 7.32077639332
A6DR A6Va 6.07811675461
A6DR TPPro 14.2167918882
A6DR A23a 11.0184311004
A6DR A23b 11.970529374
A6DR A23c 7.78671929162
A6DR TPO 15.8549395811
A6DR A13b 7.07059209358
A6DR A13a 7.20525083941
A6DR TF 18.9795294833
A6DR GI 9.39425631642
A6DR A25 6.92358897814
A6DR AuAL 14.2926612195
A6DR Gu 11.2285852781
A6DR A13M 6.05823845339
A6DR A13L 5.50714927076
A6DR A23V 16.3132824519
A6DR TPt 11.1904948968
A6DR Pir 15.6614651289
A6DR A29d 10.9749063087
A6DR A19M 16.5369806922
A6DR A4c 5.24032869459
A6DR APir 19.0946521352
A6DR TPro 14.5053775908
A6DR Ent 18.8001581206
A6DR VIP 13.2450326145
A6DR ReI 8.91452731251
A6DR PF 9.04654743242
A6DR PG 13.2310986535
A6DR PE 11.0270627407
A6DR A47O 6.83650353697
A6DR A47L 6.10155238118
A6DR A47M 5.56695132316
A6DR OPt 15.1544041931
A6DR A32 6.05086738966
A6DR A45 6.44718741077
A6DR AuCPB 13.5398046737
A6DR A8aV 5.05789912487
A6DR A4ab 5.81399560735
A6DR A8aD 3.48705817473
A6DR V4T 16.9851395369
A6DR S2PV 8.7485658021
A6DR AuML 12.7943153995
A6DR AuRPB 14.2952896263
A6DR ProSt 15.947332702
A6DR V3A 16.2003917743
A6DR FST 15.4897013934
A6DR PEC 13.5478354218
A6DR A14C 7.32345835195
A6DR A31 11.8026482406
A6DR A30 11.6796196005
A6DR A36 18.912339389
A6DR A35 18.2610366758
A6DR TEO 19.1247713167
A6DR A14R 6.99347994445
A6DR ProM 7.68300810044
A6DR AuR 14.0018668202
A6DR A29a-c 15.7223372195
A6DR V6 17.4513624211
A6DR A6DR 0.0
A6DR A6DC 3.40821127997
A6DR TE1 15.1041202236
A6DR TE2 17.7840532882
A6DR TE3 16.3461692417
A6DR TLO 20.5865991278
A6DR A8b 4.12600834458
A6DR PFG 11.2619820837
A6DR A46V 6.02203059388
A6DR A3b 7.66866398387
A6DR A3a 6.56199693807
A6DR A46D 5.50907673317
A6DR DI 10.0435261675
A6DR MST 13.0011332303
A6DR AIP 12.3851040999
A6DR A24a 4.26617385584
A6DR A24c 4.21653307121
A6DR A24b 4.96295971797
A6DR A24d 5.79545370934
A6DR A19DI 18.2777865016
A6DR A11 6.14087497416
A6DR A10 7.0911111573
A6DR S2E 8.84953274558
A6DR PGM 14.7406158588
A6DR A8C 4.12322873068
A6DR TL 20.6562683496
A6DR V3 21.6431458327
A6DR A32V 6.71089198885
A6DR V5 14.8188448956
A6DR TH 21.284607942
A6DR A9 6.06777838092
A6DR AuRT 16.9465085638
A6DR A1-2 8.41514946064
A6DR AI 10.5278109025
A6DR IPro 12.301226885
A6DR STR 13.9062622538
A6DR AuRM 13.8966963862
A6DR TFO 19.3948174857
A6DR OPro 9.11052859794
A6DR PaIL 13.4415920572
A6DR PaIM 12.9470844388
A6DR AuCM 11.1808777383
A6DR AuCL 12.4511999623
A6DC S2I 7.02360223739
A6DC AuRTM 14.266510845
A6DC AuRTL 14.9635141243
A6DC OPAl 7.67365333449
A6DC A6M 3.9981474304
A6DC LIP 12.6560634979
A6DC MIP 13.0879161417
A6DC AuA1 11.1414880237
A6DC S2PR 8.21239207022
A6DC V1 19.9859973523
A6DC PGa-IPa 12.8135629562
A6DC V2 17.9842056536
A6DC V6A 13.0849858726
A6DC V4 17.7891176161
A6DC A6Vb 7.27076054717
A6DC A6Va 5.89110427219
A6DC TPPro 13.1730400768
A6DC A23a 9.38826417694
A6DC A23b 10.3236051221
A6DC A23c 6.40591337072
A6DC TPO 14.3063969339
A6DC A13b 8.42633411941
A6DC A13a 8.35873000778
A6DC TF 17.4235389249
A6DC GI 8.24651551016
A6DC A25 7.96154025207
A6DC AuAL 12.7325341161
A6DC Gu 10.2020588914
A6DC A13M 6.8424917179
A6DC A13L 6.08602605436
A6DC A23V 14.5449893817
A6DC TPt 9.45395972974
A6DC Pir 14.6182276652
A6DC A29d 9.28459262147
A6DC A19M 14.7819613142
A6DC A4c 4.00931958862
A6DC APir 18.0496988575
A6DC TPro 12.9461617348
A6DC Ent 17.7581831964
A6DC VIP 11.4566401713
A6DC ReI 7.37002252929
A6DC PF 7.21804579111
A6DC PG 11.3823078212
A6DC PE 9.29917570266
A6DC A47O 7.10601176306
A6DC A47L 7.3301121102
A6DC A47M 6.74345772706
A6DC OPt 13.3134609742
A6DC A32 7.53640895309
A6DC A45 6.98182658577
A6DC AuCPB 11.9868261368
A6DC A8aV 5.99454357271
A6DC A4ab 4.25674056475
A6DC A8aD 5.11680990275
A6DC V4T 15.2279211233
A6DC S2PV 7.40317197947
A6DC AuML 11.2285967273
A6DC AuRPB 13.2903623431
A6DC ProSt 14.1568120398
A6DC V3A 14.4169225634
A6DC FST 13.8028121549
A6DC PEC 11.8676453631
A6DC A14C 8.4748406412
A6DC A31 10.1882133448
A6DC A30 9.99872699666
A6DC A36 18.6945187776
A6DC A35 18.2057267738
A6DC TEO 17.4377292083
A6DC A14R 8.32552727361
A6DC ProM 7.5110971395
A6DC AuR 12.4384362665
A6DC A29a-c 13.9515265424
A6DC V6 15.7358205826
A6DC A6DR 3.40821127997
A6DC A6DC 0.0
A6DC TE1 14.0576495503
A6DC TE2 16.2297376794
A6DC TE3 14.8182154895
A6DC TLO 18.9039787537
A6DC A8b 5.57459560972
A6DC PFG 9.43370684874
A6DC A46V 7.47651481439
A6DC A3b 5.81505734276
A6DC A3a 4.76391712568
A6DC A46D 7.09574852957
A6DC DI 8.99929696235
A6DC MST 11.3014552152
A6DC AIP 10.5502116562
A6DC A24a 5.00679414815
A6DC A24c 4.28529143083
A6DC A24b 5.2174548173
A6DC A24d 4.88011879696
A6DC A19DI 16.4305337648
A6DC A11 7.62025879161
A6DC A10 8.6521913106
A6DC S2E 7.1334157632
A6DC PGM 13.0423330523
A6DC A8C 3.96135950632
A6DC TL 19.1006454928
A6DC V3 19.9066712711
A6DC A32V 8.07566598593
A6DC V5 13.0379188428
A6DC TH 20.1492518506
A6DC A9 7.65185810162
A6DC AuRT 15.3993817008
A6DC A1-2 6.56358908118
A6DC AI 9.48742673767
A6DC IPro 11.0718774091
A6DC STR 12.8634031653
A6DC AuRM 12.3366808059
A6DC TFO 17.7129673423
A6DC OPro 8.57605020629
A6DC PaIL 12.3982008089
A6DC PaIM 11.9014711375
A6DC AuCM 9.6152962037
A6DC AuCL 10.9948305549
TE1 S2I 11.7878209125
TE1 AuRTM 6.25344308951
TE1 AuRTL 6.21938172542
TE1 OPAl 15.5722803234
TE1 A6M 16.4853705503
TE1 LIP 16.2013145389
TE1 MIP 17.9628419629
TE1 AuA1 9.08088818043
TE1 S2PR 9.36552434943
TE1 V1 23.6506775718
TE1 PGa-IPa 7.63567537066
TE1 V2 20.6781992741
TE1 V6A 19.564773862
TE1 V4 13.2489971116
TE1 A6Vb 12.6931759345
TE1 A6Va 12.0142657563
TE1 TPPro 3.77868148897
TE1 A23a 17.8989727296
TE1 A23b 18.2559026997
TE1 A23c 18.478047852
TE1 TPO 5.24322947192
TE1 A13b 18.3439728277
TE1 A13a 17.9431036109
TE1 TF 6.55096950885
TE1 GI 7.92665136127
TE1 A25 17.645925954
TE1 AuAL 7.95734860078
TE1 Gu 8.08518949752
TE1 A13M 15.4683986753
TE1 A13L 14.0066017106
TE1 A23V 18.8371539294
TE1 TPt 10.6392865168
TE1 Pir 4.3201655677
TE1 A29d 16.9133747836
TE1 A19M 19.5661511604
TE1 A4c 11.4940360149
TE1 APir 6.08737061678
TE1 TPro 6.61294298088
TE1 Ent 5.7403128656
TE1 VIP 16.5742321979
TE1 ReI 9.99824897203
TE1 PF 13.8105652008
TE1 PG 14.6446872241
TE1 PE 17.1159298966
TE1 A47O 13.4741433766
TE1 A47L 16.2216558071
TE1 A47M 15.4908095472
TE1 OPt 15.1456551068
TE1 A32 17.8897564475
TE1 A45 14.0363245167
TE1 AuCPB 7.52977084757
TE1 A8aV 14.5881840498
TE1 A4ab 15.3746369865
TE1 A8aD 15.9202346869
TE1 V4T 13.3443933918
TE1 S2PV 9.9017823023
TE1 AuML 8.95638771551
TE1 AuRPB 6.12980411088
TE1 ProSt 17.996911397
TE1 V3A 18.5012331243
TE1 FST 9.80970758752
TE1 PEC 18.717179544
TE1 A14C 18.1166669715
TE1 A31 18.6308062363
TE1 A30 18.1798881097
TE1 A36 3.98355369107
TE1 A35 4.78225388587
TE1 TEO 10.510458293
TE1 A14R 18.1054397441
TE1 ProM 12.8490876753
TE1 AuR 7.94627303886
TE1 A29a-c 17.9302731405
TE1 V6 20.5223451223
TE1 A6DR 15.1041202236
TE1 A6DC 14.0576495503
TE1 TE1 0.0
TE1 TE2 5.23197132455
TE1 TE3 7.17401910052
TE1 TLO 9.99565760513
TE1 A8b 17.385232228
TE1 PFG 13.6732906435
TE1 A46V 17.0197786712
TE1 A3b 14.7607154013
TE1 A3a 12.6091776702
TE1 A46D 17.3961510361
TE1 DI 6.53074187103
TE1 MST 10.3772078036
TE1 AIP 15.8320510533
TE1 A24a 16.6681851942
TE1 A24c 16.6902196082
TE1 A24b 17.1821599908
TE1 A24d 16.8418617488
TE1 A19DI 17.5221834215
TE1 A11 17.583845501
TE1 A10 18.6634134001
TE1 S2E 13.5480635369
TE1 PGM 18.9688262607
TE1 A8C 12.6653986002
TE1 TL 8.44772946752
TE1 V3 16.8618974972
TE1 A32V 18.0297934046
TE1 V5 12.5978417128
TE1 TH 9.24524552084
TE1 A9 18.1734281953
TE1 AuRT 7.26340313965
TE1 A1-2 14.3266139663
TE1 AI 5.67478141797
TE1 IPro 5.25208483658
TE1 STR 4.836749005
TE1 AuRM 7.8051382987
TE1 TFO 9.10094636156
TE1 OPro 7.69877692178
TE1 PaIL 5.17363306626
TE1 PaIM 4.27598215004
TE1 AuCM 9.12013490932
TE1 AuCL 9.37035123465
TE2 S2I 10.8072090443
TE2 AuRTM 6.97421974013
TE2 AuRTL 7.25412904923
TE2 OPAl 18.7043225892
TE2 A6M 18.8101762209
TE2 LIP 14.7723778154
TE2 MIP 16.5618476395
TE2 AuA1 8.2745172812
TE2 S2PR 11.1126731329
TE2 V1 21.9899991814
TE2 PGa-IPa 5.81571422739
TE2 V2 18.9212299033
TE2 V6A 18.3544686699
TE2 V4 10.0386598452
TE2 A6Vb 15.8789214794
TE2 A6Va 15.1312389919
TE2 TPPro 7.30131471119
TE2 A23a 16.7953455346
TE2 A23b 17.1251679266
TE2 A23c 17.4022527707
TE2 TPO 5.42458898767
TE2 A13b 21.3777846966
TE2 A13a 20.9900436952
TE2 TF 3.39002422046
TE2 GI 10.2066604632
TE2 A25 20.6923476304
TE2 AuAL 7.80344266675
TE2 Gu 10.2215811903
TE2 A13M 18.5395332498
TE2 A13L 17.1464717397
TE2 A23V 17.3593693129
TE2 TPt 9.48784001464
TE2 Pir 8.47015254979
TE2 A29d 15.7844415869
TE2 A19M 18.0828784329
TE2 A4c 14.0986055512
TE2 APir 8.97559161715
TE2 TPro 6.64398492357
TE2 Ent 7.04295018568
TE2 VIP 15.3336821202
TE2 ReI 9.03832600221
TE2 PF 12.7315670791
TE2 PG 13.324294327
TE2 PE 16.000426713
TE2 A47O 16.6567141191
TE2 A47L 19.3235545411
TE2 A47M 18.5954449563
TE2 OPt 13.5888870789
TE2 A32 20.8910444173
TE2 A45 17.1885292569
TE2 AuCPB 7.13578557376
TE2 A8aV 17.6660828992
TE2 A4ab 16.5636703111
TE2 A8aD 19.0070251603
TE2 V4T 11.1856884191
TE2 S2PV 11.3381923231
TE2 AuML 8.13671276612
TE2 AuRPB 7.16806847809
TE2 ProSt 16.5086690544
TE2 V3A 17.0001697754
TE2 FST 7.63439385448
TE2 PEC 17.5590890303
TE2 A14C 21.1648316762
TE2 A31 17.5010567102
TE2 A30 17.0434566088
TE2 A36 5.12808808577
TE2 A35 5.24774147393
TE2 TEO 7.360104136
TE2 A14R 21.143651018
TE2 ProM 16.0359311531
TE2 AuR 7.77629289409
TE2 A29a-c 16.4617899746
TE2 V6 19.019790162
TE2 A6DR 17.7840532882
TE2 A6DC 16.2297376794
TE2 TE1 5.23197132455
TE2 TE2 0.0
TE2 TE3 4.70117748508
TE2 TLO 6.72818116055
TE2 A8b 20.091475521
TE2 PFG 12.5240922975
TE2 A46V 20.0898173633
TE2 A3b 13.7083718412
TE2 A3a 13.7882263607
TE2 A46D 20.3949837401
TE2 DI 8.45104566957
TE2 MST 9.08787853825
TE2 AIP 14.6725835365
TE2 A24a 19.1928297783
TE2 A24c 19.2062138035
TE2 A24b 19.3880065985
TE2 A24d 18.3801991754
TE2 A19DI 15.654278863
TE2 A11 20.6032694249
TE2 A10 21.6994477091
TE2 S2E 12.5187591179
TE2 PGM 17.7152025862
TE2 A8C 15.4954480413
TE2 TL 5.26630978724
TE2 V3 13.3691029496
TE2 A32V 21.058092594
TE2 V5 10.881921094
TE2 TH 6.52551390583
TE2 A9 21.1845632239
TE2 AuRT 8.10759945599
TE2 A1-2 13.2578579151
TE2 AI 7.94548666657
TE2 IPro 5.9688137476
TE2 STR 7.09605553709
TE2 AuRM 7.64268435142
TE2 TFO 5.91533566801
TE2 OPro 10.002259862
TE2 PaIL 6.69825163166
TE2 PaIM 7.09627832447
TE2 AuCM 8.16689792331
TE2 AuCL 8.39175451956
TE3 S2I 9.35274269319
TE3 AuRTM 6.95231021029
TE3 AuRTL 7.44767992811
TE3 OPAl 17.3664859799
TE3 A6M 17.2243857729
TE3 LIP 12.3111778882
TE3 MIP 14.0977296753
TE3 AuA1 7.1191584974
TE3 S2PR 11.7899232102
TE3 V1 19.3242188665
TE3 PGa-IPa 3.75193620047
TE3 V2 16.2212197931
TE3 V6A 16.0663546917
TE3 V4 7.83117930384
TE3 A6Vb 14.5390061156
TE3 A6Va 13.7891520499
TE3 TPPro 8.88161384547
TE3 A23a 14.8712206741
TE3 A23b 15.1370860681
TE3 A23c 15.7542716596
TE3 TPO 5.57407863074
TE3 A13b 20.3318587671
TE3 A13a 19.7292146853
TE3 TF 4.97499877254
TE3 GI 9.20567110057
TE3 A25 19.4196580249
TE3 AuAL 7.08031487163
TE3 Gu 11.2084063171
TE3 A13M 17.210286665
TE3 A13L 15.8075773429
TE3 A23V 14.8686958246
TE3 TPt 7.57222915952
TE3 Pir 10.1959093501
TE3 A29d 13.8183400906
TE3 A19M 15.5724377547
TE3 A4c 12.700295146
TE3 APir 12.1124391061
TE3 TPro 6.29883411791
TE3 Ent 9.72579142747
TE3 VIP 13.0729705251
TE3 ReI 7.61883072835
TE3 PF 11.0689068927
TE3 PG 11.0118129158
TE3 PE 14.1079920513
TE3 A47O 15.3163796068
TE3 A47L 17.9918378196
TE3 A47M 17.2615120963
TE3 OPt 10.9934017827
TE3 A32 19.8383905359
TE3 A45 15.8481487797
TE3 AuCPB 6.16079747733
TE3 A8aV 16.3283030287
TE3 A4ab 14.9505156472
TE3 A8aD 17.6091438714
TE3 V4T 8.30574909682
TE3 S2PV 9.98865317046
TE3 AuML 6.98623803337
TE3 AuRPB 7.51241886368
TE3 ProSt 13.9974198126
TE3 V3A 14.448355758
TE3 FST 4.8498467586
TE3 PEC 15.4253702555
TE3 A14C 19.907706115
TE3 A31 15.5325693239
TE3 A30 15.2083382687
TE3 A36 7.87123911504
TE3 A35 7.96279228615
TE3 TEO 5.40358563701
TE3 A14R 20.0754068921
TE3 ProM 14.698024882
TE3 AuR 7.02212735007
TE3 A29a-c 13.9912722152
TE3 V6 16.4619653062
TE3 A6DR 16.3461692417
TE3 A6DC 14.8182154895
TE3 TE1 7.17401910052
TE3 TE2 4.70117748508
TE3 TE3 0.0
TE3 TLO 5.91726048356
TE3 A8b 18.6562164396
TE3 PFG 10.5505346772
TE3 A46V 18.8302519915
TE3 A3b 12.0869990229
TE3 A3a 12.464995579
TE3 A46D 19.3429793934
TE3 DI 8.49026301122
TE3 MST 6.91265810724
TE3 AIP 12.5828826931
TE3 A24a 17.7678858592
TE3 A24c 17.642576407
TE3 A24b 18.3951421825
TE3 A24d 16.7665684695
TE3 A19DI 12.8452309337
TE3 A11 19.5669506686
TE3 A10 20.6706363454
TE3 S2E 10.9332665731
TE3 PGM 15.2855268256
TE3 A8C 14.4304667144
TE3 TL 6.24156466456
TE3 V3 11.132597202
TE3 A32V 20.0125120179
TE3 V5 8.22059109293
TE3 TH 6.88490295541
TE3 A9 20.0672442073
TE3 AuRT 8.11565447911
TE3 A1-2 11.6131735165
TE3 AI 8.92186702925
TE3 IPro 6.25704085874
TE3 STR 8.09790529906
TE3 AuRM 6.89250687623
TE3 TFO 4.59774218512
TE3 OPro 10.9909644367
TE3 PaIL 7.19617493395
TE3 PaIM 8.18686510535
TE3 AuCM 6.76765888238
TE3 AuCL 6.76631927021
TLO S2I 13.2472309818
TLO AuRTM 11.08983577
TLO AuRTL 11.5730190288
TLO OPAl 21.8178313562
TLO A6M 20.7594504689
TLO LIP 13.2396030664
TLO MIP 14.9407584412
TLO AuA1 10.9772161833
TLO S2PR 15.6127266851
TLO V1 18.6082694671
TLO PGa-IPa 7.64827931848
TLO V2 15.5508969122
TLO V6A 17.0499125535
TLO V4 6.96973174609
TLO A6Vb 18.3577591714
TLO A6Va 17.6063643101
TLO TPPro 12.023148511
TLO A23a 17.5259537388
TLO A23b 17.1942138132
TLO A23c 19.0035547977
TLO TPO 9.71047472563
TLO A13b 24.4068530105
TLO A13a 24.0255165799
TLO TF 5.43464560818
TLO GI 13.0258976213
TLO A25 23.7292735931
TLO AuAL 11.18299189
TLO Gu 16.0875052273
TLO A13M 21.6002658093
TLO A13L 20.2807448745
TLO A23V 15.6720575811
TLO TPt 10.6554943792
TLO Pir 13.2891072764
TLO A29d 16.4920769758
TLO A19M 16.3461123159
TLO A4c 16.6890502885
TLO APir 10.6263713251
TLO TPro 10.409739435
TLO Ent 8.45033062364
TLO VIP 14.313838227
TLO ReI 11.5458989332
TLO PF 14.327258594
TLO PG 12.5313323948
TLO PE 16.792196834
TLO A47O 19.1368960427
TLO A47L 22.4280489782
TLO A47M 21.7125883646
TLO OPt 11.6833899095
TLO A32 24.0163767166
TLO A45 19.6671695035
TLO AuCPB 10.3141043407
TLO A8aV 20.7617195401
TLO A4ab 18.4368433718
TLO A8aD 21.9493971096
TLO V4T 8.22849253369
TLO S2PV 13.8014298072
TLO AuML 10.8386775167
TLO AuRPB 11.6453878661
TLO ProSt 14.7704467534
TLO V3A 15.0943055494
TLO FST 6.9494711277
TLO PEC 16.6787138193
TLO A14C 24.2000684311
TLO A31 17.8649711668
TLO A30 16.8011072643
TLO A36 8.64594827603
TLO A35 7.88045469516
TLO TEO 5.29942531711
TLO A14R 24.1745439837
TLO ProM 18.5166556434
TLO AuR 11.1218726331
TLO A29a-c 14.9442784142
TLO V6 16.7785072167
TLO A6DR 20.5865991278
TLO A6DC 18.9039787537
TLO TE1 9.99565760513
TLO TE2 6.72818116055
TLO TE3 5.91726048356
TLO TLO 0.0
TLO A8b 22.8566971578
TLO PFG 13.3498238517
TLO A46V 23.1483251928
TLO A3b 15.5327629833
TLO A3a 16.0423064236
TLO A46D 23.4837162581
TLO DI 14.0489670533
TLO MST 9.8179210065
TLO AIP 15.0787355822
TLO A24a 21.9029233936
TLO A24c 21.1868339006
TLO A24b 21.9884944694
TLO A24d 20.2508254845
TLO A19DI 12.2928535112
TLO A11 23.6132823567
TLO A10 24.7223721347
TLO S2E 14.4871567453
TLO PGM 16.2268498991
TLO A8C 18.4310564959
TLO TL 3.92916099891
TLO V3 10.0221497714
TLO A32V 24.0859115493
TLO V5 9.16560249447
TLO TH 3.10793028801
TLO A9 24.4218612232
TLO AuRT 12.2481955382
TLO A1-2 14.9503958486
TLO AI 12.54170786
TLO IPro 10.3930347947
TLO STR 11.7164503017
TLO AuRM 10.9959894594
TLO TFO 3.23789992139
TLO OPro 14.6090550009
TLO PaIL 11.3306862827
TLO PaIM 11.7644061564
TLO AuCM 10.6091408872
TLO AuCL 10.3323182176
A8b S2I 10.945601976
A8b AuRTM 18.1252958797
A8b AuRTL 18.8239675023
A8b OPAl 8.64096058589
A8b A6M 4.87627692695
A8b LIP 16.3104950357
A8b MIP 16.4220710162
A8b AuA1 15.0114086617
A8b S2PR 11.4776545451
A8b V1 23.2379682504
A8b PGa-IPa 16.6714070311
A8b V2 21.4090661704
A8b V6A 16.1479593615
A8b V4 21.7498884916
A8b A6Vb 9.2362543459
A8b A6Va 8.13812572859
A8b TPPro 16.4970690493
A8b A23a 12.3796277032
A8b A23b 13.3258734789
A8b A23c 8.95799580336
A8b TPO 18.1645839134
A8b A13b 6.50883065774
A8b A13a 6.79831285478
A8b TF 21.2858314663
A8b GI 11.6988366925
A8b A25 6.53245570286
A8b AuAL 16.5975993521
A8b Gu 13.5046864295
A8b A13M 6.6002065944
A8b A13L 6.89362375537
A8b A23V 17.840975577
A8b TPt 13.4199907752
A8b Pir 17.9417318086
A8b A29d 12.4902051991
A8b A19M 18.0060178044
A8b A4c 7.58478532756
A8b APir 21.3742899164
A8b TPro 16.8088245054
A8b Ent 21.0805261989
A8b VIP 14.8995081052
A8b ReI 11.2195593542
A8b PF 11.1564530579
A8b PG 15.1988234403
A8b PE 12.5180896138
A8b A47O 8.54631610362
A8b A47L 6.61979511243
A8b A47M 6.23100940593
A8b OPt 17.1452643887
A8b A32 5.17762527809
A8b A45 7.99467098622
A8b AuCPB 15.8480546716
A8b A8aV 6.33525107053
A8b A4ab 7.27096387257
A8b A8aD 3.78770975728
A8b V4T 19.1924865142
A8b S2PV 11.0715685861
A8b AuML 15.0975664978
A8b AuRPB 16.5758763892
A8b ProSt 17.5458416873
A8b V3A 17.8000962617
A8b FST 17.7564349815
A8b PEC 14.9161320425
A8b A14C 6.90992588007
A8b A31 13.1061216902
A8b A30 13.1930587002
A8b A36 21.2321863619
A8b A35 20.5413291556
A8b TEO 21.3895438231
A8b A14R 6.5250532721
A8b ProM 9.64784422255
A8b AuR 16.3057967042
A8b A29a-c 17.3238954795
A8b V6 18.889688018
A8b A6DR 4.12600834458
A8b A6DC 5.57459560972
A8b TE1 17.385232228
A8b TE2 20.091475521
A8b TE3 18.6562164396
A8b TLO 22.8566971578
A8b A8b 0.0
A8b PFG 13.3233455933
A8b A46V 5.93458165868
A8b A3b 9.71760001774
A8b A3a 8.75063071217
A8b A46D 4.71471103369
A8b DI 12.3240118763
A8b MST 15.2587560448
A8b AIP 14.2145087787
A8b A24a 4.11744691685
A8b A24c 4.66755974952
A8b A24b 5.25617913412
A8b A24d 6.69228097123
A8b A19DI 20.183651784
A8b A11 5.57942953656
A8b A10 6.30069664151
A8b S2E 11.1026748109
A8b PGM 16.1754398893
A8b A8C 6.35910108341
A8b TL 22.9630063517
A8b V3 23.8748765177
A8b A32V 6.13311982753
A8b V5 16.9984114114
A8b TH 23.6163311562
A8b A9 5.05763463818
A8b AuRT 19.2561317731
A8b A1-2 10.4606077968
A8b AI 12.8068985133
A8b IPro 14.612159612
A8b STR 16.1870979544
A8b AuRM 16.2020844356
A8b TFO 21.6648298464
A8b OPro 11.2022921717
A8b PaIL 15.7218732922
A8b PaIM 15.2274953991
A8b AuCM 13.4857694941
A8b AuCL 14.7511815477
PFG S2I 5.14984500646
PFG AuRTM 10.9394189325
PFG AuRTL 11.6286970491
PFG OPAl 13.8797882862
PFG A6M 10.7479818202
PFG LIP 5.90281810939
PFG MIP 7.28014856849
PFG AuA1 7.70742847488
PFG S2PR 10.1503262278
PFG V1 13.9384827298
PFG PGa-IPa 8.70066694956
PFG V2 11.4152585392
PFG V6A 8.52908951965
PFG V4 11.4124322616
PFG A6Vb 11.6460365456
PFG A6Va 10.7285791453
PFG TPPro 14.5335614755
PFG A23a 6.75497915645
PFG A23b 7.05824440368
PFG A23c 8.14619297341
PFG TPO 10.8395542096
PFG A13b 16.0337731146
PFG A13a 15.8208564851
PFG TF 13.6852232691
PFG GI 8.33605670737
PFG A25 15.5133673152
PFG AuAL 9.37232703911
PFG Gu 11.696958051
PFG A13M 13.5103051483
PFG A13L 12.3609025146
PFG A23V 8.59057175438
PFG TPt 3.6357345107
PFG Pir 15.9495996698
PFG A29d 5.82558549214
PFG A19M 9.15220865429
PFG A4c 8.33384188554
PFG APir 18.3915748158
PFG TPro 9.59919227962
PFG Ent 17.5936959736
PFG VIP 5.65070661183
PFG ReI 5.4312399006
PFG PF 3.84997496705
PFG PG 4.22291993489
PFG PE 5.81926079417
PFG A47O 12.3359289111
PFG A47L 14.3528844281
PFG A47M 13.6764652283
PFG OPt 6.08112193902
PFG A32 15.2046233361
PFG A45 12.7454270927
PFG AuCPB 8.64172648463
PFG A8aV 12.7389214887
PFG A4ab 8.12382683606
PFG A8aD 12.8452098776
PFG V4T 8.38540320466
PFG S2PV 7.74724825254
PFG AuML 7.78046645069
PFG AuRPB 11.8248495531
PFG ProSt 7.95190216919
PFG V3A 8.2609868667
PFG FST 8.23784956055
PFG PEC 7.60434857829
PFG A14C 15.9938768487
PFG A31 7.363961017
PFG A30 6.84734117912
PFG A36 15.1377500319
PFG A35 15.7797973717
PFG TEO 11.7867310778
PFG A14R 15.8838340951
PFG ProM 11.8131372242
PFG AuR 9.07615820854
PFG A29a-c 8.04184013306
PFG V6 10.1504060104
PFG A6DR 11.2619820837
PFG A6DC 9.43370684874
PFG TE1 13.6732906435
PFG TE2 12.5240922975
PFG TE3 10.5505346772
PFG TLO 13.3498238517
PFG A8b 13.3233455933
PFG PFG 0.0
PFG A46V 14.8688272041
PFG A3b 5.14225730683
PFG A3a 6.37663259093
PFG A46D 14.7807988322
PFG DI 9.81600547116
PFG MST 5.62067890174
PFG AIP 4.45859183381
PFG A24a 12.2475976296
PFG A24c 11.227010535
PFG A24b 12.2057979743
PFG A24d 9.8944462594
PFG A19DI 9.29426054967
PFG A11 15.1674197372
PFG A10 16.2692310987
PFG S2E 5.05771260919
PFG PGM 8.03573016253
PFG A8C 10.1659940048
PFG TL 14.9501648122
PFG V3 13.0447576138
PFG A32V 15.6872080896
PFG V5 6.10682804721
PFG TH 14.8438145508
PFG A9 15.3828139541
PFG AuRT 12.0732439764
PFG A1-2 4.38149682373
PFG AI 10.5570369128
PFG IPro 10.5646187309
PFG STR 13.5552271215
PFG AuRM 8.97420228323
PFG TFO 12.1742353579
PFG OPro 12.2786085759
PFG PaIL 11.7613217591
PFG PaIM 13.7261319063
PFG AuCM 6.42659543713
PFG AuCL 6.78460336693
A46V S2I 11.7397204662
A46V AuRTM 18.093946845
A46V AuRTL 16.3069034742
A46V OPAl 7.97688925539
A46V A6M 8.17532681581
A46V LIP 18.3714865785
A46V MIP 18.9185623226
A46V AuA1 15.5210826409
A46V S2PR 11.0659260872
A46V V1 25.8197897953
A46V PGa-IPa 16.8585889409
A46V V2 23.7881960243
A46V V6A 18.8983109355
A46V V4 22.699602494
A46V A6Vb 7.74326211428
A46V A6Va 7.11442623977
A46V TPPro 16.1347510901
A46V A23a 15.1497388426
A46V A23b 16.1066716397
A46V A23c 11.9679498613
A46V TPO 18.1345943101
A46V A13b 5.76813030788
A46V A13a 6.85750071536
A46V TF 21.2877802899
A46V GI 11.4706140875
A46V A25 6.75402292086
A46V AuAL 16.6816989764
A46V Gu 9.22930885426
A46V A13M 6.21185353684
A46V A13L 5.84679769398
A46V A23V 20.3743523243
A46V TPt 14.4348868662
A46V Pir 17.5796808967
A46V A29d 15.0957253379
A46V A19M 20.6182771865
A46V A4c 8.0373339967
A46V APir 21.0128978052
A46V TPro 16.8290707561
A46V Ent 20.7190202851
A46V VIP 17.2767712968
A46V ReI 11.6848609425
A46V PF 12.6587089385
A46V PG 16.9421250829
A46V PE 15.1458753119
A46V A47O 6.85910868024
A46V A47L 3.20099420863
A46V A47M 3.20515115794
A46V OPt 18.7803806649
A46V A32 4.41859555967
A46V A45 5.9700209558
A46V AuCPB 15.8550336685
A46V A8aV 4.34198656521
A46V A4ab 10.0105711051
A46V A8aD 4.363407475
A46V V4T 20.2436505006
A46V S2PV 11.1912827754
A46V AuML 15.5143682532
A46V AuRPB 16.216400254
A46V ProSt 19.9726520634
A46V V3A 20.2413583462
A46V FST 18.1817168239
A46V PEC 17.6820062284
A46V A14C 6.95833051157
A46V A31 15.9631760906
A46V A30 15.8001744261
A46V A36 19.7063180332
A46V A35 20.1790133897
A46V TEO 21.779280886
A46V A14R 6.14916044847
A46V ProM 8.27411327086
A46V AuR 16.4061778441
A46V A29a-c 19.7841052619
A46V V6 21.5733709498
A46V A6DR 6.02203059388
A46V A6DC 7.47651481439
A46V TE1 17.0197786712
A46V TE2 20.0898173633
A46V TE3 18.8302519915
A46V TLO 23.1483251928
A46V A8b 5.93458165868
A46V PFG 14.8688272041
A46V A46V 0.0
A46V A3b 11.4492990569
A46V A3a 10.1554758579
A46V A46D 3.00813995709
A46V DI 11.9643100074
A46V MST 16.1483183498
A46V AIP 16.2997333076
A46V A24a 6.16450409322
A46V A24c 7.9876287993
A46V A24b 7.76585660222
A46V A24d 9.85996159654
A46V A19DI 21.9740568156
A46V A11 3.68670530709
A46V A10 3.82372367308
A46V S2E 12.1136615928
A46V PGM 18.8685619795
A46V A8C 6.28906296662
A46V TL 22.9661522691
A46V V3 24.8717977397
A46V A32V 5.39824113361
A46V V5 18.142663104
A46V TH 23.8949136686
A46V A9 4.04426541622
A46V AuRT 19.2290601408
A46V A1-2 12.1629819398
A46V AI 12.4429338667
A46V IPro 13.9817412669
A46V STR 15.8244677672
A46V AuRM 16.3011843666
A46V TFO 21.7219462305
A46V OPro 10.3947139368
A46V PaIL 15.3626363984
A46V PaIM 14.8666062413
A46V AuCM 13.9878488252
A46V AuCL 15.3170345631
A3b S2I 4.06607018366
A3b AuRTM 11.8721852301
A3b AuRTL 12.5657859169
A3b OPAl 10.8552479492
A3b A6M 7.24096772192
A3b LIP 8.47983096278
A3b MIP 9.27147134528
A3b AuA1 8.65198266729
A3b S2PR 7.99866515752
A3b V1 16.2025711716
A3b PGa-IPa 10.1189581936
A3b V2 13.9586988636
A3b V6A 9.72063142316
A3b V4 14.0773272367
A3b A6Vb 8.98432538697
A3b A6Va 7.87483715204
A3b TPPro 12.6350437081
A3b A23a 6.68917940417
A3b A23b 7.36316449134
A3b A23c 5.65895417435
A3b TPO 11.8941322189
A3b A13b 12.4983446226
A3b A13a 12.3211738078
A3b TF 14.8842354738
A3b GI 7.01265223122
A3b A25 11.9081460914
A3b AuAL 10.2828429141
A3b Gu 9.74519663557
A3b A13M 10.240114926
A3b A13L 9.20720237072
A3b A23V 10.7232447952
A3b TPt 5.72915744617
A3b Pir 14.0796799637
A3b A29d 6.53845378673
A3b A19M 11.1010988956
A3b A4c 5.16648232453
A3b APir 17.5151770701
A3b TPro 10.5089577388
A3b Ent 18.7333246935
A3b VIP 7.55077224477
A3b ReI 4.87546635113
A3b PF 2.78122049803
A3b PG 7.11384711053
A3b PE 5.93951726824
A3b A47O 9.47074115324
A3b A47L 11.0388957016
A3b A47M 10.3886819196
A3b OPt 9.05468434248
A3b A32 11.6434503019
A3b A45 9.74993341995
A3b AuCPB 9.55950331029
A3b A8aV 9.47418345635
A3b A4ab 4.70785086787
A3b A8aD 9.29236201577
A3b V4T 11.253746408
A3b S2PV 5.99586135296
A3b AuML 8.7356935386
A3b AuRPB 12.7691431914
A3b ProSt 10.2482653251
A3b V3A 10.5069461515
A3b FST 10.4127926254
A3b PEC 8.56580815022
A3b A14C 12.4346923037
A3b A31 7.36936848348
A3b A30 7.59130341067
A3b A36 16.2426373139
A3b A35 16.9209967403
A3b TEO 14.0292604824
A3b A14R 12.3907432568
A3b ProM 9.14210437713
A3b AuR 9.9883732298
A3b A29a-c 10.1202651357
A3b V6 12.0892696887
A3b A6DR 7.66866398387
A3b A6DC 5.81505734276
A3b TE1 14.7607154013
A3b TE2 13.7083718412
A3b TE3 12.0869990229
A3b TLO 15.5327629833
A3b A8b 9.71760001774
A3b PFG 5.14225730683
A3b A46V 11.4492990569
A3b A3b 0.0
A3b A3a 2.77420899662
A3b A46D 11.2468832386
A3b DI 8.44480819723
A3b MST 7.83412005726
A3b AIP 6.3938652839
A3b A24a 8.70357316072
A3b A24c 7.72812945211
A3b A24b 8.69875953185
A3b A24d 6.63055240543
A3b A19DI 12.1920683994
A3b A11 11.6791475999
A3b A10 12.7674942589
A3b S2E 3.60516493321
A3b PGM 9.54518424388
A3b A8C 6.89519302835
A3b TL 16.5242802711
A3b V3 15.9925866975
A3b A32V 12.1476344338
A3b V5 8.98892231581
A3b TH 16.9873510951
A3b A9 11.8172357928
A3b AuRT 12.9995592487
A3b A1-2 1.91237333029
A3b AI 8.96779053791
A3b IPro 9.48777107407
A3b STR 12.2777086011
A3b AuRM 9.88491899673
A3b TFO 14.3431712095
A3b OPro 10.492398234
A3b PaIL 12.7154632368
A3b PaIM 11.3652723939
A3b AuCM 7.18439643716
A3b AuCL 8.07144458186
A3a S2I 4.16401491916
A3a AuRTM 11.6402956531
A3a AuRTL 12.33838696
A3a OPAl 9.50031373323
A3a A6M 6.60873600534
A3a LIP 9.89155083113
A3a MIP 10.7184076843
A3a AuA1 8.4881408315
A3a S2PR 6.99095877666
A3a V1 17.6374930278
A3a PGa-IPa 10.490269574
A3a V2 15.3885595366
A3a V6A 11.1534933733
A3a V4 14.8870952473
A3a A6Vb 7.69950869067
A3a A6Va 6.52940569482
A3a TPPro 11.7195740962
A3a A23a 7.905783864
A3a A23b 8.70067475433
A3a A23c 6.26735922441
A3a TPO 11.7027372708
A3a A13b 11.3008565036
A3a A13a 11.1368917294
A3a TF 14.9796367812
A3a GI 6.36937992104
A3a A25 10.8882947592
A3a AuAL 10.0864957197
A3a Gu 8.81085678398
A3a A13M 8.90674775916
A3a A13L 7.8519204578
A3a A23V 12.1469657384
A3a TPt 6.52059814464
A3a Pir 13.1640839977
A3a A29d 7.87876593753
A3a A19M 12.5319398549
A3a A4c 3.78522828836
A3a APir 16.5963187979
A3a TPro 10.3076713085
A3a Ent 16.3024163574
A3a VIP 9.00504767963
A3a ReI 4.77592162345
A3a PF 4.00561011349
A3a PG 8.44083583224
A3a PE 7.3636681811
A3a A47O 8.12365288673
A3a A47L 9.7013730095
A3a A47M 9.04154269176
A3a OPt 10.3308849942
A3a A32 10.4786631484
A3a A45 8.38414328283
A3a AuCPB 9.35355014822
A3a A8aV 8.11838946015
A3a A4ab 4.54062229935
A3a A8aD 8.10661276167
A3a V4T 12.25511348
A3a S2PV 5.31006495739
A3a AuML 8.57696265661
A3a AuRPB 12.5421376295
A3a ProSt 11.6669866199
A3a V3A 11.9510675087
A3a FST 10.9396918618
A3a PEC 9.99201417861
A3a A14C 11.3119910978
A3a A31 8.69705184342
A3a A30 8.26396781138
A3a A36 16.1302953774
A3a A35 16.9360596032
A3a TEO 14.5715850959
A3a A14R 11.1638776139
A3a ProM 7.8426001611
A3a AuR 9.79477555407
A3a A29a-c 11.5311853095
A3a V6 13.5340584217
A3a A6DR 6.56199693807
A3a A6DC 4.76391712568
A3a TE1 12.6091776702
A3a TE2 13.7882263607
A3a TE3 12.464995579
A3a TLO 16.0423064236
A3a A8b 8.75063071217
A3a PFG 6.37663259093
A3a A46V 10.1554758579
A3a A3b 2.77420899662
A3a A3a 0.0
A3a A46D 10.0417420886
A3a DI 7.54516447676
A3a MST 8.4276926886
A3a AIP 7.8502826686
A3a A24a 7.80344268074
A3a A24c 7.03201010725
A3a A24b 7.87454758268
A3a A24d 6.39023878563
A3a A19DI 13.5151381819
A3a A11 10.4369222782
A3a A10 11.5332159079
A3a S2E 3.97339749631
A3a PGM 10.9646693901
A3a A8C 5.52782372884
A3a TL 16.9265262459
A3a V3 16.978346292
A3a A32V 10.9533921873
A3a V5 10.0202678683
A3a TH 17.4232462894
A3a A9 10.6546234812
A3a AuRT 12.7718205825
A3a A1-2 3.47327213429
A3a AI 8.0512225952
A3a IPro 9.00598092885
A3a STR 11.4074672599
A3a AuRM 9.6897116377
A3a TFO 14.8537968445
A3a OPro 9.55514779386
A3a PaIL 10.9670284481
A3a PaIM 10.4506166048
A3a AuCM 6.95991124642
A3a AuCL 8.42975950709
A46D S2I 11.840011717
A46D AuRTM 18.3847186481
A46D AuRTL 16.6831369116
A46D OPAl 7.88985515909
A46D A6M 7.25264923633
A46D LIP 18.1156377254
A46D MIP 18.451727895
A46D AuA1 15.7279703631
A46D S2PR 11.4473363163
A46D V1 25.31456413
A46D PGa-IPa 17.3592020727
A46D V2 23.4059574425
A46D V6A 18.2920077747
A46D V4 22.7683141721
A46D A6Vb 8.36518294136
A46D A6Va 7.63617562374
A46D TPPro 16.5104095437
A46D A23a 14.5089948197
A46D A23b 15.4737908409
A46D A23c 11.2135332361
A46D TPO 18.430068028
A46D A13b 4.53342472618
A46D A13a 5.84396512559
A46D TF 21.597148276
A46D GI 11.8290730334
A46D A25 5.78675061904
A46D AuAL 17.1405905007
A46D Gu 11.6387089846
A46D A13M 5.77061307919
A46D A13L 6.04661627607
A46D A23V 19.9052051795
A46D TPt 14.4896979139
A46D Pir 17.9552229639
A46D A29d 14.5156676909
A46D A19M 20.0938783803
A46D A4c 8.16570558539
A46D APir 21.3878127888
A46D TPro 17.2416942586
A46D Ent 21.0944403323
A46D VIP 16.866399471
A46D ReI 11.8907063146
A46D PF 12.5531299642
A46D PG 16.797234639
A46D PE 14.6109724052
A46D A47O 7.49611826562
A46D A47L 4.23162913253
A46D A47M 4.09179181126
A46D OPt 18.6927494516
A46D A32 2.98875209521
A46D A45 6.68981655168
A46D AuCPB 16.1754413459
A46D A8aV 5.02122221627
A46D A4ab 9.3873118294
A46D A8aD 3.84918936374
A46D V4T 20.2963061575
A46D S2PV 11.4763872201
A46D AuML 15.8063973761
A46D AuRPB 16.5909292951
A46D ProSt 19.5522196869
A46D V3A 19.8201976739
A46D FST 18.6733252772
A46D PEC 17.0693543933
A46D A14C 5.92234033639
A46D A31 15.3024254681
A46D A30 15.2185747055
A46D A36 20.0855580297
A46D A35 20.5547877279
A46D TEO 22.3100800127
A46D A14R 4.9883902922
A46D ProM 8.86759551618
A46D AuR 16.8654764621
A46D A29a-c 19.3324847268
A46D V6 20.9944748129
A46D A6DR 5.50907673317
A46D A6DC 7.09574852957
A46D TE1 17.3961510361
A46D TE2 20.3949837401
A46D TE3 19.3429793934
A46D TLO 23.4837162581
A46D A8b 4.71471103369
A46D PFG 14.7807988322
A46D A46V 3.00813995709
A46D A3b 11.2468832386
A46D A3a 10.0417420886
A46D A46D 0.0
A46D DI 12.3393640284
A46D MST 16.2374606466
A46D AIP 16.0102876487
A46D A24a 5.06925911307
A46D A24c 7.02820652946
A46D A24b 6.73260935345
A46D A24d 8.99722983139
A46D A19DI 21.8512387056
A46D A11 2.77288630348
A46D A10 2.72585832305
A46D S2E 12.1532870947
A46D PGM 18.2772162322
A46D A8C 6.50234107822
A46D TL 23.2771738746
A46D V3 24.9289484644
A46D A32V 4.16544219389
A46D V5 18.1779606363
A46D TH 24.2962359914
A46D A9 2.30593978996
A46D AuRT 19.5228075874
A46D A1-2 11.9835367583
A46D AI 12.8182324782
A46D IPro 14.3758988021
A46D STR 16.2008622319
A46D AuRM 16.7606306169
A46D TFO 22.2358893922
A46D OPro 10.8291178622
A46D PaIL 15.7371510022
A46D PaIM 15.2417932736
A46D AuCM 14.1934670229
A46D AuCL 15.5018605864
DI S2I 6.05485824191
DI AuRTM 5.7504529713
DI AuRTL 5.76695648935
DI OPAl 10.518329032
DI A6M 11.4264292101
DI LIP 13.0286232901
DI MIP 14.5598347265
DI AuA1 6.89913619873
DI S2PR 4.32800739238
DI V1 20.9787200448
DI PGa-IPa 8.23839599872
DI V2 18.1877447478
DI V6A 15.8285622163
DI V4 13.8358378292
DI A6Vb 7.63579619834
DI A6Va 6.95755523888
DI TPPro 5.64469090029
DI A23a 13.1498211285
DI A23b 13.6473513231
DI A23c 12.1208785755
DI TPO 5.97394585554
DI A13b 13.2894455533
DI A13a 12.886027947
DI TF 9.89503493158
DI GI 2.91190089034
DI A25 12.5903301468
DI AuAL 8.17233500162
DI Gu 3.47551349112
DI A13M 10.4113377529
DI A13L 8.94837407282
DI A23V 15.7157076741
DI TPt 7.28499616232
DI Pir 7.08957711785
DI A29d 12.4956804655
DI A19M 16.37252854
DI A4c 6.43207040102
DI APir 10.5212328943
DI TPro 6.32308037697
DI Ent 10.2265332235
DI VIP 12.976087684
DI ReI 4.43154187108
DI PF 8.314599957
DI PG 11.3842341546
DI PE 12.3534749762
DI A47O 8.41659127189
DI A47L 11.1657521741
DI A47M 10.435666327
DI OPt 12.4782118251
DI A32 12.8341919538
DI A45 8.97993249202
DI AuCPB 7.33343424832
DI A8aV 9.53270705464
DI A4ab 10.2996299149
DI A8aD 10.8604816766
DI V4T 12.1961216487
DI S2PV 4.93512955477
DI AuML 6.89982626945
DI AuRPB 5.67722104245
DI ProSt 14.9762046008
DI V3A 15.4268730593
DI FST 9.4501587024
DI PEC 14.6258859873
DI A14C 13.0585099462
DI A31 13.8805688774
DI A30 13.5369334004
DI A36 9.03871494821
DI A35 9.68762194611
DI TEO 12.8961000812
DI A14R 13.0487341696
DI ProM 7.79349737265
DI AuR 7.89748813537
DI A29a-c 14.8821694938
DI V6 17.3889511031
DI A6DR 10.0435261675
DI A6DC 8.99929696235
DI TE1 6.53074187103
DI TE2 8.45104566957
DI TE3 8.49026301122
DI TLO 14.0489670533
DI A8b 12.3240118763
DI PFG 9.81600547116
DI A46V 11.9643100074
DI A3b 8.44480819723
DI A3a 7.54516447676
DI A46D 12.3393640284
DI DI 0.0
DI MST 7.82461811965
DI AIP 12.0229294527
DI A24a 11.6082064867
DI A24c 11.629934202
DI A24b 12.1233534244
DI A24d 11.777769066
DI A19DI 15.4145440222
DI A11 12.5255270006
DI A10 13.6057991158
DI S2E 7.43229300646
DI PGM 15.3030372739
DI A8C 7.60616108154
DI TL 11.9514443346
DI V3 16.4733203459
DI A32V 12.9737159538
DI V5 10.5447042922
DI TH 13.3222142658
DI A9 13.1148968434
DI AuRT 6.79314836236
DI A1-2 8.56397525157
DI AI 2.09200168336
DI IPro 3.52648495302
DI STR 5.33351505771
DI AuRM 7.7914894542
DI TFO 12.7159662497
DI OPro 3.79974179765
DI PaIL 4.82324002231
DI PaIM 4.37514623141
DI AuCM 5.67612709852
DI AuCL 6.8686489405
MST S2I 5.8074561786
MST AuRTM 7.61332787511
MST AuRTL 8.30187781785
MST OPAl 14.8777752473
MST A6M 13.1273364569
MST LIP 7.70218884442
MST MIP 9.48896145374
MST AuA1 4.40670030907
MST S2PR 9.28947040431
MST V1 15.2959805938
MST PGa-IPa 5.0883377946
MST V2 12.3714579358
MST V6A 11.2540869196
MST V4 8.58094633501
MST A6Vb 11.9521105663
MST A6Va 11.138680639
MST TPPro 11.2465973102
MST A23a 10.0121481057
MST A23b 10.2697178355
MST A23c 11.259242066
MST TPO 7.54848570887
MST A13b 17.3773133132
MST A13a 17.0407262664
MST TF 10.1566322363
MST GI 6.78449035252
MST A25 16.7463757839
MST AuAL 6.04649158632
MST Gu 9.85622955186
MST A13M 14.659680109
MST A13L 13.3435768763
MST A23V 10.3835091209
MST TPt 2.66340139784
MST Pir 12.6630143889
MST A29d 8.9624655524
MST A19M 11.1126655089
MST A4c 9.57668731682
MST APir 15.1034954465
MST TPro 6.26636016497
MST Ent 14.2747150783
MST VIP 8.22675263322
MST ReI 4.45388333745
MST PF 6.55587812643
MST PG 6.15038955528
MST PE 9.23740308043
MST A47O 12.7146773956
MST A47L 15.513815662
MST A47M 14.8041157058
MST OPt 6.66765658692
MST A32 16.7207813449
MST A45 13.2119546289
MST AuCPB 5.29020196294
MST A8aV 13.8351751203
MST A4ab 10.7700936476
MST A8aD 14.3971443573
MST V4T 6.25405332378
MST S2PV 7.14905740244
MST AuML 4.43555627736
MST AuRPB 8.49900646374
MST ProSt 9.5487282635
MST V3A 10.0342001966
MST FST 4.59768580962
MST PEC 10.5459121125
MST A14C 17.2152436704
MST A31 10.6632447129
MST A30 10.3402917714
MST A36 11.8206277999
MST A35 12.4271011998
MST TEO 8.30731745975
MST A14R 17.1643783725
MST ProM 12.1124899624
MST AuR 5.75459657859
MST A29a-c 9.47593627114
MST V6 12.0625242993
MST A6DR 13.0011332303
MST A6DC 11.3014552152
MST TE1 10.3772078036
MST TE2 9.08787853825
MST TE3 6.91265810724
MST TLO 9.8179210065
MST A8b 15.2587560448
MST PFG 5.62067890174
MST A46V 16.1483183498
MST A3b 7.83412005726
MST A3a 8.4276926886
MST A46D 16.2374606466
MST DI 7.82461811965
MST MST 0.0
MST AIP 7.65787213678
MST A24a 14.2970012741
MST A24c 13.5624436659
MST A24b 14.375080847
MST A24d 12.5842245394
MST A19DI 9.41238375483
MST A11 16.539352057
MST A10 17.6507280667
MST S2E 6.86525610665
MST PGM 10.5999232232
MST A8C 11.3941968525
MST TL 11.3016119021
MST V3 10.8240701374
MST A32V 17.0471686741
MST V5 4.4002231896
MST TH 11.3043567012
MST A9 16.9121032618
MST AuRT 8.7467240782
MST A1-2 7.20295244156
MST AI 8.56188749653
MST IPro 7.94761338741
MST STR 10.2691264357
MST AuRM 5.64766759429
MST TFO 8.6292886529
MST OPro 10.299005824
MST PaIL 8.43966783464
MST PaIM 10.4408522419
MST AuCM 3.50790625914
MST AuCL 3.17970648447
AIP S2I 7.24080469718
AIP AuRTM 13.1060192994
AIP AuRTL 13.7968829155
AIP OPAl 15.6642998672
AIP A6M 11.3991423199
AIP LIP 5.08916343569
AIP MIP 6.00132326837
AIP AuA1 9.88491010121
AIP S2PR 12.1800246039
AIP V1 12.8741231661
AIP PGa-IPa 10.8025779792
AIP V2 10.5507944377
AIP V6A 7.03965117363
AIP V4 12.6162857176
AIP A6Vb 13.5950220262
AIP A6Va 12.6039794028
AIP TPPro 16.6922322856
AIP A23a 5.73949467777
AIP A23b 5.73899067095
AIP A23c 8.03639352636
AIP TPO 12.9988728686
AIP A13b 17.1881366969
AIP A13a 16.7889123851
AIP TF 15.8154199645
AIP GI 10.4873945362
AIP A25 16.3570141854
AIP AuAL 11.5478478521
AIP Gu 13.769155297
AIP A13M 15.0925396992
AIP A13L 14.0385739017
AIP A23V 7.54516094304
AIP TPt 5.89793993558
AIP Pir 18.1082846429
AIP A29d 4.99176483813
AIP A19M 7.91488836986
AIP A4c 10.0306908709
AIP APir 20.5497980136
AIP TPro 11.7755305138
AIP Ent 19.7516094801
AIP VIP 4.2724594614
AIP ReI 7.63711905794
AIP PF 5.58082992694
AIP PG 4.25799442837
AIP PE 4.7818483676
AIP A47O 14.2024328806
AIP A47L 15.912237405
AIP A47M 15.2577615175
AIP OPt 6.13175713696
AIP A32 16.3541315934
AIP A45 14.5462188234
AIP AuCPB 10.8142389977
AIP A8aV 14.3428864589
AIP A4ab 8.71034679616
AIP A8aD 14.0640609452
AIP V4T 9.32511981452
AIP S2PV 9.82177005747
AIP AuML 9.95733709764
AIP AuRPB 13.9921158961
AIP ProSt 7.05876563392
AIP V3A 7.14787530718
AIP FST 10.0174410253
AIP PEC 6.10133746797
AIP A14C 16.9015865767
AIP A31 6.08832387605
AIP A30 6.24339559478
AIP A36 17.2953267554
AIP A35 17.9357252698
AIP TEO 13.3433342702
AIP A14R 16.9482789516
AIP ProM 13.7563796011
AIP AuR 11.254595179
AIP A29a-c 7.15417031611
AIP V6 8.88648991486
AIP A6DR 12.3851040999
AIP A6DC 10.5502116562
AIP TE1 15.8320510533
AIP TE2 14.6725835365
AIP TE3 12.5828826931
AIP TLO 15.0787355822
AIP A8b 14.2145087787
AIP PFG 4.45859183381
AIP A46V 16.2997333076
AIP A3b 6.3938652839
AIP A3a 7.8502826686
AIP A46D 16.0102876487
AIP DI 12.0229294527
AIP MST 7.65787213678
AIP AIP 0.0
AIP A24a 13.015069544
AIP A24c 11.8972901331
AIP A24b 12.9036190959
AIP A24d 10.2948393378
AIP A19DI 8.9741787256
AIP A11 16.4821074334
AIP A10 17.5590684266
AIP S2E 7.07285692166
AIP PGM 6.63691416635
AIP A8C 11.7632316799
AIP TL 16.9318836851
AIP V3 13.5925562993
AIP A32V 16.8421714012
AIP V5 7.24367961028
AIP TH 16.5800977798
AIP A9 16.5289007013
AIP AuRT 14.2423260389
AIP A1-2 5.70144414805
AIP AI 12.7646905413
AIP IPro 12.7498119671
AIP STR 15.7136774508
AIP AuRM 11.1494583782
AIP TFO 13.9200053007
AIP OPro 14.4745740449
AIP PaIL 13.9276849775
AIP PaIM 15.8854465615
AIP AuCM 8.61365610117
AIP AuCL 8.95605960881
A24a S2I 10.0209193127
A24a AuRTM 17.232792613
A24a AuRTL 17.9255995223
A24a OPAl 8.01239533483
A24a A6M 4.74460103626
A24a LIP 15.0676711823
A24a MIP 15.0895609282
A24a AuA1 14.1093662204
A24a S2PR 10.7701195106
A24a V1 21.9190897848
A24a PGa-IPa 15.775451725
A24a V2 20.0735599411
A24a V6A 14.8719031808
A24a V4 20.7714036456
A24a A6Vb 8.74915275057
A24a A6Va 7.60024605883
A24a TPPro 15.7814868437
A24a A23a 11.0747045043
A24a A23b 12.0484477389
A24a A23c 7.96781477911
A24a TPO 17.2700359623
A24a A13b 5.10075234823
A24a A13a 4.66158271085
A24a TF 20.3882871004
A24a GI 10.9583595138
A24a A25 4.20876625996
A24a AuAL 15.6969268946
A24a Gu 12.7917304082
A24a A13M 5.2699112786
A24a A13L 6.34485684758
A24a A23V 16.5165662326
A24a TPt 12.4290655343
A24a Pir 17.2267789274
A24a A29d 11.1348835363
A24a A19M 16.6893814576
A24a A4c 6.85486184285
A24a APir 20.6588556838
A24a TPro 15.9113953128
A24a Ent 20.3670270664
A24a VIP 13.5716402495
A24a ReI 10.3282763778
A24a PF 10.135386133
A24a PG 14.06081757
A24a PE 11.280955863
A24a A47O 8.14760215337
A24a A47L 6.71096179698
A24a A47M 6.24506880621
A24a OPt 16.0130492318
A24a A32 4.77932121852
A24a A45 7.75074151049
A24a AuCPB 14.9484503683
A24a A8aV 6.24894498853
A24a A4ab 6.43097513412
A24a A8aD 4.40702190325
A24a V4T 18.1812271201
A24a S2PV 10.2708944377
A24a AuML 14.1954949064
A24a AuRPB 15.8620551704
A24a ProSt 16.2096636534
A24a V3A 16.4605344834
A24a FST 16.7986792009
A24a PEC 13.6517896559
A24a A14C 4.7716239062
A24a A31 11.9101069852
A24a A30 11.833331631
A24a A36 20.4363642057
A24a A35 19.8255861963
A24a TEO 20.4338972787
A24a A14R 4.79096672612
A24a ProM 9.11981478218
A24a AuR 15.4059544766
A24a A29a-c 15.9880836551
A24a V6 17.586224953
A24a A6DR 4.26617385584
A24a A6DC 5.00679414815
A24a TE1 16.6681851942
A24a TE2 19.1928297783
A24a TE3 17.7678858592
A24a TLO 21.9029233936
A24a A8b 4.11744691685
A24a PFG 12.2475976296
A24a A46V 6.16450409322
A24a A3b 8.70357316072
A24a A3a 7.80344268074
A24a A46D 5.06925911307
A24a DI 11.6082064867
A24a MST 14.2970012741
A24a AIP 13.015069544
A24a A24a 0.0
A24a A24c 4.30791023876
A24a A24b 2.19903595365
A24a A24d 5.8881313844
A24a A19DI 18.9810230276
A24a A11 5.235015849
A24a A10 6.40649406897
A24a S2E 10.1518976813
A24a PGM 14.863361691
A24a A8C 5.83021252491
A24a TL 22.0660364323
A24a V3 22.8846132517
A24a A32V 4.80447110943
A24a V5 15.9674923489
A24a TH 23.1049279153
A24a A9 5.28548924724
A24a AuRT 18.360175789
A24a A1-2 9.4278330159
A24a AI 12.0945121524
A24a IPro 13.8681117373
A24a STR 15.4713512589
A24a AuRM 15.3013118272
A24a TFO 20.7114106133
A24a OPro 10.5784690831
A24a PaIL 15.0086614131
A24a PaIM 14.5101172092
A24a AuCM 12.5837324051
A24a AuCL 13.9298861455
A24c S2I 9.41890827856
A24c AuRTM 16.7541198691
A24c AuRTL 17.4506766517
A24c OPAl 9.2864506526
A24c A6M 2.65766946387
A24c LIP 13.9581865835
A24c MIP 13.9537789031
A24c AuA1 13.6124059439
A24c S2PR 10.8393801282
A24c V1 20.7522350149
A24c PGa-IPa 15.6663473529
A24c V2 18.9593908135
A24c V6A 13.652904266
A24c V4 19.9749002321
A24c A6Vb 9.53995347963
A24c A6Va 8.22539450733
A24c TPPro 15.803731646
A24c A23a 9.88794776239
A24c A23b 10.8309708021
A24c A23c 6.45834855519
A24c TPO 16.8127567403
A24c A13b 8.19836936912
A24c A13a 7.92034468368
A24c TF 20.389373944
A24c GI 10.8836954698
A24c A25 7.50469983262
A24c AuAL 15.2060265632
A24c Gu 12.8296568619
A24c A13M 7.81950099477
A24c A13L 7.68463036466
A24c A23V 15.346618165
A24c TPt 11.6145874813
A24c Pir 17.2484205654
A24c A29d 10.0460461447
A24c A19M 15.5197730997
A24c A4c 6.70954549422
A24c APir 20.6809187105
A24c TPro 15.4246472954
A24c Ent 20.3871696834
A24c VIP 12.4659146076
A24c ReI 9.85561716253
A24c PF 9.19772259523
A24c PG 12.9798351989
A24c PE 10.0484485903
A24c A47O 9.15233127881
A24c A47L 8.34161441101
A24c A47M 7.84439110947
A24c OPt 14.929978254
A24c A32 7.33003242512
A24c A45 8.85593363119
A24c AuCPB 14.4701444594
A24c A8aV 7.47672066237
A24c A4ab 4.92275014065
A24c A8aD 5.47833890272
A24c V4T 17.2707247307
A24c S2PV 10.0010682577
A24c AuML 13.7007314004
A24c AuRPB 17.6549503098
A24c ProSt 15.112988041
A24c V3A 15.337867818
A24c FST 16.0805046016
A24c PEC 12.4213169045
A24c A14C 8.0325840418
A24c A31 10.6105642042
A24c A30 10.7485636869
A24c A36 21.2192782802
A24c A35 20.9906157313
A24c TEO 19.7106391368
A24c A14R 8.01519190877
A24c ProM 9.83787789758
A24c AuR 14.9156958286
A24c A29a-c 14.891738862
A24c V6 16.4000825745
A24c A6DR 4.21653307121
A24c A6DC 4.28529143083
A24c TE1 16.6902196082
A24c TE2 19.2062138035
A24c TE3 17.642576407
A24c TLO 21.1868339006
A24c A8b 4.66755974952
A24c PFG 11.227010535
A24c A46V 7.9876287993
A24c A3b 7.72812945211
A24c A3a 7.03201010725
A24c A46D 7.02820652946
A24c DI 11.629934202
A24c MST 13.5624436659
A24c AIP 11.8972901331
A24c A24a 4.30791023876
A24c A24c 0.0
A24c A24b 1.04991403175
A24c A24d 4.14943438153
A24c A19DI 17.87365637
A24c A11 7.71060575616
A24c A10 8.60139259312
A24c S2E 9.44463385199
A24c PGM 13.6854062879
A24c A8C 6.25389628251
A24c TL 22.0721680966
A24c V3 22.0136510665
A24c A32V 7.85048852971
A24c V5 15.0306554202
A24c TH 22.5803897621
A24c A9 7.38650965855
A24c AuRT 17.8857960088
A24c A1-2 8.42839979182
A24c AI 12.1166472525
A24c IPro 13.6868910391
A24c STR 15.4937283485
A24c AuRM 14.8093801391
A24c TFO 19.9965143486
A24c OPro 11.0206637839
A24c PaIL 15.0266104968
A24c PaIM 14.5343330861
A24c AuCM 12.0794212286
A24c AuCL 13.6112427667
A24b S2I 10.1616237917
A24b AuRTM 17.4270768428
A24b AuRTL 18.1216171316
A24b OPAl 9.22907917419
A24b A6M 4.43731107121
A24b LIP 14.9486750064
A24b MIP 14.9830505236
A24b AuA1 14.2951741376
A24b S2PR 11.3204160672
A24b V1 21.8099133621
A24b PGa-IPa 16.3942468234
A24b V2 19.9676446889
A24b V6A 14.7523015083
A24b V4 20.8390533073
A24b A6Vb 9.7273717853
A24b A6Va 8.47847189791
A24b TPPro 16.2969936721
A24b A23a 10.9572661018
A24b A23b 11.9268310894
A24b A23c 7.64654770885
A24b TPO 17.4646593223
A24b A13b 6.77229869973
A24b A13a 6.29655456456
A24b TF 20.5833297682
A24b GI 11.3958438971
A24b A25 5.83815844899
A24b AuAL 15.8867690335
A24b Gu 13.3198212942
A24b A13M 7.05313169952
A24b A13L 7.60086665254
A24b A23V 16.4034045113
A24b TPt 12.4843796816
A24b Pir 17.7419259818
A24b A29d 11.0311500595
A24b A19M 16.5802902599
A24b A4c 7.2658563969
A24b APir 21.1750308876
A24b TPro 16.1022822277
A24b Ent 20.8813054375
A24b VIP 13.4635672391
A24b ReI 10.5309906534
A24b PF 10.1397975479
A24b PG 13.9694775041
A24b PE 11.1654221663
A24b A47O 9.21331061897
A24b A47L 8.20027359555
A24b A47M 7.69728963857
A24b OPt 15.9204574319
A24b A32 6.48718574768
A24b A45 8.91386065714
A24b AuCPB 15.144457448
A24b A8aV 7.50984786257
A24b A4ab 6.14524022229
A24b A8aD 5.71230625792
A24b V4T 18.2025162266
A24b S2PV 10.5825269769
A24b AuML 14.381750902
A24b AuRPB 16.3998492917
A24b ProSt 16.1029601851
A24b V3A 16.3556437617
A24b FST 16.8843205778
A24b PEC 13.5309355534
A24b A14C 6.4059488658
A24b A31 11.7733890147
A24b A30 11.7305046127
A24b A36 21.8545578922
A24b A35 21.3672629565
A24b TEO 20.5165972193
A24b A14R 6.44506643388
A24b ProM 10.0518336152
A24b AuR 15.5952346744
A24b A29a-c 15.8816363716
A24b V6 17.4725332475
A24b A6DR 4.96295971797
A24b A6DC 5.2174548173
A24b TE1 17.1821599908
A24b TE2 19.3880065985
A24b TE3 18.3951421825
A24b TLO 21.9884944694
A24b A8b 5.25617913412
A24b PFG 12.2057979743
A24b A46V 7.76585660222
A24b A3b 8.69875953185
A24b A3a 7.87454758268
A24b A46D 6.73260935345
A24b DI 12.1233534244
A24b MST 14.375080847
A24b AIP 12.9036190959
A24b A24a 2.19903595365
A24b A24c 1.04991403175
A24b A24b 0.0
A24b A24d 5.49377222018
A24b A19DI 18.8631481006
A24b A11 6.94833386875
A24b A10 8.11006918217
A24b S2E 10.2419094432
A24b PGM 14.7501672547
A24b A8C 6.59323922377
A24b TL 22.2685788464
A24b V3 22.9400653564
A24b A32V 6.47825455308
A24b V5 15.9706936881
A24b TH 23.3628492375
A24b A9 6.97159131237
A24b AuRT 18.5564046631
A24b A1-2 9.4100814368
A24b AI 12.6111961246
A24b IPro 14.2429466542
A24b STR 15.9864665853
A24b AuRM 15.4902400573
A24b TFO 20.7973866459
A24b OPro 11.3867255829
A24b PaIL 15.5215883537
A24b PaIM 15.0243753115
A24b AuCM 12.7701363669
A24b AuCL 14.3499995689
A24d S2I 8.73791375024
A24d AuRTM 16.527680591
A24d AuRTL 17.2258615393
A24d OPAl 10.6581424033
A24d A6M 3.6366415658
A24d LIP 12.3139309613
A24d MIP 12.1890087699
A24d AuA1 13.3110882562
A24d S2PR 11.0474570776
A24d V1 18.9822732835
A24d PGa-IPa 14.799357637
A24d V2 17.2085836423
A24d V6A 11.8290690212
A24d V4 18.8559623476
A24d A6Vb 10.4859283065
A24d A6Va 9.1175160374
A24d TPPro 15.9515571517
A24d A23a 8.1137633254
A24d A23b 9.01314547945
A24d A23c 4.55448421823
A24d TPO 16.5578533287
A24d A13b 10.0206032989
A24d A13a 9.63742215519
A24d TF 19.5568868483
A24d GI 10.8696182126
A24d A25 9.20741169919
A24d AuAL 14.9405497675
A24d Gu 12.9944737595
A24d A13M 9.65919167496
A24d A13L 9.08973933657
A24d A23V 13.5731845653
A24d TPt 10.5354560368
A24d Pir 17.3964529672
A24d A29d 8.38039628519
A24d A19M 13.7508846338
A24d A4c 6.98204199154
A24d APir 20.8302415206
A24d TPro 15.1651672281
A24d Ent 20.5357516614
A24d VIP 10.7447151702
A24d ReI 9.32598004286
A24d PF 8.06303686812
A24d PG 11.4829031225
A24d PE 8.23298281377
A24d A47O 10.3030580543
A24d A47L 10.0670973866
A24d A47M 9.53136162924
A24d OPt 13.4171141855
A24d A32 9.26137620105
A24d A45 10.148065058
A24d AuCPB 14.2160600646
A24d A8aV 8.98447085274
A24d A4ab 3.48170054744
A24d A8aD 7.32496705285
A24d V4T 16.0173263444
A24d S2PV 9.84279893109
A24d AuML 13.3962182265
A24d AuRPB 17.4276732462
A24d ProSt 13.4240069603
A24d V3A 13.5831097654
A24d FST 15.136601589
A24d PEC 10.5913895725
A24d A14C 9.74730009986
A24d A31 8.75262360377
A24d A30 9.08420450498
A24d A36 20.9104902007
A24d A35 21.5917043693
A24d TEO 18.7575765529
A24d A14R 9.77153052853
A24d ProM 10.7166746622
A24d AuR 14.6485524226
A24d A29a-c 13.2061471043
A24d V6 14.5960908577
A24d A6DR 5.79545370934
A24d A6DC 4.88011879696
A24d TE1 16.8418617488
A24d TE2 18.3801991754
A24d TE3 16.7665684695
A24d TLO 20.2508254845
A24d A8b 6.69228097123
A24d PFG 9.8944462594
A24d A46V 9.85996159654
A24d A3b 6.63055240543
A24d A3a 6.39023878563
A24d A46D 8.99722983139
A24d DI 11.777769066
A24d MST 12.5842245394
A24d AIP 10.2948393378
A24d A24a 5.8881313844
A24d A24c 4.14943438153
A24d A24b 5.49377222018
A24d A24d 0.0
A24d A19DI 16.2471138819
A24d A11 9.6299821082
A24d A10 10.571764114
A24d S2E 8.65160902009
A24d PGM 11.9095368217
A24d A8C 7.23153956739
A24d TL 21.204989734
A24d V3 20.6853572414
A24d A32V 9.68509129049
A24d V5 13.769243855
A24d TH 21.6745854138
A24d A9 9.3667249924
A24d AuRT 17.6587709457
A24d A1-2 7.22902041375
A24d AI 12.269721158
A24d IPro 13.5456959965
A24d STR 15.6412328837
A24d AuRM 14.5422097883
A24d TFO 19.0617661031
A24d OPro 11.6421245052
A24d PaIL 15.1770840849
A24d PaIM 14.6792571336
A24d AuCM 11.8255347099
A24d AuCL 12.7509765
A19DI S2I 11.9817275795
A19DI AuRTM 15.2680613797
A19DI AuRTL 15.9440510356
A19DI OPAl 20.9549207546
A19DI A6M 17.3888173441
A19DI LIP 5.65753082293
A19DI MIP 6.2364480101
A19DI AuA1 12.3019485017
A19DI S2PR 17.0186095192
A19DI V1 7.78284052168
A19DI PGa-IPa 11.9173909002
A19DI V2 4.65759521955
A19DI V6A 8.25721769937
A19DI V4 8.67355658688
A19DI A6Vb 18.6327099562
A19DI A6Va 17.755106732
A19DI TPPro 18.5556039869
A19DI A23a 10.4412434766
A19DI A23b 10.0043015567
A19DI A23c 13.8604891961
A19DI TPO 14.8945844208
A19DI A13b 23.0992153281
A19DI A13a 22.7577916734
A19DI TF 15.3184472252
A19DI GI 14.3453810337
A19DI A25 22.3271113695
A19DI AuAL 13.8993672851
A19DI Gu 17.4391961793
A19DI A13M 20.6103703438
A19DI A13L 19.4372037467
A19DI A23V 7.11057896472
A19DI TPt 9.10464683058
A19DI Pir 19.9589787501
A19DI A29d 9.82267681704
A19DI A19M 6.6015573735
A19DI A4c 15.448949493
A19DI APir 22.3396496796
A19DI TPro 14.3070291944
A19DI Ent 20.2502778769
A19DI VIP 6.98741815482
A19DI ReI 11.5900708134
A19DI PF 11.0412462436
A19DI PG 7.0855364785
A19DI PE 10.300132451
A19DI A47O 19.3566620751
A19DI A47L 21.4587341913
A19DI A47M 20.7778477126
A19DI OPt 5.26622503571
A19DI A32 22.2492236472
A19DI A45 19.7971094212
A19DI AuCPB 13.0798634518
A19DI A8aV 19.8368627231
A19DI A4ab 14.7218864671
A19DI A8aD 19.9044221616
A19DI V4T 6.20107751764
A19DI S2PV 14.4711326888
A19DI AuML 12.3250747702
A19DI AuRPB 16.1285010216
A19DI ProSt 6.5454449573
A19DI V3A 5.34911008452
A19DI FST 9.73566924315
A19DI PEC 8.52472665289
A19DI A14C 22.8703672215
A19DI A31 10.4989353227
A19DI A30 10.1432297495
A19DI A36 18.4950781726
A19DI A35 18.4731412785
A19DI TEO 10.9373953012
A19DI A14R 22.9553747293
A19DI ProM 18.7993458328
A19DI AuR 13.6124996618
A19DI A29a-c 7.73875682375
A19DI V6 6.36683201051
A19DI A6DR 18.2777865016
A19DI A6DC 16.4305337648
A19DI TE1 17.5221834215
A19DI TE2 15.654278863
A19DI TE3 12.8452309337
A19DI TLO 12.2928535112
A19DI A8b 20.183651784
A19DI PFG 9.29426054967
A19DI A46V 21.9740568156
A19DI A3b 12.1920683994
A19DI A3a 13.5151381819
A19DI A46D 21.8512387056
A19DI DI 15.4145440222
A19DI MST 9.41238375483
A19DI AIP 8.9741787256
A19DI A24a 18.9810230276
A19DI A24c 17.87365637
A19DI A24b 18.8631481006
A19DI A24d 16.2471138819
A19DI A19DI 0.0
A19DI A11 22.260750398
A19DI A10 23.361667514
A19DI S2E 12.1986553701
A19DI PGM 7.8474150839
A19DI A8C 17.2748712847
A19DI TL 14.8766359926
A19DI V3 7.57431617165
A19DI A32V 22.7476155627
A19DI V5 6.61294516057
A19DI TH 13.7399990626
A19DI A9 22.426925175
A19DI AuRT 16.4012323808
A19DI A1-2 11.4460524814
A19DI AI 16.1529420964
A19DI IPro 15.30856069
A19DI STR 17.5874365075
A19DI AuRM 13.5106409389
A19DI TFO 11.9882945801
A19DI OPro 17.8857166369
A19DI PaIL 16.4584178181
A19DI PaIM 17.7521952749
A19DI AuCM 11.3399898077
A19DI AuCL 11.1104840895
A11 S2I 12.1329406453
A11 AuRTM 18.6011013565
A11 AuRTL 16.8689499173
A11 OPAl 7.78909372013
A11 A6M 7.96901364831
A11 LIP 18.5821176508
A11 MIP 18.9708305611
A11 AuA1 15.9765973796
A11 S2PR 11.630754342
A11 V1 25.8359391562
A11 PGa-IPa 17.5736534086
A11 V2 23.9074669902
A11 V6A 18.8246469617
A11 V4 23.076909756
A11 A6Vb 8.62400168481
A11 A6Va 7.87431317664
A11 TPPro 16.6966063537
A11 A23a 15.0414477222
A11 A23b 16.0083923668
A11 A23c 11.8109691221
A11 TPO 18.642559469
A11 A13b 3.65209563733
A11 A13a 5.1677979916
A11 TF 21.8019819542
A11 GI 12.0252727174
A11 A25 5.17523256288
A11 AuAL 17.2905202615
A11 Gu 11.8316322031
A11 A13M 5.52680806278
A11 A13L 6.1078437883
A11 A23V 20.4251261486
A11 TPt 14.8055647606
A11 Pir 18.1408148814
A11 A29d 15.0351069565
A11 A19M 20.6144471173
A11 A4c 8.47106254529
A11 APir 21.5759949277
A11 TPro 17.3538949798
A11 Ent 21.2823159047
A11 VIP 17.3749902788
A11 ReI 12.1365283286
A11 PF 12.9483134228
A11 PG 17.2127379492
A11 PE 15.1411391398
A11 A47O 7.76436632217
A11 A47L 4.7042687152
A11 A47M 4.49953680767
A11 OPt 19.0817647186
A11 A32 2.83106217256
A11 A45 7.01439089373
A11 AuCPB 16.3690458972
A11 A8aV 5.38825624046
A11 A4ab 9.9691177007
A11 A8aD 4.57552036223
A11 V4T 20.6142263904
A11 S2PV 11.6932436082
A11 AuML 16.0514009809
A11 AuRPB 16.7786573475
A11 ProSt 20.0798044339
A11 V3A 20.3317544737
A11 FST 18.9005585661
A11 PEC 17.6038552346
A11 A14C 5.22106612375
A11 A31 15.8524199391
A11 A30 15.7380883464
A11 A36 20.270086103
A11 A35 20.7407486875
A11 TEO 22.38719303
A11 A14R 4.15304749103
A11 ProM 9.10569315466
A11 AuR 17.0315169826
A11 A29a-c 19.848693797
A11 V6 21.5195758996
A11 A6DR 6.14087497416
A11 A6DC 7.62025879161
A11 TE1 17.583845501
A11 TE2 20.6032694249
A11 TE3 19.5669506686
A11 TLO 23.6132823567
A11 A8b 5.57942953656
A11 PFG 15.1674197372
A11 A46V 3.68670530709
A11 A3b 11.6791475999
A11 A3a 10.4369222782
A11 A46D 2.77288630348
A11 DI 12.5255270006
A11 MST 16.539352057
A11 AIP 16.4821074334
A11 A24a 5.235015849
A11 A24c 7.71060575616
A11 A24b 6.94833386875
A11 A24d 9.6299821082
A11 A19DI 22.260750398
A11 A11 0.0
A11 A10 3.43284023894
A11 S2E 12.4817547437
A11 PGM 18.8025084876
A11 A8C 6.83400559776
A11 TL 23.4798606352
A11 V3 25.2423577097
A11 A32V 3.2871107466
A11 V5 18.5064319235
A11 TH 24.5285895221
A11 A9 3.1649942957
A11 AuRT 19.739440994
A11 A1-2 12.4070842289
A11 AI 13.0047137733
A11 IPro 14.559307949
A11 STR 16.3867489229
A11 AuRM 16.9247585149
A11 TFO 22.3989381563
A11 OPro 11.006591758
A11 PaIL 15.9277819364
A11 PaIM 15.4252392537
A11 AuCM 14.4413272821
A11 AuCL 15.7584742207
A10 S2I 13.2455934483
A10 AuRTM 19.6989654246
A10 AuRTL 17.950136083
A10 OPAl 9.12872947066
A10 A6M 8.83940098592
A10 LIP 19.6566189319
A10 MIP 20.0210050893
A10 AuA1 17.0866649391
A10 S2PR 12.7096321961
A10 V1 26.8834363617
A10 PGa-IPa 18.6490948599
A10 V2 24.9740491987
A10 V6A 19.85725628
A10 V4 24.1904695768
A10 A6Vb 9.51965122913
A10 A6Va 8.83723676985
A10 TPPro 17.7766821953
A10 A23a 16.0715404198
A10 A23b 17.0380826373
A10 A23c 12.7933469335
A10 TPO 19.7429509988
A10 A13b 4.82743800036
A10 A13a 6.58282667705
A10 TF 22.9005617545
A10 GI 13.1083032394
A10 A25 6.60625194534
A10 AuAL 18.3940245402
A10 Gu 11.0173526922
A10 A13M 6.92195848438
A10 A13L 7.29124650358
A10 A23V 21.4793705877
A10 TPt 15.9199114536
A10 Pir 19.2215509509
A10 A29d 16.0830534694
A10 A19M 21.6593458875
A10 A4c 9.56236693078
A10 APir 22.6535094515
A10 TPro 18.4545001603
A10 Ent 22.3610775529
A10 VIP 18.4361811398
A10 ReI 13.2444289877
A10 PF 14.0490378554
A10 PG 18.311274176
A10 PE 16.1844842326
A10 A47O 8.63744018083
A10 A47L 5.16116762839
A10 A47M 5.08400639037
A10 OPt 20.1863539758
A10 A32 3.64910239756
A10 A45 7.78995711276
A10 AuCPB 17.4693602899
A10 A8aV 6.14677629681
A10 A4ab 10.9734055749
A10 A8aD 5.42115498407
A10 V4T 21.7277449169
A10 S2PV 12.7936347252
A10 AuML 17.1539656522
A10 AuRPB 17.8573136029
A10 ProSt 21.1252206608
A10 V3A 21.3828458655
A10 FST 19.900963255
A10 PEC 18.6378438361
A10 A14C 6.63094311204
A10 A31 16.8737632465
A10 A30 16.7860585064
A10 A36 21.3516817979
A10 A35 21.8208740782
A10 TEO 23.4838491396
A10 A14R 5.47009274174
A10 ProM 10.0359349679
A10 AuR 18.1324118293
A10 A29a-c 20.9025862711
A10 V6 22.5633020146
A10 A6DR 7.0911111573
A10 A6DC 8.6521913106
A10 TE1 18.6634134001
A10 TE2 21.6994477091
A10 TE3 20.6706363454
A10 TLO 24.7223721347
A10 A8b 6.30069664151
A10 PFG 16.2692310987
A10 A46V 3.82372367308
A10 A3b 12.7674942589
A10 A3a 11.5332159079
A10 A46D 2.72585832305
A10 DI 13.6057991158
A10 MST 17.6507280667
A10 AIP 17.5590684266
A10 A24a 6.40649406897
A10 A24c 8.60139259312
A10 A24b 8.11006918217
A10 A24d 10.571764114
A10 A19DI 23.361667514
A10 A11 3.43284023894
A10 A10 0.0
A10 S2E 13.5923171042
A10 PGM 19.843151618
A10 A8C 7.86592275706
A10 TL 24.5750634031
A10 V3 26.3563938099
A10 A32V 4.4792843648
A10 V5 19.6169113553
A10 TH 25.6419698413
A10 A9 2.98105111009
A10 AuRT 20.836661688
A10 A1-2 13.5004916172
A10 AI 14.0841123289
A10 IPro 15.6318219756
A10 STR 17.4674693077
A10 AuRM 18.0267468242
A10 TFO 23.5080012043
A10 OPro 12.0586882259
A10 PaIL 17.0033170929
A10 PaIM 16.5039082826
A10 AuCM 15.551105241
A10 AuCL 16.8687576146
S2E S2I 0.965423994864
S2E AuRTM 10.6242251108
S2E AuRTL 11.3179771049
S2E OPAl 11.011337983
S2E A6M 9.02621204264
S2E LIP 8.82072333117
S2E MIP 9.99336724494
S2E AuA1 7.41151351081
S2E S2PR 7.27205206304
S2E V1 16.7740248019
S2E PGa-IPa 8.96246526637
S2E V2 14.3272190087
S2E V6A 10.8846278357
S2E V4 13.3241448897
S2E A6Vb 8.68261259769
S2E A6Va 7.7730958698
S2E TPPro 11.4136130789
S2E A23a 8.21796523536
S2E A23b 8.839658372
S2E A23c 7.86648645883
S2E TPO 10.6717250328
S2E A13b 13.3385715106
S2E A13a 13.0316341288
S2E TF 13.6974223944
S2E GI 5.94114391019
S2E A25 12.7402672609
S2E AuAL 9.03484903215
S2E Gu 8.9249698437
S2E A13M 10.6927656246
S2E A13L 9.49045913795
S2E A23V 11.3462452987
S2E TPt 4.95575941354
S2E Pir 12.8595362005
S2E A29d 7.72782517909
S2E A19M 11.8422461863
S2E A4c 5.4593839856
S2E APir 16.2824011773
S2E TPro 9.26102542986
S2E Ent 17.5361398597
S2E VIP 8.30003283622
S2E ReI 3.61169916806
S2E PF 2.99884061375
S2E PG 7.20061655533
S2E PE 7.4573850422
S2E A47O 9.38116153244
S2E A47L 11.5207788536
S2E A47M 10.8328384759
S2E OPt 8.9838322806
S2E A32 12.6317762911
S2E A45 9.81361370759
S2E AuCPB 8.31255401567
S2E A8aV 9.88181538619
S2E A4ab 6.78201051633
S2E A8aD 10.2779262537
S2E V4T 10.7329806327
S2E S2PV 5.03598544649
S2E AuML 7.49599822188
S2E AuRPB 11.5220227616
S2E ProSt 10.7772043005
S2E V3A 11.0861223313
S2E FST 9.38094507536
S2E PEC 9.82237009132
S2E A14C 13.2075393739
S2E A31 9.00885769082
S2E A30 8.76742377737
S2E A36 15.0312066031
S2E A35 15.7259494791
S2E TEO 13.0135762867
S2E A14R 13.141331654
S2E ProM 8.84882142749
S2E AuR 8.73932130231
S2E A29a-c 10.8752264747
S2E V6 12.8716614473
S2E A6DR 8.84953274558
S2E A6DC 7.1334157632
S2E TE1 13.5480635369
S2E TE2 12.5187591179
S2E TE3 10.9332665731
S2E TLO 14.4871567453
S2E A8b 11.1026748109
S2E PFG 5.05771260919
S2E A46V 12.1136615928
S2E A3b 3.60516493321
S2E A3a 3.97339749631
S2E A46D 12.1532870947
S2E DI 7.43229300646
S2E MST 6.86525610665
S2E AIP 7.07285692166
S2E A24a 10.1518976813
S2E A24c 9.44463385199
S2E A24b 10.2419094432
S2E A24d 8.65160902009
S2E A19DI 12.1986553701
S2E A11 12.4817547437
S2E A10 13.5923171042
S2E S2E 0.0
S2E PGM 10.5109310336
S2E A8C 7.34638959164
S2E TL 15.3694020599
S2E V3 15.4282867444
S2E A32V 13.005552841
S2E V5 8.52574207602
S2E TH 15.8749328203
S2E A9 12.8137208502
S2E AuRT 11.7520210759
S2E A1-2 3.2985835381
S2E AI 8.12935928536
S2E IPro 8.29372441595
S2E STR 12.1544621072
S2E AuRM 8.63496210923
S2E TFO 13.2957864881
S2E OPro 9.66550878625
S2E PaIL 11.4725709626
S2E PaIM 10.1638759399
S2E AuCM 5.87520289246
S2E AuCL 6.90690276302
PGM S2I 10.6338108078
PGM AuRTM 16.2711151568
PGM AuRTL 16.9561428546
PGM OPAl 18.6521766218
PGM A6M 13.1998217878
PGM LIP 5.13990749949
PGM MIP 3.27114388833
PGM AuA1 13.0550410681
PGM S2PR 15.5530398321
PGM V1 9.14871334924
PGM PGa-IPa 13.7766366247
PGM V2 7.52822518668
PGM V6A 3.41356750122
PGM V4 13.7534666285
PGM A6Vb 16.85408264
PGM A6Va 15.7873106083
PGM TPPro 19.8335941401
PGM A23a 5.36470609803
PGM A23b 4.81596644554
PGM A23c 9.28914087691
PGM TPO 16.1423943429
PGM A13b 19.1265702297
PGM A13a 18.6863553281
PGM TF 18.4272980923
PGM GI 14.0089808101
PGM A25 18.2486683422
PGM AuAL 14.7170822889
PGM Gu 17.1731836139
PGM A13M 17.9244092548
PGM A13L 16.9984769497
PGM A23V 4.17515371924
PGM TPt 9.14018242445
PGM Pir 21.250237391
PGM A29d 6.18775725903
PGM A19M 3.91822541604
PGM A4c 13.1137989159
PGM APir 23.6907870922
PGM TPro 14.9429859964
PGM Ent 22.9058386695
PGM VIP 3.71920994859
PGM ReI 10.9177452903
PGM PF 9.02349069929
PGM PG 6.71909643918
PGM PE 5.93106220717
PGM A47O 17.3751743409
PGM A47L 18.672340102
PGM A47M 18.051718513
PGM OPt 7.04740879694
PGM A32 18.4844269116
PGM A45 17.6421563714
PGM AuCPB 13.9769692506
PGM A8aV 17.198594843
PGM A4ab 10.7524397518
PGM A8aD 16.435533379
PGM V4T 10.5206540398
PGM S2PV 13.2109029182
PGM AuML 13.1203160401
PGM AuRPB 17.1498770261
PGM ProSt 5.156065337
PGM V3A 4.29042564527
PGM FST 12.3516170716
PGM PEC 3.37293766061
PGM A14C 18.7968480298
PGM A31 5.33494046921
PGM A30 6.71598594339
PGM A36 20.4246686343
PGM A35 21.0545813735
PGM TEO 14.9876450395
PGM A14R 18.8155306493
PGM ProM 17.0142079343
PGM AuR 14.42264678
PGM A29a-c 5.72487246502
PGM V6 4.93130402194
PGM A6DR 14.7406158588
PGM A6DC 13.0423330523
PGM TE1 18.9688262607
PGM TE2 17.7152025862
PGM TE3 15.2855268256
PGM TLO 16.2268498991
PGM A8b 16.1754398893
PGM PFG 8.03573016253
PGM A46V 18.8685619795
PGM A3b 9.54518424388
PGM A3a 10.9646693901
PGM A46D 18.2772162322
PGM DI 15.3030372739
PGM MST 10.5999232232
PGM AIP 6.63691416635
PGM A24a 14.863361691
PGM A24c 13.6854062879
PGM A24b 14.7501672547
PGM A24d 11.9095368217
PGM A19DI 7.8474150839
PGM A11 18.8025084876
PGM A10 19.843151618
PGM S2E 10.5109310336
PGM PGM 0.0
PGM A8C 14.6884006237
PGM TL 19.4779464009
PGM V3 13.5952418011
PGM A32V 18.8034937231
PGM V5 9.10002733862
PGM TH 16.5702751065
PGM A9 18.6875096413
PGM AuRT 17.402113373
PGM A1-2 8.97953831024
PGM AI 16.0429317656
PGM IPro 16.4770870374
PGM STR 18.8556816946
PGM AuRM 14.3193231437
PGM TFO 15.7330502168
PGM OPro 17.7666095534
PGM PaIL 17.0838665562
PGM PaIM 19.028754596
PGM AuCM 11.8259374215
PGM AuCL 12.0537695848
A8C S2I 6.98051655376
A8C AuRTM 13.4881462415
A8C AuRTL 11.9499294038
A8C OPAl 6.04848914099
A8C A6M 6.17653236729
A8C LIP 13.7556491934
A8C MIP 14.5642724986
A8C AuA1 10.8181226706
A8C S2PR 6.75187483751
A8C V1 21.4886564534
A8C PGa-IPa 12.4416583086
A8C V2 19.2459223008
A8C V6A 14.8253206792
A8C V4 17.9451148234
A8C A6Vb 4.88128934851
A8C A6Va 3.48962980658
A8C TPPro 11.7786501165
A8C A23a 11.2693513833
A8C A23b 12.1727671245
A8C A23c 8.62172755465
A8C TPO 13.530008893
A8C A13b 7.79943292473
A8C A13a 7.55931213705
A8C TF 16.6969412903
A8C GI 7.02840374858
A8C A25 7.28055881018
A8C AuAL 12.2249615741
A8C Gu 8.77981410819
A8C A13M 5.41579932008
A8C A13L 4.24984845479
A8C A23V 15.9959580816
A8C TPt 9.6796513112
A8C Pir 13.2238548571
A8C A29d 11.2253241256
A8C A19M 16.3520940753
A8C A4c 3.22287606599
A8C APir 16.6575591022
A8C TPro 12.3382280793
A8C Ent 16.3638395935
A8C VIP 12.8658507806
A8C ReI 6.9805572339
A8C PF 7.96803014513
A8C PG 12.2636454404
A8C PE 11.0197078875
A8C A47O 4.69896350727
A8C A47L 5.6897856701
A8C A47M 5.02532059945
A8C OPt 14.0712410582
A8C A32 7.12308587859
A8C A45 4.5908924281
A8C AuCPB 11.2807803511
A8C A8aV 4.06398109019
A8C A4ab 6.48311243293
A8C A8aD 4.82806085365
A8C V4T 15.4878691324
A8C S2PV 6.57588367726
A8C AuML 10.8951056195
A8C AuRPB 11.8593691832
A8C ProSt 15.5219102442
A8C V3A 15.8177015992
A8C FST 13.5118044593
A8C PEC 13.6356024127
A8C A14C 7.73211999077
A8C A31 12.10521332
A8C A30 11.7317053244
A8C A36 15.3783082501
A8C A35 15.822606382
A8C TEO 17.1201096071
A8C A14R 7.62355267727
A8C ProM 5.17773642047
A8C AuR 11.9468231303
A8C A29a-c 15.3638359082
A8C V6 17.3403174149
A8C A6DR 4.12322873068
A8C A6DC 3.96135950632
A8C TE1 12.6653986002
A8C TE2 15.4954480413
A8C TE3 14.4304667144
A8C TLO 18.4310564959
A8C A8b 6.35910108341
A8C PFG 10.1659940048
A8C A46V 6.28906296662
A8C A3b 6.89519302835
A8C A3a 5.52782372884
A8C A46D 6.50234107822
A8C DI 7.60616108154
A8C MST 11.3941968525
A8C AIP 11.7632316799
A8C A24a 5.83021252491
A8C A24c 6.25389628251
A8C A24b 6.59323922377
A8C A24d 7.23153956739
A8C A19DI 17.2748712847
A8C A11 6.83400559776
A8C A10 7.86592275706
A8C S2E 7.34638959164
A8C PGM 14.6884006237
A8C A8C 0.0
A8C TL 18.3738182871
A8C V3 20.1156779363
A8C A32V 7.46537917573
A8C V5 13.3911081606
A8C TH 19.3784083189
A8C A9 7.27462098895
A8C AuRT 14.6168295342
A8C A1-2 7.55481590148
A8C AI 8.09132168132
A8C IPro 9.94736567197
A8C STR 11.4686363351
A8C AuRM 11.8413620103
A8C TFO 17.2185352977
A8C OPro 6.64399924104
A8C PaIL 11.0077684578
A8C PaIM 10.5068402751
A8C AuCM 9.2837654211
A8C AuCL 10.5959766182
TL S2I 13.6713205338
TL AuRTM 10.1520904217
TL AuRTL 10.5648691569
TL OPAl 21.5848334817
TL A6M 21.6592311323
TL LIP 16.4803477758
TL MIP 18.1738615669
TL AuA1 11.1633582692
TL S2PR 14.2803074167
TL V1 21.1999357749
TL PGa-IPa 8.2189294048
TL V2 18.1352476476
TL V6A 20.3129766971
TL V4 9.32240227979
TL A6Vb 18.7598458243
TL A6Va 18.0124141019
TL TPPro 10.6413710201
TL A23a 19.2635176155
TL A23b 19.5156121167
TL A23c 20.1905291455
TL TPO 8.61071599527
TL A13b 24.2552029416
TL A13a 23.8671696393
TL TF 4.00566039084
TL GI 13.4115638686
TL A25 23.5718740833
TL AuAL 10.8056589002
TL Gu 13.7093724121
TL A13M 21.4215244491
TL A13L 20.028572743
TL A23V 18.8990522992
TL TPt 11.9881649117
TL Pir 10.162822203
TL A29d 18.2102957514
TL A19M 19.5749961376
TL A4c 16.9795281545
TL APir 8.63323274309
TL TPro 9.74474392977
TL Ent 6.45825592652
TL VIP 17.3502297348
TL ReI 11.9086977694
TL PF 15.5051037743
TL PG 15.290247971
TL PE 18.507056484
TL A47O 19.5379105546
TL A47L 22.2033836651
TL A47M 21.4764971685
TL OPt 14.8924050071
TL A32 23.7696293664
TL A45 20.0695822664
TL AuCPB 10.0680933315
TL A8aV 20.5454337086
TL A4ab 19.3873295797
TL A8aD 21.8869794787
TL V4T 10.6723370911
TL S2PV 14.2185253039
TL AuML 11.0264377363
TL AuRPB 10.5229509728
TL ProSt 18.0002625921
TL V3A 18.3239821781
TL FST 8.92034961775
TL PEC 19.7392006392
TL A14C 24.0418001171
TL A31 19.9202751674
TL A30 19.5640609571
TL A36 6.02219681653
TL A35 5.84010995285
TL TEO 7.5910421992
TL A14R 24.0205554474
TL ProM 18.9194695573
TL AuR 10.7668483728
TL A29a-c 18.1930336776
TL V6 19.904144996
TL A6DR 20.6562683496
TL A6DC 19.1006454928
TL TE1 8.44772946752
TL TE2 5.26630978724
TL TE3 6.24156466456
TL TLO 3.92916099891
TL A8b 22.9630063517
TL PFG 14.9501648122
TL A46V 22.9661522691
TL A3b 16.5242802711
TL A3a 16.9265262459
TL A46D 23.2771738746
TL DI 11.9514443346
TL MST 11.3016119021
TL AIP 16.9318836851
TL A24a 22.0660364323
TL A24c 22.0721680966
TL A24b 22.2685788464
TL A24d 21.204989734
TL A19DI 14.8766359926
TL A11 23.4798606352
TL A10 24.5750634031
TL S2E 15.3694020599
TL PGM 19.4779464009
TL A8C 18.3738182871
TL TL 0.0
TL V3 12.5704793322
TL A32V 23.9373242607
TL V5 12.2384957514
TL TH 3.21873217591
TL A9 24.076822566
TL AuRT 11.3184516461
TL A1-2 16.0494782288
TL AI 11.4257517779
TL IPro 9.19232247147
TL STR 10.574895078
TL AuRM 10.6348441712
TL TFO 4.62434215699
TL OPro 13.483158792
TL PaIL 10.1296229794
TL PaIM 10.5880194591
TL AuCM 11.044829797
TL AuCL 11.2351974492
V3 S2I 14.5829910856
V3 AuRTM 15.322672737
V3 AuRTL 15.9936376626
V3 OPAl 23.7103822799
V3 A6M 21.5458398134
V3 LIP 10.8349145305
V3 MIP 12.0269313659
V3 AuA1 13.2660983696
V3 S2PR 18.0350347845
V3 V1 12.5412134747
V3 PGa-IPa 11.3488531186
V3 V2 10.1776031911
V3 V6A 14.1937733686
V3 V4 5.57385024435
V3 A6Vb 21.2088934851
V3 A6Va 20.367695105
V3 TPPro 18.0680523078
V3 A23a 15.6511731145
V3 A23b 15.3806398231
V3 A23c 18.6528981722
V3 TPO 14.4754251787
V3 A13b 26.0897649055
V3 A13a 25.7652109885
V3 TF 13.0164930102
V3 GI 15.4517538841
V3 A25 25.471191175
V3 AuAL 14.5566751417
V3 Gu 18.5094603892
V3 A13M 23.4081896121
V3 A13L 22.1877354603
V3 A23V 12.7676209931
V3 TPt 11.4114566946
V3 Pir 19.4173003601
V3 A29d 14.8278686028
V3 A19M 12.6307117211
V3 A4c 18.2980562184
V3 APir 20.058942677
V3 TPro 14.4086817488
V3 Ent 17.9403568745
V3 VIP 12.2672187498
V3 ReI 13.3388030088
V3 PF 14.6262475824
V3 PG 11.3559705292
V3 PE 15.2756140829
V3 A47O 21.9575768829
V3 A47L 24.2606118173
V3 A47M 23.5662899805
V3 OPt 9.49118122249
V3 A32 25.4062547995
V3 A45 22.4535408658
V3 AuCPB 13.5379872559
V3 A8aV 22.6186502131
V3 A4ab 18.951251803
V3 A8aD 23.0695042698
V3 V4T 6.57078317497
V3 S2PV 16.0414935211
V3 AuML 13.2198206356
V3 AuRPB 16.1624224426
V3 ProSt 11.9264540429
V3 V3A 11.4040896785
V3 FST 9.0956548834
V3 PEC 14.2708662482
V3 A14C 25.9400223542
V3 A31 15.9080971919
V3 A30 15.1528191249
V3 A36 16.2008413924
V3 A35 16.1736103044
V3 TEO 8.34091439235
V3 A14R 25.8829871737
V3 ProM 21.3719616034
V3 AuR 14.3126622452
V3 A29a-c 13.1028137653
V3 V6 12.5461414573
V3 A6DR 21.6431458327
V3 A6DC 19.9066712711
V3 TE1 16.8618974972
V3 TE2 13.3691029496
V3 TE3 11.132597202
V3 TLO 10.0221497714
V3 A8b 23.8748765177
V3 PFG 13.0447576138
V3 A46V 24.8717977397
V3 A3b 15.9925866975
V3 A3a 16.978346292
V3 A46D 24.9289484644
V3 DI 16.4733203459
V3 MST 10.8240701374
V3 AIP 13.5925562993
V3 A24a 22.8846132517
V3 A24c 22.0136510665
V3 A24b 22.9400653564
V3 A24d 20.6853572414
V3 A19DI 7.57431617165
V3 A11 25.2423577097
V3 A10 26.3563938099
V3 S2E 15.4282867444
V3 PGM 13.5952418011
V3 A8C 20.1156779363
V3 TL 12.5704793322
V3 V3 0.0
V3 A32V 25.7599564036
V3 V5 8.72207454024
V3 TH 11.5773075718
V3 A9 25.5918970766
V3 AuRT 16.4614466247
V3 A1-2 15.251731763
V3 AI 17.2095079379
V3 IPro 14.9961331567
V3 STR 17.1528517747
V3 AuRM 14.2054348251
V3 TFO 9.67725505583
V3 OPro 18.9485148981
V3 PaIL 16.0749257626
V3 PaIM 17.2903944258
V3 AuCM 12.5000703377
V3 AuCL 12.1347838917
A32V S2I 12.6355802533
A32V AuRTM 19.0569188429
A32V AuRTL 17.3154738984
A32V OPAl 7.53610451031
A32V A6M 8.18794437123
A32V LIP 18.9455949179
A32V MIP 19.0275521692
A32V AuA1 16.4552093841
A32V S2PR 12.0753219704
A32V V1 25.8589612537
A32V PGa-IPa 17.9798662554
A32V V2 24.0129861338
A32V V6A 18.8111897501
A32V V4 23.5911231983
A32V A6Vb 9.30571938108
A32V A6Va 8.5082027966
A32V TPPro 17.1429950883
A32V A23a 15.0157059035
A32V A23b 15.9874368335
A32V A23c 11.840618401
A32V TPO 19.1026826442
A32V A13b 1.75038057136
A32V A13a 3.53087250331
A32V TF 22.2585751087
A32V GI 12.4743252332
A32V A25 3.70314728724
A32V AuAL 17.6783315893
A32V Gu 12.331977307
A32V A13M 4.86102003379
A32V A13L 6.37737268847
A32V A23V 20.4546714738
A32V TPt 15.3216636616
A32V Pir 18.5882135628
A32V A29d 15.0774879779
A32V A19M 20.6312247593
A32V A4c 9.00062165078
A32V APir 22.0219723657
A32V TPro 17.8041328373
A32V Ent 21.7283136375
A32V VIP 17.5092783883
A32V ReI 12.6136393931
A32V PF 13.4618983697
A32V PG 17.696667674
A32V PE 15.2103529679
A32V A47O 8.53020876068
A32V A47L 6.32635419403
A32V A47M 6.00876681333
A32V OPt 19.5965244627
A32V A32 3.08593323195
A32V A45 8.07871551244
A32V AuCPB 16.8280647117
A32V A8aV 6.59467964663
A32V A4ab 10.1602104657
A32V A8aD 5.5320820373
A32V V4T 21.1326945206
A32V S2PV 12.1536011144
A32V AuML 16.5244140574
A32V AuRPB 17.2266675176
A32V ProSt 20.146617828
A32V V3A 20.4001208314
A32V FST 19.2198346197
A32V PEC 17.5894438332
A32V A14C 3.4944265142
A32V A31 15.8425084895
A32V A30 15.7785805164
A32V A36 20.7184821672
A32V A35 21.1870016704
A32V TEO 22.8211019002
A32V A14R 2.1273978835
A32V ProM 9.71503973133
A32V AuR 17.4164814033
A32V A29a-c 19.9245195248
A32V V6 21.5276938005
A32V A6DR 6.71089198885
A32V A6DC 8.07566598593
A32V TE1 18.0297934046
A32V TE2 21.058092594
A32V TE3 20.0125120179
A32V TLO 24.0859115493
A32V A8b 6.13311982753
A32V PFG 15.6872080896
A32V A46V 5.39824113361
A32V A3b 12.1476344338
A32V A3a 10.9533921873
A32V A46D 4.16544219389
A32V DI 12.9737159538
A32V MST 17.0471686741
A32V AIP 16.8421714012
A32V A24a 4.80447110943
A32V A24c 7.85048852971
A32V A24b 6.47825455308
A32V A24d 9.68509129049
A32V A19DI 22.7476155627
A32V A11 3.2871107466
A32V A10 4.4792843648
A32V S2E 13.005552841
A32V PGM 18.8034937231
A32V A8C 7.46537917573
A32V TL 23.9373242607
A32V V3 25.7599564036
A32V A32V 0.0
A32V V5 19.029117588
A32V TH 24.9996609671
A32V A9 4.03757002289
A32V AuRT 20.1988879794
A32V A1-2 12.8859534092
A32V AI 13.4502963323
A32V IPro 15.0054236165
A32V STR 16.8330537887
A32V AuRM 17.3079492258
A32V TFO 22.6929504038
A32V OPro 11.4531373552
A32V PaIL 16.3732099864
A32V PaIM 15.8712477493
A32V AuCM 14.9205944219
A32V AuCL 16.2431535378
V5 S2I 7.9029075358
V5 AuRTM 10.2399255899
V5 AuRTL 10.9211930858
V5 OPAl 16.9969091718
V5 A6M 14.5601162003
V5 LIP 5.9343033455
V5 MIP 7.78629958449
V5 AuA1 7.29045895076
V5 S2PR 11.9570287738
V5 V1 12.7702686392
V5 PGa-IPa 6.99452167623
V5 V2 9.74531566067
V5 V6A 9.86953087105
V5 V4 7.10659544432
V5 A6Vb 14.5537777418
V5 A6Va 13.6956139814
V5 TPPro 13.588657832
V5 A23a 9.81188669353
V5 A23b 9.80574727409
V5 A23c 11.998052535
V5 TPO 9.92169643945
V5 A13b 19.3629001153
V5 A13a 19.0395023351
V5 TF 11.3857634665
V5 GI 9.50537085838
V5 A25 18.7475910308
V5 AuAL 8.86424581777
V5 Gu 12.5769241903
V5 A13M 16.6889887241
V5 A13L 15.4798481265
V5 A23V 8.61404650717
V5 TPt 4.59429549939
V5 Pir 14.9952892385
V5 A29d 9.34543525316
V5 A19M 9.26836700256
V5 A4c 11.5673755647
V5 APir 17.4015136094
V5 TPro 9.27724588178
V5 Ent 16.4321110933
V5 VIP 7.01399372038
V5 ReI 6.98919383823
V5 PF 7.615760341
V5 PG 5.05939720497
V5 PE 9.12400011783
V5 A47O 15.2871318611
V5 A47L 17.5421809238
V5 A47M 16.8502895098
V5 OPt 4.34846100129
V5 A32 18.6432140925
V5 A45 15.7635318209
V5 AuCPB 8.03389983126
V5 A8aV 15.9023301579
V5 A4ab 12.0009186329
V5 A8aD 16.2963732956
V5 V4T 3.89081540542
V5 S2PV 9.71769024192
V5 AuML 7.30140825852
V5 AuRPB 11.1097246441
V5 ProSt 7.72595294005
V5 V3A 7.98477626502
V5 FST 5.06967289387
V5 PEC 9.43477384796
V5 A14C 19.2178784687
V5 A31 10.2652457044
V5 A30 9.66628827792
V5 A36 13.9259355729
V5 A35 14.3929415992
V5 TEO 7.91393813414
V5 A14R 19.1567586305
V5 ProM 14.7183678685
V5 AuR 8.58064919234
V5 A29a-c 7.83933773484
V5 V6 9.98235952447
V5 A6DR 14.8188448956
V5 A6DC 13.0379188428
V5 TE1 12.5978417128
V5 TE2 10.881921094
V5 TE3 8.22059109293
V5 TLO 9.16560249447
V5 A8b 16.9984114114
V5 PFG 6.10682804721
V5 A46V 18.142663104
V5 A3b 8.98892231581
V5 A3a 10.0202678683
V5 A46D 18.1779606363
V5 DI 10.5447042922
V5 MST 4.4002231896
V5 AIP 7.24367961028
V5 A24a 15.9674923489
V5 A24c 15.0306554202
V5 A24b 15.9706936881
V5 A24d 13.769243855
V5 A19DI 6.61294516057
V5 A11 18.5064319235
V5 A10 19.6169113553
V5 S2E 8.52574207602
V5 PGM 9.10002733862
V5 A8C 13.3911081606
V5 TL 12.2384957514
V5 V3 8.72207454024
V5 A32V 19.029117588
V5 V5 0.0
V5 TH 11.0283831841
V5 A9 18.826133389
V5 AuRT 11.3807355027
V5 A1-2 8.25390802872
V5 AI 11.2822776614
V5 IPro 10.3284103177
V5 STR 12.6176395115
V5 AuRM 8.47331335817
V5 TFO 8.64366167326
V5 OPro 13.0192473943
V5 PaIL 11.477359988
V5 PaIM 12.7848434419
V5 AuCM 6.37580427066
V5 AuCL 6.08573777201
TH S2I 14.2991525022
TH AuRTM 11.4303136203
TH AuRTL 11.8488454258
TH OPAl 22.327914582
TH A6M 22.1607921775
TH LIP 13.6866199858
TH MIP 15.2626103476
TH AuA1 12.0981641816
TH S2PR 16.7492777498
TH V1 19.917092307
TH PGa-IPa 8.74587762249
TH V2 16.9464780379
TH V6A 17.3932023917
TH V4 8.57142564906
TH A6Vb 19.4922058634
TH A6Va 18.7456287009
TH TPPro 12.1383608229
TH A23a 19.0244473821
TH A23b 17.7774273651
TH A23c 20.492577879
TH TPO 9.88583307705
TH A13b 25.321611665
TH A13a 24.913085837
TH TF 5.28580118403
TH GI 14.1655517248
TH A25 24.6088613329
TH AuAL 12.1547309996
TH Gu 15.0704748117
TH A13M 22.1788932756
TH A13L 20.7641203143
TH A23V 15.9796431106
TH TPt 12.1423428195
TH Pir 10.9018186895
TH A29d 16.983956955
TH A19M 16.3560736819
TH A4c 17.6416975723
TH APir 9.36403582009
TH TPro 11.3682229695
TH Ent 7.18674292925
TH VIP 14.8382311544
TH ReI 12.5563006036
TH PF 15.8126137426
TH PG 14.3962999881
TH PE 18.2923356263
TH A47O 20.2714193184
TH A47L 22.9565437781
TH A47M 22.224124545
TH OPt 12.4208198382
TH A32 24.7877023791
TH A45 20.801868285
TH AuCPB 11.2367142057
TH A8aV 21.2875941325
TH A4ab 19.8638748503
TH A8aD 22.54836213
TH V4T 9.70967930089
TH S2PV 14.9434923279
TH AuML 11.9675046625
TH AuRPB 11.810383096
TH ProSt 15.075806967
TH V3A 15.1796448417
TH FST 8.43424634817
TH PEC 17.1164956576
TH A14C 25.0874759964
TH A31 18.3436470451
TH A30 17.3026161674
TH A36 7.40513950792
TH A35 6.62558690458
TH TEO 6.78994250797
TH A14R 25.0782024256
TH ProM 19.6511530031
TH AuR 12.0967177271
TH A29a-c 15.5806878615
TH V6 16.9157031386
TH A6DR 21.284607942
TH A6DC 20.1492518506
TH TE1 9.24524552084
TH TE2 6.52551390583
TH TE3 6.88490295541
TH TLO 3.10793028801
TH A8b 23.6163311562
TH PFG 14.8438145508
TH A46V 23.8949136686
TH A3b 16.9873510951
TH A3a 17.4232462894
TH A46D 24.2962359914
TH DI 13.3222142658
TH MST 11.3043567012
TH AIP 16.5800977798
TH A24a 23.1049279153
TH A24c 22.5803897621
TH A24b 23.3628492375
TH A24d 21.6745854138
TH A19DI 13.7399990626
TH A11 24.5285895221
TH A10 25.6419698413
TH S2E 15.8749328203
TH PGM 16.5702751065
TH A8C 19.3784083189
TH TL 3.21873217591
TH V3 11.5773075718
TH A32V 24.9996609671
TH V5 11.0283831841
TH TH 0.0
TH A9 25.0116285201
TH AuRT 12.5934001162
TH A1-2 16.434395165
TH AI 12.7855492543
TH IPro 10.4793635595
TH STR 11.9562276253
TH AuRM 11.9667025423
TH TFO 4.60690032181
TH OPro 14.8495370938
TH PaIL 11.4291077692
TH PaIM 11.9932175782
TH AuCM 11.6924879642
TH AuCL 11.6072996181
A9 S2I 12.5244123767
A9 AuRTM 19.1392038295
A9 AuRTL 17.4588714843
A9 OPAl 8.43975676014
A9 A6M 7.62174612509
A9 LIP 18.636832024
A9 MIP 18.8848192697
A9 AuA1 16.4446188534
A9 S2PR 12.2252868827
A9 V1 25.7372278706
A9 PGa-IPa 18.0839542419
A9 V2 23.861502723
A9 V6A 18.6915768322
A9 V4 23.4363407898
A9 A6Vb 9.24540028599
A9 A6Va 8.48646939355
A9 TPPro 17.2863689385
A9 A23a 14.9038749072
A9 A23b 15.8695166244
A9 A23c 11.5971735977
A9 TPO 19.1851825302
A9 A13b 4.40034714326
A9 A13a 5.87729925794
A9 TF 22.3950351309
A9 GI 12.5988180845
A9 A25 5.85444247473
A9 AuAL 17.9639002392
A9 Gu 12.4549209807
A9 A13M 6.15609354157
A9 A13L 6.7498472975
A9 A23V 20.3240131384
A9 TPt 15.1496357021
A9 Pir 18.7315640945
A9 A29d 14.9413407957
A9 A19M 20.512446944
A9 A4c 8.88317520816
A9 APir 22.1637530629
A9 TPro 18.0428429591
A9 Ent 21.8715624044
A9 VIP 17.3387917564
A9 ReI 12.6096707984
A9 PF 13.1570201459
A9 PG 17.3750175976
A9 PE 15.0439798762
A9 A47O 8.38450870018
A9 A47L 5.23505812788
A9 A47M 5.07662725853
A9 OPt 19.2834169348
A9 A32 2.74344107408
A9 A45 7.62186479876
A9 AuCPB 17.0077562791
A9 A8aV 5.95769521757
A9 A4ab 9.82626457651
A9 A8aD 4.53830642902
A9 V4T 20.9547433249
A9 S2PV 12.2231748339
A9 AuML 16.5243439791
A9 AuRPB 17.3679635771
A9 ProSt 19.9905696834
A9 V3A 20.2526823156
A9 FST 19.3681574681
A9 PEC 17.4675272266
A9 A14C 5.94502284293
A9 A31 15.6963496197
A9 A30 15.6442233192
A9 A36 20.8628106166
A9 A35 21.3303652952
A9 TEO 23.0051745716
A9 A14R 4.92160338792
A9 ProM 9.73192574255
A9 AuR 17.6881765632
A9 A29a-c 19.7692184631
A9 V6 21.4096114746
A9 A6DR 6.06777838092
A9 A6DC 7.65185810162
A9 TE1 18.1734281953
A9 TE2 21.1845632239
A9 TE3 20.0672442073
A9 TLO 24.4218612232
A9 A8b 5.05763463818
A9 PFG 15.3828139541
A9 A46V 4.04426541622
A9 A3b 11.8172357928
A9 A3a 10.6546234812
A9 A46D 2.30593978996
A9 DI 13.1148968434
A9 MST 16.9121032618
A9 AIP 16.5289007013
A9 A24a 5.28548924724
A9 A24c 7.38650965855
A9 A24b 6.97159131237
A9 A24d 9.3667249924
A9 A19DI 22.426925175
A9 A11 3.1649942957
A9 A10 2.98105111009
A9 S2E 12.8137208502
A9 PGM 18.6875096413
A9 A8C 7.27462098895
A9 TL 24.076822566
A9 V3 25.5918970766
A9 A32V 4.03757002289
A9 V5 18.826133389
A9 TH 25.0116285201
A9 A9 0.0
A9 AuRT 20.2750442398
A9 A1-2 12.5599301215
A9 AI 13.5960745397
A9 IPro 15.1590625244
A9 STR 16.9765750939
A9 AuRM 17.5835209962
A9 TFO 23.1045667002
A9 OPro 11.6212674977
A9 PaIL 16.5145011575
A9 PaIM 16.0144807495
A9 AuCM 14.9102231931
A9 AuCL 16.2117974953
AuRT S2I 9.99434693506
AuRT AuRTM 1.51795526001
AuRT AuRTL 1.53769037606
AuRT OPAl 15.9008851675
AuRT A6M 17.5618201074
AuRT LIP 14.7033569433
AuRT MIP 16.4231843815
AuRT AuA1 5.68181114778
AuRT S2PR 9.70859197347
AuRT V1 22.3400908106
AuRT PGa-IPa 7.06576172489
AuRT V2 19.411915204
AuRT V6A 17.9863353276
AuRT V4 13.5086145778
AuRT A6Vb 13.0068036586
AuRT A6Va 12.3284780208
AuRT TPPro 6.27207310411
AuRT A23a 16.2046435801
AuRT A23b 16.6513903614
AuRT A23c 16.7446918643
AuRT TPO 4.48993387699
AuRT A13b 20.5185179616
AuRT A13a 20.1323239542
AuRT TF 9.6101359221
AuRT GI 8.07447690226
AuRT A25 19.8381186829
AuRT AuAL 4.15660980682
AuRT Gu 8.56100248614
AuRT A13M 16.8016995233
AuRT A13L 14.3273018472
AuRT A23V 17.3872592564
AuRT TPt 8.99790023686
AuRT Pir 8.05750959304
AuRT A29d 15.3091103239
AuRT A19M 18.1182638734
AuRT A4c 13.2226616527
AuRT APir 11.2933546593
AuRT TPro 2.65307547635
AuRT Ent 10.9976706807
AuRT VIP 15.0067492911
AuRT ReI 8.20401793753
AuRT PF 12.08448503
AuRT PG 13.1025567443
AuRT PE 15.4572481164
AuRT A47O 13.7872143634
AuRT A47L 17.5366263564
AuRT A47M 16.818093395
AuRT OPt 13.7694996481
AuRT A32 20.0197537212
AuRT A45 14.3499569065
AuRT AuCPB 4.70846868689
AuRT A8aV 15.9185851296
AuRT A4ab 15.8414125482
AuRT A8aD 18.1224195157
AuRT V4T 12.5734052274
AuRT S2PV 10.482054076
AuRT AuML 5.70271067509
AuRT AuRPB 2.29203821002
AuRT ProSt 16.5572508028
AuRT V3A 17.0561167523
AuRT FST 9.23958343562
AuRT PEC 17.1305201335
AuRT A14C 20.3060391873
AuRT A31 17.0184092611
AuRT A30 16.5838697938
AuRT A36 9.24276095154
AuRT A35 10.063684363
AuRT TEO 11.7338696401
AuRT A14R 20.2872450296
AuRT ProM 13.1626671033
AuRT AuR 4.11613756575
AuRT A29a-c 16.4753364309
AuRT V6 19.0786169852
AuRT A6DR 16.9465085638
AuRT A6DC 15.3993817008
AuRT TE1 7.26340313965
AuRT TE2 8.10759945599
AuRT TE3 8.11565447911
AuRT TLO 12.2481955382
AuRT A8b 19.2561317731
AuRT PFG 12.0732439764
AuRT A46V 19.2290601408
AuRT A3b 12.9995592487
AuRT A3a 12.7718205825
AuRT A46D 19.5228075874
AuRT DI 6.79314836236
AuRT MST 8.7467240782
AuRT AIP 14.2423260389
AuRT A24a 18.360175789
AuRT A24c 17.8857960088
AuRT A24b 18.5564046631
AuRT A24d 17.6587709457
AuRT A19DI 16.4012323808
AuRT A11 19.739440994
AuRT A10 20.836661688
AuRT S2E 11.7520210759
AuRT PGM 17.402113373
AuRT A8C 14.6168295342
AuRT TL 11.3184516461
AuRT V3 16.4614466247
AuRT A32V 20.1988879794
AuRT V5 11.3807355027
AuRT TH 12.5934001162
AuRT A9 20.2750442398
AuRT AuRT 0.0
AuRT A1-2 12.5836821766
AuRT AI 6.26158807878
AuRT IPro 3.5180935695
AuRT STR 4.25462942564
AuRT AuRM 3.96866009464
AuRT TFO 10.9316427611
AuRT OPro 8.33172649905
AuRT PaIL 2.46014114974
AuRT PaIM 5.00334225906
AuRT AuCM 6.42366760183
AuRT AuCL 6.8282212436
A1-2 S2I 3.8663685937
A1-2 AuRTM 11.4510710247
A1-2 AuRTL 12.1478065256
A1-2 OPAl 11.486512025
A1-2 A6M 7.9359178885
A1-2 LIP 7.75942174681
A1-2 MIP 8.62941230991
A1-2 AuA1 8.23011527511
A1-2 S2PR 8.27810617084
A1-2 V1 15.5435022267
A1-2 PGa-IPa 9.6500314024
A1-2 V2 13.2557833227
A1-2 V6A 9.20931579149
A1-2 V4 13.3747154604
A1-2 A6Vb 9.4678321083
A1-2 A6Va 8.42064683042
A1-2 TPPro 12.563780017
A1-2 A23a 6.38561964071
A1-2 A23b 6.97424943698
A1-2 A23c 5.94204933235
A1-2 TPO 11.4639962715
A1-2 A13b 13.2366226713
A1-2 A13a 13.0596459526
A1-2 TF 14.4314419124
A1-2 GI 7.09133830439
A1-2 A25 12.6463572453
A1-2 AuAL 9.86793385713
A1-2 Gu 9.98001192982
A1-2 A13M 10.9150998085
A1-2 A13L 9.85166640407
A1-2 A23V 10.0635585042
A1-2 TPt 5.06529360924
A1-2 Pir 14.0095126673
A1-2 A29d 6.06476253735
A1-2 A19M 10.4759741812
A1-2 A4c 5.77868879685
A1-2 APir 19.0371790659
A1-2 TPro 10.0957921559
A1-2 Ent 18.2909970829
A1-2 VIP 6.90302543326
A1-2 ReI 4.70719416901
A1-2 PF 1.89725658253
A1-2 PG 6.36502848941
A1-2 PE 5.51574872801
A1-2 A47O 10.0234350953
A1-2 A47L 11.7277927716
A1-2 A47M 11.0668202893
A1-2 OPt 8.30323543335
A1-2 A32 12.3847068981
A1-2 A45 10.3434143121
A1-2 AuCPB 9.14138891359
A1-2 A8aV 10.1431716754
A1-2 A4ab 5.3348234754
A1-2 A8aD 10.0325675872
A1-2 V4T 10.5218789767
A1-2 S2PV 6.14506133648
A1-2 AuML 8.31491747048
A1-2 AuRPB 12.3512003003
A1-2 ProSt 9.58006404548
A1-2 V3A 9.83917295332
A1-2 FST 9.82749876252
A1-2 PEC 8.0791356893
A1-2 A14C 13.1735303315
A1-2 A31 7.03172743458
A1-2 A30 7.11046497606
A1-2 A36 15.8044167932
A1-2 A35 16.4783069966
A1-2 TEO 13.4291395768
A1-2 A14R 13.1278008553
A1-2 ProM 9.62784500578
A1-2 AuR 9.57397555685
A1-2 A29a-c 9.48898387747
A1-2 V6 11.4727939129
A1-2 A6DR 8.41514946064
A1-2 A6DC 6.56358908118
A1-2 TE1 14.3266139663
A1-2 TE2 13.2578579151
A1-2 TE3 11.6131735165
A1-2 TLO 14.9503958486
A1-2 A8b 10.4606077968
A1-2 PFG 4.38149682373
A1-2 A46V 12.1629819398
A1-2 A3b 1.91237333029
A1-2 A3a 3.47327213429
A1-2 A46D 11.9835367583
A1-2 DI 8.56397525157
A1-2 MST 7.20295244156
A1-2 AIP 5.70144414805
A1-2 A24a 9.4278330159
A1-2 A24c 8.42839979182
A1-2 A24b 9.4100814368
A1-2 A24d 7.22902041375
A1-2 A19DI 11.4460524814
A1-2 A11 12.4070842289
A1-2 A10 13.5004916172
A1-2 S2E 3.2985835381
A1-2 PGM 8.97953831024
A1-2 A8C 7.55481590148
A1-2 TL 16.0494782288
A1-2 V3 15.251731763
A1-2 A32V 12.8859534092
A1-2 V5 8.25390802872
A1-2 TH 16.434395165
A1-2 A9 12.5599301215
A1-2 AuRT 12.5836821766
A1-2 A1-2 0.0
A1-2 AI 9.19395681365
A1-2 IPro 9.43976776119
A1-2 STR 14.193385224
A1-2 AuRM 9.46950296999
A1-2 TFO 13.7653368275
A1-2 OPro 10.7267486843
A1-2 PaIL 12.2964858527
A1-2 PaIM 11.3122625497
A1-2 AuCM 6.7940636537
A1-2 AuCL 7.6132279231
AI S2I 6.79981378927
AI AuRTM 5.22057368528
AI AuRTL 5.23385113546
AI OPAl 10.9956245026
AI A6M 11.915401997
AI LIP 13.7674765254
AI MIP 15.2997078229
AI AuA1 7.6356388251
AI S2PR 4.7543183724
AI V1 21.718098464
AI PGa-IPa 8.82475096344
AI V2 18.9269492151
AI V6A 16.570023894
AI V4 14.571422145
AI A6Vb 8.11076628379
AI A6Va 7.43367376809
AI TPPro 4.74118318733
AI A23a 13.861207428
AI A23b 14.4618270426
AI A23c 12.6240969921
AI TPO 5.62787138513
AI A13b 13.7678531277
AI A13a 13.3664226622
AI TF 9.38175395842
AI GI 3.60608731118
AI A25 13.0686384675
AI AuAL 7.39375749311
AI Gu 2.49025553718
AI A13M 10.8881480347
AI A13L 9.42691288259
AI A23V 16.45690874
AI TPt 8.02743376319
AI Pir 6.18227656539
AI A29d 13.248552319
AI A19M 17.1135457326
AI A4c 6.92059295854
AI APir 9.65459020445
AI TPro 5.79452107787
AI Ent 9.36538293831
AI VIP 13.7231089925
AI ReI 5.17381564208
AI PF 9.14890913463
AI PG 12.1233648759
AI PE 13.1473662223
AI A47O 8.89324452042
AI A47L 11.641584266
AI A47M 10.9137681558
AI OPt 13.21533565
AI A32 13.3136344917
AI A45 9.4561786477
AI AuCPB 8.0655327105
AI A8aV 10.0111081819
AI A4ab 10.7995568256
AI A8aD 11.3418395838
AI V4T 12.9329477556
AI S2PV 5.43703832989
AI AuML 7.63672280318
AI AuRPB 5.14597458213
AI ProSt 15.7148601368
AI V3A 16.167692085
AI FST 10.1859073359
AI PEC 15.3756813217
AI A14C 13.5407155773
AI A31 14.722634328
AI A30 14.2889606982
AI A36 8.3569962785
AI A35 8.82688373732
AI TEO 12.5682355857
AI A14R 13.5259648203
AI ProM 8.26832524768
AI AuR 8.66394423471
AI A29a-c 15.6220509113
AI V6 18.1294173293
AI A6DR 10.5278109025
AI A6DC 9.48742673767
AI TE1 5.67478141797
AI TE2 7.94548666657
AI TE3 8.92186702925
AI TLO 12.54170786
AI A8b 12.8068985133
AI PFG 10.5570369128
AI A46V 12.4429338667
AI A3b 8.96779053791
AI A3a 8.0512225952
AI A46D 12.8182324782
AI DI 2.09200168336
AI MST 8.56188749653
AI AIP 12.7646905413
AI A24a 12.0945121524
AI A24c 12.1166472525
AI A24b 12.6111961246
AI A24d 12.269721158
AI A19DI 16.1529420964
AI A11 13.0047137733
AI A10 14.0841123289
AI S2E 8.12935928536
AI PGM 16.0429317656
AI A8C 8.09132168132
AI TL 11.4257517779
AI V3 17.2095079379
AI A32V 13.4502963323
AI V5 11.2822776614
AI TH 12.7855492543
AI A9 13.5960745397
AI AuRT 6.26158807878
AI A1-2 9.19395681365
AI AI 0.0
AI IPro 3.36341347027
AI STR 4.48026135938
AI AuRM 8.57571950202
AI TFO 11.7460239807
AI OPro 2.94144529782
AI PaIL 4.72023830219
AI PaIM 3.42843930538
AI AuCM 6.41509861716
AI AuCL 7.60667700377
IPro S2I 6.87948229908
IPro AuRTM 2.33875351438
IPro AuRTL 2.74073661341
IPro OPAl 12.5408693426
IPro A6M 13.42402133
IPro LIP 13.7702667826
IPro MIP 15.5059816944
IPro AuA1 5.21645037007
IPro S2PR 6.46202030636
IPro V1 21.3281760494
IPro PGa-IPa 5.65393194224
IPro V2 18.3837653104
IPro V6A 16.586410323
IPro V4 11.9689193762
IPro A6Vb 9.64262213151
IPro A6Va 8.9694511778
IPro TPPro 5.46618370519
IPro A23a 14.6420140497
IPro A23b 15.1365748234
IPro A23c 13.3920585953
IPro TPO 2.57704919939
IPro A13b 15.3214280487
IPro A13a 14.9174626071
IPro TF 7.47043543698
IPro GI 4.3420582393
IPro A25 14.6223822551
IPro AuAL 3.93731682452
IPro Gu 5.6430383007
IPro A13M 12.4337844762
IPro A13L 10.9657486737
IPro A23V 16.4281113669
IPro TPt 8.1434377701
IPro Pir 6.96601540163
IPro A29d 13.7924213408
IPro A19M 17.1593260919
IPro A4c 8.55920046879
IPro APir 9.51990858208
IPro TPro 2.38190482207
IPro Ent 9.16071376701
IPro VIP 14.0774441034
IPro ReI 5.08626284547
IPro PF 9.20120993847
IPro PG 12.1853102835
IPro PE 13.9099288288
IPro A47O 10.4247770666
IPro A47L 13.1804845904
IPro A47M 12.4496119764
IPro OPt 12.7817946435
IPro A32 14.8719727988
IPro A45 10.9870280269
IPro AuCPB 4.05460672143
IPro A8aV 11.5446023876
IPro A4ab 11.8661420141
IPro A8aD 13.2204103198
IPro V4T 11.3288814846
IPro S2PV 6.12408258957
IPro AuML 5.38953059383
IPro AuRPB 2.7382083477
IPro ProSt 15.5906165333
IPro V3A 16.094809118
IPro FST 7.86155250061
IPro PEC 15.6448554081
IPro A14C 15.0904420326
IPro A31 15.4349009502
IPro A30 14.8173460545
IPro A36 7.00339059698
IPro A35 7.55078557766
IPro TEO 9.88102472852
IPro A14R 15.0811827679
IPro ProM 9.80035321417
IPro AuR 3.92445827524
IPro A29a-c 15.517828903
IPro V6 18.1190336717
IPro A6DR 12.301226885
IPro A6DC 11.0718774091
IPro TE1 5.25208483658
IPro TE2 5.9688137476
IPro TE3 6.25704085874
IPro TLO 10.3930347947
IPro A8b 14.612159612
IPro PFG 10.5646187309
IPro A46V 13.9817412669
IPro A3b 9.48777107407
IPro A3a 9.00598092885
IPro A46D 14.3758988021
IPro DI 3.52648495302
IPro MST 7.94761338741
IPro AIP 12.7498119671
IPro A24a 13.8681117373
IPro A24c 13.6868910391
IPro A24b 14.2429466542
IPro A24d 13.5456959965
IPro A19DI 15.30856069
IPro A11 14.559307949
IPro A10 15.6318219756
IPro S2E 8.29372441595
IPro PGM 16.4770870374
IPro A8C 9.94736567197
IPro TL 9.19232247147
IPro V3 14.9961331567
IPro A32V 15.0054236165
IPro V5 10.3284103177
IPro TH 10.4793635595
IPro A9 15.1590625244
IPro AuRT 3.5180935695
IPro A1-2 9.43976776119
IPro AI 3.36341347027
IPro IPro 0.0
IPro STR 3.73229096486
IPro AuRM 3.77068904244
IPro TFO 9.0749303444
IPro OPro 5.40621497797
IPro PaIL 2.43269119861
IPro PaIM 4.65657343443
IPro AuCM 6.66344150795
IPro AuCL 6.70465562639
STR S2I 10.6345677396
STR AuRTM 3.28467970906
STR AuRTL 3.18468036006
STR OPAl 14.3761542709
STR A6M 15.2896029581
STR LIP 16.1055728424
STR MIP 17.8571890813
STR AuA1 8.69754621577
STR S2PR 8.16762721645
STR V1 23.6336553428
STR PGa-IPa 7.82942182542
STR V2 20.6806261006
STR V6A 19.4482175683
STR V4 14.1047049895
STR A6Vb 11.4964422327
STR A6Va 10.8177950493
STR TPPro 3.64351549401
STR A23a 17.7715689867
STR A23b 18.1366522289
STR A23c 17.1574422028
STR TPO 4.68262092448
STR A13b 17.1489379479
STR A13a 16.7467076482
STR TF 8.52679693602
STR GI 6.72632504826
STR A25 16.4510882624
STR AuAL 5.8160306306
STR Gu 6.87739230214
STR A13M 14.2717284555
STR A13L 12.8099037833
STR A23V 18.7565203619
STR TPt 10.5175883638
STR Pir 5.50679704977
STR A29d 16.7942171272
STR A19M 19.4873451369
STR A4c 10.2958002682
STR APir 8.80898636079
STR TPro 4.24814595234
STR Ent 8.52070176767
STR VIP 16.4594562836
STR ReI 8.12176824434
STR PF 13.6815599812
STR PG 14.5376588202
STR PE 16.9929689617
STR A47O 12.2769260429
STR A47L 15.024992959
STR A47M 14.2957318794
STR OPt 15.0977408024
STR A32 16.6938612987
STR A45 12.8387410348
STR AuCPB 6.69662401696
STR A8aV 13.3924299567
STR A4ab 14.1628106738
STR A8aD 14.7222424604
STR V4T 13.5484036096
STR S2PV 8.70128655823
STR AuML 8.6253841562
STR AuRPB 3.12303398851
STR ProSt 17.9187068557
STR V3A 18.426567879
STR FST 10.0449328127
STR PEC 18.5988346405
STR A14C 16.9201079405
STR A31 18.5106751551
STR A30 18.06072074
STR A36 7.43029610861
STR A35 7.9874473191
STR TEO 11.742102451
STR A14R 16.910674859
STR ProM 11.6541781103
STR AuR 5.78813513168
STR A29a-c 17.8469230239
STR V6 20.4470916984
STR A6DR 13.9062622538
STR A6DC 12.8634031653
STR TE1 4.836749005
STR TE2 7.09605553709
STR TE3 8.09790529906
STR TLO 11.7164503017
STR A8b 16.1870979544
STR PFG 13.5552271215
STR A46V 15.8244677672
STR A3b 12.2777086011
STR A3a 11.4074672599
STR A46D 16.2008622319
STR DI 5.33351505771
STR MST 10.2691264357
STR AIP 15.7136774508
STR A24a 15.4713512589
STR A24c 15.4937283485
STR A24b 15.9864665853
STR A24d 15.6412328837
STR A19DI 17.5874365075
STR A11 16.3867489229
STR A10 17.4674693077
STR S2E 12.1544621072
STR PGM 18.8556816946
STR A8C 11.4686363351
STR TL 10.574895078
STR V3 17.1528517747
STR A32V 16.8330537887
STR V5 12.6176395115
STR TH 11.9562276253
STR A9 16.9765750939
STR AuRT 4.25462942564
STR A1-2 14.193385224
STR AI 4.48026135938
STR IPro 3.73229096486
STR STR 0.0
STR AuRM 5.63685125913
STR TFO 10.9172352269
STR OPro 6.50448186115
STR PaIL 1.90732345148
STR PaIM 2.43967204997
STR AuCM 8.96634107663
STR AuCL 9.21083157053
AuRM S2I 6.90723445776
AuRM AuRTM 2.87768421583
AuRM AuRTL 3.60385701491
AuRM OPAl 14.8970859183
AuRM A6M 14.4742887273
AuRM LIP 11.6299701971
AuRM MIP 13.3416956055
AuRM AuA1 2.75373870004
AuRM S2PR 9.35676206837
AuRM V1 19.3506637771
AuRM PGa-IPa 5.36421366136
AuRM V2 16.4514995367
AuRM V6A 14.8994111442
AuRM V4 11.4641458387
AuRM A6Vb 12.0771219172
AuRM A6Va 11.3272698096
AuRM TPPro 8.40059747084
AuRM A23a 13.0952183349
AuRM A23b 13.5552937028
AuRM A23c 13.6296839673
AuRM TPO 4.39862173022
AuRM A13b 17.6248934992
AuRM A13a 17.1958496559
AuRM TF 8.94901649312
AuRM GI 6.77484604577
AuRM A25 16.8963020709
AuRM AuAL 1.46211160148
AuRM Gu 9.82911700199
AuRM A13M 14.7356092121
AuRM A13L 13.34250473
AuRM A23V 14.3452137455
AuRM TPt 5.85820739105
AuRM Pir 9.92083614084
AuRM A29d 12.2141371191
AuRM A19M 15.0681588967
AuRM A4c 10.239081269
AuRM APir 12.411972241
AuRM TPro 1.85753539921
AuRM Ent 11.5865980846
AuRM VIP 11.9234706455
AuRM ReI 5.17290012236
AuRM PF 8.97163284326
AuRM PG 10.0154817481
AuRM PE 12.3451061776
AuRM A47O 12.8547740744
AuRM A47L 15.5205061964
AuRM A47M 14.7922570536
AuRM OPt 10.7497209567
AuRM A32 17.2478651621
AuRM A45 13.3837388604
AuRM AuCPB 2.34120430724
AuRM A8aV 13.8595218959
AuRM A4ab 12.7257545934
AuRM A8aD 15.1481870386
AuRM V4T 9.97300943123
AuRM S2PV 7.5275379196
AuRM AuML 2.81828705647
AuRM AuRPB 3.90169612662
AuRM ProSt 13.525228639
AuRM V3A 14.0073838942
AuRM FST 7.03744009316
AuRM PEC 14.044668468
AuRM A14C 17.3698570859
AuRM A31 13.8963937065
AuRM A30 13.2553049473
AuRM A36 9.41352323166
AuRM A35 9.95852329697
AuRM TEO 10.3381090228
AuRM A14R 17.3668164237
AuRM ProM 12.2364193977
AuRM AuR 0.374496446642
AuRM A29a-c 13.4356022414
AuRM V6 16.0304209254
AuRM A6DR 13.8966963862
AuRM A6DC 12.3366808059
AuRM TE1 7.8051382987
AuRM TE2 7.64268435142
AuRM TE3 6.89250687623
AuRM TLO 10.9959894594
AuRM A8b 16.2020844356
AuRM PFG 8.97420228323
AuRM A46V 16.3011843666
AuRM A3b 9.88491899673
AuRM A3a 9.6897116377
AuRM A46D 16.7606306169
AuRM DI 7.7914894542
AuRM MST 5.64766759429
AuRM AIP 11.1494583782
AuRM A24a 15.3013118272
AuRM A24c 14.8093801391
AuRM A24b 15.4902400573
AuRM A24d 14.5422097883
AuRM A19DI 13.5106409389
AuRM A11 16.9247585149
AuRM A10 18.0267468242
AuRM S2E 8.63496210923
AuRM PGM 14.3193231437
AuRM A8C 11.8413620103
AuRM TL 10.6348441712
AuRM V3 14.2054348251
AuRM A32V 17.3079492258
AuRM V5 8.47331335817
AuRM TH 11.9667025423
AuRM A9 17.5835209962
AuRM AuRT 3.96866009464
AuRM A1-2 9.46950296999
AuRM AI 8.57571950202
AuRM IPro 3.77068904244
AuRM STR 5.63685125913
AuRM AuRM 0.0
AuRM TFO 9.67357323187
AuRM OPro 10.267043803
AuRM PaIL 3.981292051
AuRM PaIM 6.34942424941
AuRM AuCM 3.5774815249
AuRM AuCL 4.01634011189
TFO S2I 12.048843469
TFO AuRTM 9.77395592854
TFO AuRTL 10.2563632942
TFO OPAl 20.188856479
TFO A6M 19.5691830022
TFO LIP 12.747299034
TFO MIP 14.4495593
TFO AuA1 9.63914830734
TFO S2PR 14.2822359861
TFO V1 18.3102950314
TFO PGa-IPa 6.32484691787
TFO V2 15.2465415383
TFO V6A 16.5570907584
TFO V4 6.42393413598
TFO A6Vb 17.0249824312
TFO A6Va 16.2761116983
TFO TPPro 11.106994196
TFO A23a 16.360649976
TFO A23b 16.5499266242
TFO A23c 17.820269985
TFO TPO 8.39022684285
TFO A13b 23.0098739273
TFO A13a 22.5989875031
TFO TF 5.34805378623
TFO GI 11.6954811023
TFO A25 22.2954091989
TFO AuAL 9.85950048824
TFO Gu 14.7511132641
TFO A13M 20.022653028
TFO A13L 18.3355848033
TFO A23V 15.1817513272
TFO TPt 9.4700300766
TFO Pir 12.3445244459
TFO A29d 15.3149739735
TFO A19M 15.8529672851
TFO A4c 15.4733257607
TFO APir 11.5966010016
TFO TPro 9.08795563082
TFO Ent 9.41923974534
TFO VIP 13.8224646044
TFO ReI 10.102501356
TFO PF 13.1404487983
TFO PG 12.0030998769
TFO PE 15.6267172835
TFO A47O 17.8036019722
TFO A47L 20.845674806
TFO A47M 20.0995204634
TFO OPt 11.1925219026
TFO A32 22.778193356
TFO A45 18.3357672794
TFO AuCPB 8.98359952949
TFO A8aV 19.1553226026
TFO A4ab 17.2460214829
TFO A8aD 20.7538359067
TFO V4T 7.74469864013
TFO S2PV 12.4719494619
TFO AuML 9.50806346687
TFO AuRPB 10.3266080122
TFO ProSt 14.2810533592
TFO V3A 14.6118028212
TFO FST 5.75669122929
TFO PEC 16.1863657785
TFO A14C 22.7738030199
TFO A31 16.9784859878
TFO A30 16.3108970638
TFO A36 8.60028390059
TFO A35 8.54139530564
TFO TEO 4.0444034622
TFO A14R 22.761077439
TFO ProM 17.1822674631
TFO AuR 9.80087977726
TFO A29a-c 14.4523894407
TFO V6 16.4616301877
TFO A6DR 19.3948174857
TFO A6DC 17.7129673423
TFO TE1 9.10094636156
TFO TE2 5.91533566801
TFO TE3 4.59774218512
TFO TLO 3.23789992139
TFO A8b 21.6648298464
TFO PFG 12.1742353579
TFO A46V 21.7219462305
TFO A3b 14.3431712095
TFO A3a 14.8537968445
TFO A46D 22.2358893922
TFO DI 12.7159662497
TFO MST 8.6292886529
TFO AIP 13.9200053007
TFO A24a 20.7114106133
TFO A24c 19.9965143486
TFO A24b 20.7973866459
TFO A24d 19.0617661031
TFO A19DI 11.9882945801
TFO A11 22.3989381563
TFO A10 23.5080012043
TFO S2E 13.2957864881
TFO PGM 15.7330502168
TFO A8C 17.2185352977
TFO TL 4.62434215699
TFO V3 9.67725505583
TFO A32V 22.6929504038
TFO V5 8.64366167326
TFO TH 4.60690032181
TFO A9 23.1045667002
TFO AuRT 10.9316427611
TFO A1-2 13.7653368275
TFO AI 11.7460239807
TFO IPro 9.0749303444
TFO STR 10.9172352269
TFO AuRM 9.67357323187
TFO TFO 0.0
TFO OPro 13.8104787704
TFO PaIL 10.0120346633
TFO PaIM 10.9465173154
TFO AuCM 9.27827923289
TFO AuCL 9.13685712364
OPro S2I 8.4884983384
OPro AuRTM 7.2928792653
OPro AuRTL 7.30297398924
OPro OPAl 1.83045799772
OPro A6M 10.9215110002
OPro LIP 15.4986001728
OPro MIP 17.0280599001
OPro AuA1 9.37418544787
OPro S2PR 6.19989738681
OPro V1 23.4491533745
OPro PGa-IPa 10.714825068
OPro V2 20.6604767308
OPro V6A 18.2736932144
OPro V4 16.3091738008
OPro A6Vb 6.14205817456
OPro A6Va 5.76595208512
OPro TPPro 6.75914210012
OPro A23a 15.3862017331
OPro A23b 16.1069066572
OPro A23c 13.5224456482
OPro TPO 7.70109199637
OPro A13b 11.7673033361
OPro A13a 11.3536953048
OPro TF 11.4376187935
OPro GI 5.23746773078
OPro A25 11.057146901
OPro AuAL 10.6472451082
OPro Gu 1.55172369667
OPro A13M 8.85869417284
OPro A13L 7.33974392167
OPro A23V 18.1834931336
OPro TPt 9.74752545278
OPro Pir 8.19732763028
OPro A29d 15.0387785266
OPro A19M 18.8402242015
OPro A4c 6.71161207274
OPro APir 11.6778045252
OPro TPro 7.87517347768
OPro Ent 11.3854487418
OPro VIP 15.4401309876
OPro ReI 6.88754253586
OPro PF 10.6777122223
OPro PG 13.8529720704
OPro PE 14.7850427016
OPro A47O 2.11651119092
OPro A47L 9.56581444996
OPro A47M 8.82912860825
OPro OPt 14.9508013286
OPro A32 11.3297705296
OPro A45 7.3430717044
OPro AuCPB 9.80615237941
OPro A8aV 7.99933385356
OPro A4ab 11.6051167343
OPro A8aD 9.57356427317
OPro V4T 14.6706319605
OPro S2PV 6.99840450511
OPro AuML 9.37298626349
OPro AuRPB 7.21258077702
OPro ProSt 17.4445027858
OPro V3A 17.8927139775
OPro FST 11.9258247899
OPro PEC 17.1916625695
OPro A14C 11.525234507
OPro A31 16.2468884036
OPro A30 16.0824224061
OPro A36 10.3771361445
OPro A35 10.8497193149
OPro TEO 14.9762693869
OPro A14R 11.524215384
OPro ProM 2.62046328592
OPro AuR 10.3741950991
OPro A29a-c 17.351034343
OPro V6 19.8571422338
OPro A6DR 9.11052859794
OPro A6DC 8.57605020629
OPro TE1 7.69877692178
OPro TE2 10.002259862
OPro TE3 10.9909644367
OPro TLO 14.6090550009
OPro A8b 11.2022921717
OPro PFG 12.2786085759
OPro A46V 10.3947139368
OPro A3b 10.492398234
OPro A3a 9.55514779386
OPro A46D 10.8291178622
OPro DI 3.79974179765
OPro MST 10.299005824
OPro AIP 14.4745740449
OPro A24a 10.5784690831
OPro A24c 11.0206637839
OPro A24b 11.3867255829
OPro A24d 11.6421245052
OPro A19DI 17.8857166369
OPro A11 11.006591758
OPro A10 12.0586882259
OPro S2E 9.66550878625
OPro PGM 17.7666095534
OPro A8C 6.64399924104
OPro TL 13.483158792
OPro V3 18.9485148981
OPro A32V 11.4531373552
OPro V5 13.0192473943
OPro TH 14.8495370938
OPro A9 11.6212674977
OPro AuRT 8.33172649905
OPro A1-2 10.7267486843
OPro AI 2.94144529782
OPro IPro 5.40621497797
OPro STR 6.50448186115
OPro AuRM 10.267043803
OPro TFO 13.8104787704
OPro OPro 0.0
OPro PaIL 6.76411130858
OPro PaIM 5.43382188076
OPro AuCM 8.14735893997
OPro AuCL 9.34096731876
PaIL S2I 9.71060541239
PaIL AuRTM 1.55798718866
PaIL AuRTL 1.32919340603
PaIL OPAl 13.9160291542
PaIL A6M 14.8241884654
PaIL LIP 14.3774125741
PaIL MIP 16.1020673664
PaIL AuA1 5.65886991317
PaIL S2PR 7.7396860375
PaIL V1 22.0634707379
PaIL PGa-IPa 6.72989863417
PaIL V2 19.3069624168
PaIL V6A 17.6692828619
PaIL V4 13.0351056947
PaIL A6Vb 11.0369940956
PaIL A6Va 10.3574402979
PaIL TPPro 4.12277541071
PaIL A23a 15.9103681583
PaIL A23b 16.3412460219
PaIL A23c 16.455166747
PaIL TPO 3.49617557164
PaIL A13b 16.687312917
PaIL A13a 16.2855593072
PaIL TF 8.26859415563
PaIL GI 6.10581880066
PaIL A25 15.9884264807
PaIL AuAL 4.16525228006
PaIL Gu 6.58375752532
PaIL A13M 13.8092224817
PaIL A13L 12.3470276011
PaIL A23V 17.0582300794
PaIL TPt 8.69273361792
PaIL Pir 5.92912751785
PaIL A29d 14.9990711086
PaIL A19M 17.7891394172
PaIL A4c 9.82861404376
PaIL APir 9.18869621216
PaIL TPro 2.61698430548
PaIL Ent 8.89189703071
PaIL VIP 14.6876582879
PaIL ReI 7.91962110459
PaIL PF 11.7951163023
PaIL PG 12.7811651241
PaIL PE 15.1584952743
PaIL A47O 11.8183156143
PaIL A47L 14.5650103444
PaIL A47M 13.8339221646
PaIL OPt 13.4604975083
PaIL A32 16.2323650208
PaIL A45 12.3811570296
PaIL AuCPB 4.60897363749
PaIL A8aV 12.9307617193
PaIL A4ab 15.560322981
PaIL A8aD 14.2590379618
PaIL V4T 12.4523380188
PaIL S2PV 8.06969693569
PaIL AuML 5.67077194506
PaIL AuRPB 1.40904456274
PaIL ProSt 16.2267161372
PaIL V3A 16.7275548961
PaIL FST 8.95555224904
PaIL PEC 16.8153805646
PaIL A14C 16.4598693784
PaIL A31 16.7108753934
PaIL A30 16.2697685351
PaIL A36 7.38978646468
PaIL A35 8.09465528395
PaIL TEO 10.8179889478
PaIL A14R 16.4463156833
PaIL ProM 11.192925037
PaIL AuR 4.1268716207
PaIL A29a-c 16.1465608003
PaIL V6 18.751022228
PaIL A6DR 13.4415920572
PaIL A6DC 12.3982008089
PaIL TE1 5.17363306626
PaIL TE2 6.69825163166
PaIL TE3 7.19617493395
PaIL TLO 11.3306862827
PaIL A8b 15.7218732922
PaIL PFG 11.7613217591
PaIL A46V 15.3626363984
PaIL A3b 12.7154632368
PaIL A3a 10.9670284481
PaIL A46D 15.7371510022
PaIL DI 4.82324002231
PaIL MST 8.43966783464
PaIL AIP 13.9276849775
PaIL A24a 15.0086614131
PaIL A24c 15.0266104968
PaIL A24b 15.5215883537
PaIL A24d 15.1770840849
PaIL A19DI 16.4584178181
PaIL A11 15.9277819364
PaIL A10 17.0033170929
PaIL S2E 11.4725709626
PaIL PGM 17.0838665562
PaIL A8C 11.0077684578
PaIL TL 10.1296229794
PaIL V3 16.0749257626
PaIL A32V 16.3732099864
PaIL V5 11.477359988
PaIL TH 11.4291077692
PaIL A9 16.5145011575
PaIL AuRT 2.46014114974
PaIL A1-2 12.2964858527
PaIL AI 4.72023830219
PaIL IPro 2.43269119861
PaIL STR 1.90732345148
PaIL AuRM 3.981292051
PaIL TFO 10.0120346633
PaIL OPro 6.76411130858
PaIL PaIL 0.0
PaIL PaIM 2.7757256064
PaIL AuCM 6.80098988979
PaIL AuCL 7.05756903951
PaIM S2I 8.8448831678
PaIM AuRTM 4.01268793495
PaIM AuRTL 3.95180606455
PaIM OPAl 13.4135515613
PaIM A6M 14.3276755677
PaIM LIP 16.2778061641
PaIM MIP 18.0303572774
PaIM AuA1 8.94916784311
PaIM S2PR 7.2083150502
PaIM V1 23.8022826382
PaIM PGa-IPa 7.9753739079
PaIM V2 20.8492954321
PaIM V6A 19.617487182
PaIM V4 14.2407037727
PaIM A6Vb 10.5345725641
PaIM A6Va 9.85647817019
PaIM TPPro 2.89429975167
PaIM A23a 17.9423110988
PaIM A23b 18.3078037323
PaIM A23c 15.024419704
PaIM TPO 4.97496460118
PaIM A13b 16.1900977792
PaIM A13a 15.7851680904
PaIM TF 8.51556194231
PaIM GI 5.79762594606
PaIM A25 15.4920555713
PaIM AuAL 6.47634836524
PaIM Gu 5.87170225164
PaIM A13M 13.3117314945
PaIM A13L 11.8473026735
PaIM A23V 18.9286641876
PaIM TPt 10.6856396924
PaIM Pir 4.69305600994
PaIM A29d 16.9664970314
PaIM A19M 19.6554250579
PaIM A4c 9.33631002511
PaIM APir 8.1801721308
PaIM TPro 4.91114145865
PaIM Ent 7.90409700548
PaIM VIP 16.6302856892
PaIM ReI 7.18938501225
PaIM PF 11.1150003007
PaIM PG 14.7105181868
PaIM PE 17.1628520371
PaIM A47O 11.3159145205
PaIM A47L 14.0648813273
PaIM A47M 13.3378258837
PaIM OPt 15.265509754
PaIM A32 15.7323185737
PaIM A45 11.8798692236
PaIM AuCPB 7.37336774787
PaIM A8aV 12.4304115623
PaIM A4ab 13.2022410831
PaIM A8aD 13.763073548
PaIM V4T 13.6985889373
PaIM S2PV 7.77383673384
PaIM AuML 8.86281160982
PaIM AuRPB 3.87162087917
PaIM ProSt 18.0897835959
PaIM V3A 18.5940368735
PaIM FST 10.1857903604
PaIM PEC 18.7697794582
PaIM A14C 15.9578782988
PaIM A31 18.6810430019
PaIM A30 18.229632679
PaIM A36 6.92029234251
PaIM A35 7.37778323655
PaIM TEO 11.8347307784
PaIM A14R 15.9498984913
PaIM ProM 10.6922993965
PaIM AuR 7.07090697141
PaIM A29a-c 18.0184398216
PaIM V6 20.6186694972
PaIM A6DR 12.9470844388
PaIM A6DC 11.9014711375
PaIM TE1 4.27598215004
PaIM TE2 7.09627832447
PaIM TE3 8.18686510535
PaIM TLO 11.7644061564
PaIM A8b 15.2274953991
PaIM PFG 13.7261319063
PaIM A46V 14.8666062413
PaIM A3b 11.3652723939
PaIM A3a 10.4506166048
PaIM A46D 15.2417932736
PaIM DI 4.37514623141
PaIM MST 10.4408522419
PaIM AIP 15.8854465615
PaIM A24a 14.5101172092
PaIM A24c 14.5343330861
PaIM A24b 15.0243753115
PaIM A24d 14.6792571336
PaIM A19DI 17.7521952749
PaIM A11 15.4252392537
PaIM A10 16.5039082826
PaIM S2E 10.1638759399
PaIM PGM 19.028754596
PaIM A8C 10.5068402751
PaIM TL 10.5880194591
PaIM V3 17.2903944258
PaIM A32V 15.8712477493
PaIM V5 12.7848434419
PaIM TH 11.9932175782
PaIM A9 16.0144807495
PaIM AuRT 5.00334225906
PaIM A1-2 11.3122625497
PaIM AI 3.42843930538
PaIM IPro 4.65657343443
PaIM STR 2.43967204997
PaIM AuRM 6.34942424941
PaIM TFO 10.9465173154
PaIM OPro 5.43382188076
PaIM PaIL 2.7757256064
PaIM PaIM 0.0
PaIM AuCM 9.14479014869
PaIM AuCL 9.39335939297
AuCM S2I 4.17883195878
AuCM AuRTM 5.31455098348
AuCM AuRTL 6.03474867249
AuCM OPAl 12.5706323332
AuCM A6M 11.7197534741
AuCM LIP 9.24755570452
AuCM MIP 10.9055921779
AuCM AuA1 2.08773392666
AuCM S2PR 7.15648884094
AuCM V1 17.0544571307
AuCM PGa-IPa 4.7519373247
AuCM V2 14.2020797996
AuCM V6A 12.3761502608
AuCM V4 9.99525734699
AuCM A6Vb 9.63006344396
AuCM A6Va 8.86746754397
AuCM TPPro 9.95238273841
AuCM A23a 10.4718835706
AuCM A23b 10.9787759828
AuCM A23c 10.9584754924
AuCM TPO 6.19207917292
AuCM A13b 15.2427619155
AuCM A13a 14.8690500158
AuCM TF 9.36717769268
AuCM GI 4.61937800237
AuCM A25 14.57455958
AuCM AuAL 3.99287905552
AuCM Gu 7.70135802568
AuCM A13M 12.4193520321
AuCM A13L 10.9964288658
AuCM A23V 11.9709192607
AuCM TPt 3.38771745962
AuCM Pir 11.373860048
AuCM A29d 9.63986656791
AuCM A19M 12.6772870384
AuCM A4c 7.53524270708
AuCM APir 13.8218753135
AuCM TPro 4.26926579032
AuCM Ent 13.1542177537
AuCM VIP 9.4383647559
AuCM ReI 2.48996348173
AuCM PF 6.31591354956
AuCM PG 7.60951350476
AuCM PE 9.72957034043
AuCM A47O 10.405061898
AuCM A47L 13.1984047238
AuCM A47M 12.4593982755
AuCM OPt 8.47740187696
AuCM A32 14.6921716504
AuCM A45 10.9315634631
AuCM AuCPB 3.42043290675
AuCM A8aV 11.5277383949
AuCM A4ab 10.0085897849
AuCM A8aD 12.4424718213
AuCM V4T 8.10552582656
AuCM S2PV 5.05955751882
AuCM AuML 2.30568621783
AuCM AuRPB 6.33952007628
AuCM ProSt 11.1754026637
AuCM V3A 11.6407541081
AuCM FST 5.61859400691
AuCM PEC 11.500770025
AuCM A14C 15.0433123208
AuCM A31 11.2878776245
AuCM A30 10.6660093921
AuCM A36 10.6133473639
AuCM A35 11.3449447916
AuCM TEO 9.20979136321
AuCM A14R 15.0138125819
AuCM ProM 9.788648838
AuCM AuR 3.68064154965
AuCM A29a-c 11.0802929841
AuCM V6 13.6578727902
AuCM A6DR 11.1808777383
AuCM A6DC 9.6152962037
AuCM TE1 9.12013490932
AuCM TE2 8.16689792331
AuCM TE3 6.76765888238
AuCM TLO 10.6091408872
AuCM A8b 13.4857694941
AuCM PFG 6.42659543713
AuCM A46V 13.9878488252
AuCM A3b 7.18439643716
AuCM A3a 6.95991124642
AuCM A46D 14.1934670229
AuCM DI 5.67612709852
AuCM MST 3.50790625914
AuCM AIP 8.61365610117
AuCM A24a 12.5837324051
AuCM A24c 12.0794212286
AuCM A24b 12.7701363669
AuCM A24d 11.8255347099
AuCM A19DI 11.3399898077
AuCM A11 14.4413272821
AuCM A10 15.551105241
AuCM S2E 5.87520289246
AuCM PGM 11.8259374215
AuCM A8C 9.2837654211
AuCM TL 11.044829797
AuCM V3 12.5000703377
AuCM A32V 14.9205944219
AuCM V5 6.37580427066
AuCM TH 11.6924879642
AuCM A9 14.9102231931
AuCM AuRT 6.42366760183
AuCM A1-2 6.7940636537
AuCM AI 6.41509861716
AuCM IPro 6.66344150795
AuCM STR 8.96634107663
AuCM AuRM 3.5774815249
AuCM TFO 9.27827923289
AuCM OPro 8.14735893997
AuCM PaIL 6.80098988979
AuCM PaIM 9.14479014869
AuCM AuCM 0.0
AuCM AuCL 2.21942549887
AuCL S2I 5.39590573941
AuCL AuRTM 5.71520368451
AuCL AuRTL 6.4549123507
AuCL OPAl 14.0170591117
AuCL A6M 13.197659913
AuCL LIP 9.27389834669
AuCL MIP 11.0216460416
AuCL AuA1 2.68806896762
AuCL S2PR 8.40984329677
AuCL V1 16.9562443556
AuCL PGa-IPa 4.75430039316
AuCL V2 14.0522668093
AuCL V6A 12.6729262501
AuCL V4 9.63637421075
AuCL A6Vb 10.9701910336
AuCL A6Va 10.2565803401
AuCL TPPro 10.2027035015
AuCL A23a 11.1403555311
AuCL A23b 11.4546100085
AuCL A23c 11.7604241767
AuCL TPO 6.40835817071
AuCL A13b 16.5638540508
AuCL A13a 16.2009080362
AuCL TF 9.58611057197
AuCL GI 5.83225742716
AuCL A25 15.9061949391
AuCL AuAL 4.42117790457
AuCL Gu 8.90259410892
AuCL A13M 13.7916756946
AuCL A13L 12.4775487492
AuCL A23V 11.9772717103
AuCL TPt 3.60975492657
AuCL Pir 11.6243703788
AuCL A29d 10.1215077545
AuCL A19M 12.7062763933
AuCL A4c 8.83059722882
AuCL APir 14.0715869847
AuCL TPro 4.67506762425
AuCL Ent 13.387764236
AuCL VIP 9.66362058982
AuCL ReI 3.79310586345
AuCL PF 7.08357701758
AuCL PG 7.67937180468
AuCL PE 10.356315687
AuCL A47O 11.7491718352
AuCL A47L 14.6192021897
AuCL A47M 13.9001669918
AuCL OPt 8.34528815945
AuCL A32 16.000218576
AuCL A45 12.2970181083
AuCL AuCPB 3.76620431827
AuCL A8aV 12.9508997619
AuCL A4ab 10.9340487612
AuCL A8aD 13.7319569585
AuCL V4T 7.75003968646
AuCL S2PV 6.38930887853
AuCL AuML 2.70211089348
AuCL AuRPB 6.73823151269
AuCL ProSt 11.1520499199
AuCL V3A 11.6356702435
AuCL FST 5.27141610035
AuCL PEC 11.8674122173
AuCL A14C 16.3737968264
AuCL A31 11.8350641715
AuCL A30 11.3657212264
AuCL A36 10.8600889856
AuCL A35 11.5772804178
AuCL TEO 8.91370385215
AuCL A14R 16.3416701919
AuCL ProM 11.1277676458
AuCL AuR 4.11679172306
AuCL A29a-c 11.0662744903
AuCL V6 13.6603392072
AuCL A6DR 12.4511999623
AuCL A6DC 10.9948305549
AuCL TE1 9.37035123465
AuCL TE2 8.39175451956
AuCL TE3 6.76631927021
AuCL TLO 10.3323182176
AuCL A8b 14.7511815477
AuCL PFG 6.78460336693
AuCL A46V 15.3170345631
AuCL A3b 8.07144458186
AuCL A3a 8.42975950709
AuCL A46D 15.5018605864
AuCL DI 6.8686489405
AuCL MST 3.17970648447
AuCL AIP 8.95605960881
AuCL A24a 13.9298861455
AuCL A24c 13.6112427667
AuCL A24b 14.3499995689
AuCL A24d 12.7509765
AuCL A19DI 11.1104840895
AuCL A11 15.7584742207
AuCL A10 16.8687576146
AuCL S2E 6.90690276302
AuCL PGM 12.0537695848
AuCL A8C 10.5959766182
AuCL TL 11.2351974492
AuCL V3 12.1347838917
AuCL A32V 16.2431535378
AuCL V5 6.08573777201
AuCL TH 11.6072996181
AuCL A9 16.2117974953
AuCL AuRT 6.8282212436
AuCL A1-2 7.6132279231
AuCL AI 7.60667700377
AuCL IPro 6.70465562639
AuCL STR 9.21083157053
AuCL AuRM 4.01634011189
AuCL TFO 9.13685712364
AuCL OPro 9.34096731876
AuCL PaIL 7.05756903951
AuCL PaIM 9.39335939297
AuCL AuCM 2.21942549887
AuCL AuCL 0.0
