# Supplementary material for: Open access resource for cellular-resolution analyses of corticocortical connectivity in the marmoset monkey
Source: Nat Commun. 2020 Feb 28;11:1133. doi: 10.1038/s41467-020-14858-0 (PMC7048793; doi:10.1038/s41467-020-14858-0)
Supplement: Supplementary file 4 — Source Code [file 41467_2020_14858_MOESM4_ESM.zip › Source_Code/S3_reproduce/summary_ratio_20.000.csv]

s	t	distance
1	1	0.05892857
1	2	13.51867495
1	3	12.41322113
1	4	9.841641849
1	5	10.87777543
1	6	13.03815188
1	7	13.26372363
1	8	13.14844099
1	9	13.14872593
1	10	11.42669942
1	11	10.38713126
1	12	10.07438242
1	13	6.359404256
1	14	6.99065606
1	15	5.983370821
1	16	9.451029179
1	17	9.855667958
1	18	8.488406162
1	19	7.240685164
1	20	12.62402202
1	21	9.484049498
1	22	6.044006473
1	23	7.147550533
1	24	7.049503241
1	25	12.35200283
1	26	12.84640616
1	27	16.43343962
1	28	15.80018099
1	29	3.54358971
1	30	1.966553896
1	31	10.38689784
1	32	12.07729307
1	33	12.18965152
1	34	11.71127943
1	35	11.09520671
1	36	10.07323611
1	37	5.303315076
1	38	5.798824067
1	39	6.608699135
1	40	8.501719919
1	41	8.016322446
1	42	8.558119773
1	43	9.544116165
1	44	7.593106739
1	45	10.03242708
1	46	10.2357751
1	47	10.44774816
1	48	12.59793234
1	50	9.252947823
1	51	5.721828634
1	52	19.08500451
1	54	8.24633016
1	55	9.906864062
1	56	7.603685185
1	57	6.843978828
1	58	9.143598022
1	59	8.326345358
1	60	9.572976642
1	61	9.462558099
1	62	12.36339947
1	63	12.62851809
1	64	12.16151092
1	65	11.43475457
1	67	8.753974027
1	70	18.34298632
1	71	9.811870068
1	72	7.144552914
1	73	10.01562307
1	75	9.415825458
1	76	7.74695816
1	79	8.559694084
1	81	7.178522229
1	83	11.40207267
1	84	10.7901851
1	85	8.308067354
1	87	5.447869211
1	88	8.045901614
1	89	1.918735986
1	90	4.38608242
1	91	6.312735662
1	92	9.008920264
1	93	9.569706351
1	96	12.30021747
1	97	11.31382705
1	100	13.90060898
1	103	9.64056507
1	104	9.557377967
1	105	4.746148071
1	106	3.37950326
1	107	3.905717571
1	108	8.37499267
1	109	6.148532806
1	111	14.32634844
1	112	14.31735495
1	113	13.31509528
1	114	11.688944
1	115	13.41493342
1	116	14.43171588
1	117	13.77296427
1	118	16.44433729
1	119	16.0738974
1	120	14.99978112
1	121	11.59352987
1	122	12.6012255
1	123	10.15444353
1	124	4.97620375
1	126	15.52551619
1	127	13.24947934
1	128	15.28070258
1	129	9.849532506
1	130	13.36451314
1	131	10.49204195
1	132	8.281503662
1	133	11.49098324
1	134	9.211126467
1	135	6.889777416
2	1	13.48230963
2	2	0.05892857
2	3	3.354697648
2	4	7.257588999
2	5	6.922507113
2	6	6.506391929
2	7	4.736553382
2	8	6.572971972
2	9	5.424370385
2	10	23.33133462
2	11	21.56557938
2	12	21.48965792
2	13	16.02135346
2	14	17.04393284
2	15	12.77892368
2	16	6.385918985
2	17	8.128666797
2	18	8.540469101
2	19	10.59387238
2	20	6.590047454
2	21	20.89644543
2	22	16.11170008
2	23	16.78341689
2	24	16.86796811
2	25	3.644189353
2	26	4.427969568
2	27	21.83851342
2	28	21.38231878
2	29	11.48666256
2	30	12.71946177
2	31	7.704651302
2	32	2.590092974
2	33	3.756083408
2	34	5.068692607
2	35	5.017655464
2	36	8.515822504
2	37	10.96469138
2	38	9.488400741
2	39	8.63271579
2	40	7.048301117
2	41	8.760212503
2	42	8.80070346
2	43	9.366374382
2	44	7.808927936
2	45	5.333393122
2	46	6.1300506
2	47	6.240632741
2	48	2.877681817
2	50	14.077019
2	51	17.59574654
2	52	22.61182268
2	54	16.97424285
2	55	18.22442958
2	56	16.79498141
2	57	15.45666986
2	58	17.35540655
2	59	17.03221233
2	60	17.90602417
2	61	17.79491383
2	62	17.76530607
2	63	20.78160817
2	64	17.87715881
2	65	19.59309498
2	67	13.59781544
2	70	22.38893961
2	71	19.70662583
2	72	12.95912681
2	73	11.046252
2	75	15.53064042
2	76	19.65357116
2	79	19.98173719
2	81	17.5874381
2	83	9.148844213
2	84	10.65141929
2	85	20.17012563
2	87	16.19842138
2	88	18.60465973
2	89	14.02432012
2	90	16.26749432
2	91	18.24498836
2	92	19.87782717
2	93	18.41100595
2	96	16.93994389
2	97	16.45008529
2	100	19.05596255
2	103	9.936096564
2	104	21.11971821
2	105	13.16168736
2	106	13.60837835
2	107	13.28656324
2	108	12.72725101
2	109	12.74257124
2	111	17.41058973
2	112	18.59677259
2	113	21.65061829
2	114	20.65524298
2	115	23.2171065
2	116	22.79458863
2	117	23.36567604
2	118	25.54231576
2	119	24.47935211
2	120	24.63750583
2	121	19.77505938
2	122	17.75761711
2	123	18.384987
2	124	15.82123808
2	126	26.86469989
2	127	24.97211195
2	128	26.34404815
2	129	21.42522883
2	130	24.1069088
2	131	21.65672002
2	132	19.63033837
2	133	22.58909207
2	134	19.84836616
2	135	18.45975241
3	1	12.40094727
3	2	3.510982189
3	3	0.05892857
3	4	6.119171548
3	5	5.457132521
3	6	5.107473656
3	7	3.685817474
3	8	5.190168683
3	9	4.18723265
3	10	22.24581486
3	11	20.50608361
3	12	20.4239888
3	13	14.97143522
3	14	15.99547724
3	15	11.78031169
3	16	5.16130923
3	17	6.898075714
3	18	7.639719966
3	19	9.631583888
3	20	5.158636583
3	21	19.83255103
3	22	15.04949162
3	23	15.72146083
3	24	15.82791693
3	25	2.885746236
3	26	3.332300982
3	27	20.79551388
3	28	20.33860312
3	29	10.40657623
3	30	11.64000189
3	31	7.019589826
3	32	2.84655402
3	33	3.819778624
3	34	4.760072041
3	35	4.570099837
3	36	7.713425727
3	37	9.945826707
3	38	8.430619081
3	39	7.604041092
3	40	6.104247442
3	41	7.886172547
3	42	7.902027957
3	43	8.548829467
3	44	6.826198976
3	45	4.533046536
3	46	5.469190468
3	47	5.524573022
3	48	3.182767221
3	50	13.0300327
3	51	16.52268571
3	52	21.56862321
3	54	15.90038886
3	55	17.1710042
3	56	15.71900865
3	57	14.38179952
3	58	16.29702371
3	59	15.96688528
3	60	16.85438523
3	61	16.74400331
3	62	16.72432405
3	63	19.72355274
3	64	16.83391364
3	65	18.53336053
3	67	12.5542858
3	70	21.34874236
3	71	18.85373396
3	72	11.91794253
3	73	13.70724185
3	75	14.50356384
3	76	18.58214383
3	79	18.91890364
3	81	16.50133087
3	83	7.770957796
3	84	9.66253645
3	85	19.08413614
3	87	15.1430314
3	88	17.55616871
3	89	12.94146387
3	90	15.18289022
3	91	17.15959018
3	92	18.8200113
3	93	17.40647156
3	96	15.90076015
3	97	15.4101686
3	100	18.01174556
3	103	9.076393643
3	104	20.04775349
3	105	12.08515577
3	106	12.52483077
3	107	12.19927218
3	108	11.68741447
3	109	11.67427837
3	111	16.36784832
3	112	17.55680812
3	113	20.59444888
3	114	19.59445897
3	115	22.17102569
3	116	21.73898153
3	117	22.29437434
3	118	24.46326427
3	119	23.42452637
3	120	23.56662939
3	121	18.7149994
3	122	16.71478372
3	123	17.32775966
3	124	14.73345555
3	126	25.80396006
3	127	23.90176643
3	128	25.25543006
3	129	20.3596004
3	130	23.02006736
3	131	20.5694593
3	132	18.54148086
3	133	21.53242248
3	134	18.79910404
3	135	17.39577281
4	1	9.861690498
4	2	7.324902351
4	3	6.096513799
4	4	0.05892857
4	5	3.582357071
4	6	6.093701576
4	7	6.636893996
4	8	6.266000718
4	9	6.336380344
4	10	19.45288952
4	11	18.58326272
4	12	18.32615678
4	13	13.53270184
4	14	14.49879203
4	15	10.75373185
4	16	6.301236163
4	17	7.789585076
4	18	7.655314686
4	19	9.107675279
4	20	5.778856809
4	21	17.67181896
4	22	13.84366077
4	23	14.08155816
4	24	14.40427545
4	25	6.328472523
4	26	6.268937715
4	27	17.26579563
4	28	16.80215924
4	29	7.827517005
4	30	9.185099269
4	31	4.610429356
4	32	6.107540786
4	33	5.91809266
4	34	5.347436421
4	35	4.641379114
4	36	4.270170419
4	37	8.591887759
4	38	5.526680203
4	39	6.025826559
4	40	5.41841871
4	41	7.73667915
4	42	4.553939924
4	43	5.126880172
4	44	4.249367711
4	45	5.154525221
4	46	4.201267371
4	47	6.836179
4	48	6.748259177
4	50	9.505166128
4	51	14.08493001
4	52	18.0388121
4	54	12.32243008
4	55	13.7353928
4	56	12.46408199
4	57	10.90500041
4	58	12.87646521
4	59	12.35173076
4	60	13.41352267
4	61	13.30793729
4	62	13.19394953
4	63	14.36794476
4	64	13.30484599
4	65	15.11431237
4	67	9.023883462
4	70	17.81754045
4	71	15.27586421
4	72	8.393508135
4	73	6.414762981
4	75	10.93337898
4	76	16.00529996
4	79	16.81887473
4	81	13.43265941
4	83	2.616023224
4	84	5.980487279
4	85	16.26298843
4	87	13.34446772
4	88	15.93464923
4	89	10.23547373
4	90	12.39613167
4	91	14.44102668
4	92	17.05285255
4	93	13.68639605
4	96	12.36859253
4	97	11.87887703
4	100	14.4838564
4	103	5.548324158
4	104	17.8041161
4	105	8.798129374
4	106	9.55285752
4	107	9.112897179
4	108	8.134374249
4	109	8.294922197
4	111	12.83792937
4	112	14.02575734
4	113	17.16935778
4	114	15.84678374
4	115	18.83485687
4	116	18.31266276
4	117	18.37730497
4	118	20.72276025
4	119	19.9966093
4	120	20.29552931
4	121	15.29132091
4	122	13.18499866
4	123	13.90401607
4	124	11.71124727
4	126	23.78221659
4	127	21.514645
4	128	22.21829733
4	129	18.14152029
4	130	19.97745621
4	131	17.53860338
4	132	15.54441589
4	133	19.6902278
4	134	17.15774295
4	135	15.17795579
5	1	10.95242392
5	2	6.921408502
5	3	5.596481187
5	4	3.864349271
5	5	0.05892857
5	6	1.499172452
5	7	5.087159127
5	8	4.387820414
5	9	4.626534058
5	10	20.63841066
5	11	19.58461714
5	12	19.37072044
5	13	14.41903903
5	14	15.39800912
5	15	11.57226641
5	16	5.20570184
5	17	6.862536161
5	18	7.839264915
5	19	9.845262292
5	20	3.845692336
5	21	18.71517238
5	22	14.79771964
5	23	15.00582885
5	24	15.28771705
5	25	5.44732867
5	26	4.817663552
5	27	18.7271697
5	28	18.2667885
5	29	8.912197894
5	30	10.24693309
5	31	6.35126756
5	32	5.8355263
5	33	6.282506889
5	34	6.26683552
5	35	5.672308018
5	36	6.200140749
5	37	9.424653787
5	38	6.718158078
5	39	6.853383263
5	40	6.117648077
5	41	8.051679471
5	42	6.114831372
5	43	6.800892816
5	44	5.437658827
5	45	5.381652256
5	46	5.556188531
5	47	6.576903347
5	48	6.148909375
5	50	10.96222387
5	51	15.16561119
5	52	19.50023035
5	54	13.87602875
5	55	15.14057679
5	56	13.78720763
5	57	12.37372315
5	58	14.28369085
5	59	13.77814516
5	60	14.81966957
5	61	14.70909041
5	62	14.6522499
5	63	15.88677809
5	64	14.76589754
5	65	16.52488026
5	67	10.48543608
5	70	19.27508025
5	71	16.5946712
5	72	9.854535809
5	73	11.63721335
5	75	12.40810604
5	76	17.12152568
5	79	17.85533875
5	81	14.67467179
5	83	4.498737212
5	84	7.547975502
5	85	17.44496
5	87	14.28271777
5	88	16.85689784
5	89	11.37505891
5	90	13.56027221
5	91	15.59512777
5	92	18.01010265
5	93	15.09124996
5	96	13.82795424
5	97	13.34370837
5	100	15.94358235
5	103	7.167169531
5	104	18.87517056
5	105	10.13376888
5	106	10.77010841
5	107	10.36500593
5	108	9.603073399
5	109	9.681174335
5	111	14.29896037
5	112	15.48957857
5	113	18.57049372
5	114	17.2568641
5	115	20.15816662
5	116	19.71427694
5	117	20.33352623
5	118	22.14532376
5	119	21.40232998
5	120	21.61691263
5	121	16.69868363
5	122	14.64608705
5	123	15.30869464
5	124	12.94071292
5	126	24.82857873
5	127	22.62133124
5	128	23.45628812
5	129	19.20486983
5	130	21.21580632
5	131	18.77108396
5	132	16.76177491
5	133	20.67978883
5	134	18.085258
5	135	16.22862096
6	1	13.08114117
6	2	6.659261341
6	3	5.228123421
6	4	6.307203982
6	5	1.524770388
6	6	0.05892857
6	7	3.711871124
6	8	1.482453981
6	9	2.879511789
6	10	22.76831655
6	11	20.44530655
6	12	20.34544254
6	13	14.87813341
6	14	15.90816353
6	15	11.77680259
6	16	4.638407314
6	17	6.275963514
6	18	7.931523742
6	19	9.686378435
6	20	2.425015679
6	21	19.8405215
6	22	15.01819519
6	23	15.68834735
6	24	15.7544924
6	25	5.053552985
6	26	3.643856165
6	27	21.1537943
6	28	20.7005162
6	29	11.10556811
6	30	12.31717012
6	31	8.309835779
6	32	5.951402048
6	33	6.929108275
6	34	7.429179895
6	35	6.954037971
6	36	8.47078765
6	37	10.16782963
6	38	8.982826234
6	39	8.388057845
6	40	7.212669983
6	41	8.263204815
6	42	8.464854321
6	43	9.170432571
6	44	7.53263978
6	45	6.303736845
6	46	7.176317216
6	47	6.807683884
6	48	5.92646308
6	50	13.39444185
6	51	16.87824016
6	52	21.92683353
6	54	16.3115421
6	55	17.53979613
6	56	16.14699947
6	57	14.79361065
6	58	16.68033954
6	59	16.36897264
6	60	17.22367166
6	61	17.11206304
6	62	17.08184204
6	63	20.09979741
6	64	17.19251445
6	65	18.91709505
6	67	12.91209526
6	70	21.70583261
6	71	18.95273782
6	72	12.28077193
6	73	14.06389451
6	75	14.85550379
6	76	18.9213248
6	79	18.90496927
6	81	16.99883509
6	83	6.984196395
6	84	10.00108266
6	85	19.74801447
6	87	15.14846961
6	88	17.47166486
6	89	13.62585232
6	90	15.84305575
6	91	17.76681757
6	92	18.74624797
6	93	17.51935014
6	96	16.25690656
6	97	15.76722195
6	100	18.37198273
6	103	9.582405272
6	104	20.054913
6	105	12.51035916
6	106	13.06948744
6	107	12.69315298
6	108	12.04030281
6	109	12.06794463
6	111	16.72598253
6	112	17.91409368
6	113	20.97472152
6	114	19.71638825
6	115	22.52405327
6	116	22.1182648
6	117	22.71343204
6	118	24.86534818
6	119	23.80322888
6	120	23.98640266
6	121	19.09877262
6	122	17.07308821
6	123	17.70864753
6	124	15.25272741
6	126	25.75033486
6	127	23.9402023
6	128	25.77256089
6	129	20.35920956
6	130	23.53034831
6	131	21.08448677
6	132	19.0696492
6	133	21.46355621
6	134	18.71424667
6	135	17.46069574
7	1	13.20952213
7	2	4.918322297
7	3	3.618376353
7	4	6.724534059
7	5	5.07958529
7	6	3.512851564
7	7	0.05892857
7	8	3.503036602
7	9	2.08871755
7	10	23.06242076
7	11	20.85279965
7	12	20.75219173
7	13	15.28479681
7	14	16.31457253
7	15	12.14645501
7	16	5.044710563
7	17	6.721848006
7	18	8.152000753
7	19	10.03198745
7	20	3.753826251
7	21	20.24444272
7	22	15.42446605
7	23	16.09445621
7	24	16.15457596
7	25	3.611449504
7	26	1.78519293
7	27	21.51929459
7	28	21.06392148
7	29	11.23918187
7	30	12.44324849
7	31	8.359863181
7	32	4.612173997
7	33	5.818840825
7	34	6.688464631
7	35	6.402331495
7	36	8.755095328
7	37	10.49275792
7	38	9.246998971
7	39	8.403238043
7	40	7.026850459
7	41	8.454182326
7	42	8.792398538
7	43	9.50500077
7	44	7.736571207
7	45	5.876802125
7	46	6.969286841
7	47	6.468896048
7	48	4.420891878
7	50	13.75632532
7	51	17.24000656
7	52	22.29210057
7	54	16.65233094
7	55	17.89994494
7	56	16.47431361
7	57	15.13446735
7	58	17.03078071
7	59	16.70628136
7	60	17.58058745
7	61	17.46933676
7	62	17.4446263
7	63	20.4552427
7	64	17.55722737
7	65	19.26828984
7	67	13.27756259
7	70	22.06828507
7	71	19.3227618
7	72	12.64398254
7	73	14.43324842
7	75	15.22623001
7	76	19.30459143
7	79	19.31057819
7	81	17.29372698
7	83	7.758048479
7	84	10.38531644
7	85	19.91345395
7	87	15.55032905
7	88	17.87821133
7	89	13.76886517
7	90	16.01394665
7	91	17.97316196
7	92	19.15345724
7	93	17.97623075
7	96	16.6196179
7	97	16.13834312
7	100	18.73598672
7	103	9.947567675
7	104	20.45956024
7	105	12.83935917
7	106	13.33820085
7	107	12.98715242
7	108	12.40571175
7	109	12.41230051
7	111	17.09092259
7	112	18.27596681
7	113	21.32607129
7	114	20.32384988
7	115	22.87704255
7	116	22.46996167
7	117	23.04586745
7	118	25.21858332
7	119	24.15460191
7	120	24.31604002
7	121	19.44955145
7	122	17.4378095
7	123	18.06082575
7	124	15.53237248
7	126	26.15768628
7	127	24.34267137
7	128	26.05385582
7	129	20.76675624
7	130	23.8136023
7	131	21.36824944
7	132	19.35196257
7	133	21.86711525
7	134	19.12037269
7	135	17.86703388
8	1	13.19861931
8	2	6.688912732
8	3	5.251962814
8	4	6.487577062
8	5	4.456773709
8	6	1.482318182
8	7	3.673359046
8	8	0.05892857
8	9	1.137325869
8	10	22.88462067
8	11	20.56059857
8	12	20.4604252
8	13	14.99288487
8	14	16.02336072
8	15	11.89216197
8	16	4.752493602
8	17	6.391033915
8	18	8.045729916
8	19	9.800618008
8	20	1.311659599
8	21	19.95464351
8	22	15.13271703
8	23	15.8020604
8	24	15.86974598
8	25	5.090323233
8	26	3.572717009
8	27	21.33059688
8	28	20.87748685
8	29	11.28824878
8	30	12.43300764
8	31	8.48313098
8	32	6.007098528
8	33	7.005633145
8	34	7.535122812
8	35	7.070693156
8	36	8.646204707
8	37	10.28291635
8	38	9.162924381
8	39	8.506788585
8	40	7.320812646
8	41	8.3768088
8	42	8.644595311
8	43	9.347998043
8	44	7.711630309
8	45	6.409846314
8	46	7.314855874
8	47	6.909841639
8	48	5.972238275
8	50	13.57122399
8	51	16.9928107
8	52	22.1036335
8	54	16.49143173
8	55	17.72287823
8	56	16.32666724
8	57	14.97352755
8	58	16.85962879
8	59	16.54965332
8	60	17.40350752
8	61	17.29220646
8	62	17.25864302
8	63	20.2792659
8	64	17.36931804
8	65	19.0957118
8	67	13.08888707
8	70	21.88262865
8	71	19.13129535
8	72	12.45841286
8	73	14.24051518
8	75	15.03302128
8	76	19.03647878
8	79	19.02031186
8	81	17.17826389
8	83	7.204447419
8	84	10.17486495
8	85	19.92067732
8	87	15.26347965
8	88	17.58697493
8	89	13.80719785
8	90	16.0186777
8	91	17.88644759
8	92	18.86130963
8	93	17.7007463
8	96	16.43370248
8	97	15.94401731
8	100	18.54878085
8	103	9.758019695
8	104	20.16991401
8	105	12.68993253
8	106	13.2533933
8	107	12.86980132
8	108	12.21685762
8	109	12.24676157
8	111	16.9027817
8	112	18.09088999
8	113	21.15420981
8	114	19.90292804
8	115	22.70231471
8	116	22.29811214
8	117	22.89362938
8	118	25.04461878
8	119	23.98346772
8	120	24.16493782
8	121	19.27860889
8	122	17.24988657
8	123	17.88741848
8	124	15.43534978
8	126	25.86557047
8	127	24.05163947
8	128	25.95453651
8	129	20.47505909
8	130	23.71122003
8	131	21.26747832
8	132	19.25873085
8	133	21.57530502
8	134	18.8292743
8	135	17.57597743
9	1	13.10687605
9	2	5.515814628
9	3	4.118864524
9	4	6.47963646
9	5	4.64856388
9	6	2.756514188
9	7	2.245101819
9	8	1.143139871
9	9	0.05892857
9	10	22.95211641
9	11	20.55385442
9	12	20.4513922
9	13	14.98401213
9	14	16.01443787
9	15	11.87851636
9	16	4.744678771
9	17	6.403162148
9	18	7.992612703
9	19	9.796014951
9	20	3.071180357
9	21	19.94644657
9	22	15.12401718
9	23	15.79406879
9	24	15.85816587
9	25	4.032684133
9	26	2.215953057
9	27	21.29002263
9	28	20.83374236
9	29	11.10107375
9	30	12.3447614
9	31	8.264626267
9	32	5.038885288
9	33	6.17405504
9	34	6.917737816
9	35	6.552807754
9	36	8.560854417
9	37	10.27154534
9	38	9.054167478
9	39	8.312214745
9	40	6.954650797
9	41	8.304248405
9	42	8.580432955
9	43	9.28810454
9	44	7.567076611
9	45	5.932108871
9	46	6.955849012
9	47	6.487097241
9	48	4.917492912
9	50	13.52566635
9	51	17.01421216
9	52	22.06303912
9	54	16.43118958
9	55	17.67210279
9	56	16.26465124
9	57	14.91165662
9	58	16.81403129
9	59	16.48941827
9	60	17.35313947
9	61	17.24260929
9	62	17.21499314
9	63	20.2352527
9	64	17.32854716
9	65	19.04161681
9	67	13.04825278
9	70	21.83801711
9	71	19.08590356
9	72	12.41425819
9	73	14.20205934
9	75	14.99349413
9	76	19.05923493
9	79	19.0107592
9	81	17.09351635
9	83	7.364203876
9	84	10.14942873
9	85	19.76414537
9	87	15.25444331
9	88	17.57856878
9	89	13.63367352
9	90	15.86637725
9	91	17.86501244
9	92	18.85317676
9	93	17.67265681
9	96	16.39061839
9	97	15.90675501
9	100	18.50651821
9	103	9.717181762
9	104	20.16123396
9	105	12.62875764
9	106	13.15020924
9	107	12.78929402
9	108	12.17435871
9	109	12.19238007
9	111	16.86179934
9	112	18.05250915
9	113	21.10036675
9	114	20.10967634
9	115	22.65088263
9	116	22.24451466
9	117	22.82870791
9	118	24.98715864
9	119	23.93098436
9	120	24.10150785
9	121	19.23105534
9	122	17.2089179
9	123	17.83277393
9	124	15.34144941
9	126	25.85794618
9	127	24.04459947
9	128	25.86287295
9	129	20.46957976
9	130	23.62231342
9	131	21.17475309
9	132	19.15903027
9	133	21.56740314
9	134	18.82031956
9	135	17.56921226
10	1	11.46540997
10	2	23.39200248
10	3	22.27568638
10	4	19.42151826
10	5	20.58233083
10	6	22.74726887
10	7	23.13601122
10	8	22.85611458
10	9	22.95863405
10	10	0.05892857
10	11	6.662382116
10	12	7.129830368
10	13	10.48792454
10	14	10.04140016
10	15	13.88261962
10	16	19.00109464
10	17	19.24975383
10	18	17.94445729
10	19	16.25563871
10	20	22.30405367
10	21	7.42862031
10	22	9.883066133
10	23	10.17725412
10	24	10.5182627
10	25	22.23146582
10	26	22.71917289
10	27	18.44284958
10	28	18.54201711
10	29	13.58639901
10	30	12.25701827
10	31	19.83338286
10	32	21.95586234
10	33	22.00653805
10	34	21.44734966
10	35	20.81240217
10	36	19.40065919
10	37	14.74627145
10	38	15.46266616
10	39	16.48959228
10	40	18.38542667
10	41	17.48551554
10	42	17.86988687
10	43	18.66749511
10	44	17.31562434
10	45	19.91643868
10	46	19.92373793
10	47	20.17596189
10	48	22.47716293
10	50	16.20320791
10	51	8.959263872
10	52	22.38151311
10	54	12.29562466
10	55	13.91605101
10	56	11.02452653
10	57	11.36692914
10	58	13.04431186
10	59	12.31262856
10	60	13.58794643
10	61	13.48245052
10	62	16.13722206
10	63	16.44784873
10	64	15.95670006
10	65	15.25932098
10	67	15.49071337
10	70	20.29725922
10	71	9.714643452
10	72	14.37092092
10	73	17.46405394
10	75	15.25760363
10	76	5.717169094
10	79	6.252642768
10	81	9.458821876
10	83	20.7106406
10	84	17.91681283
10	85	5.298399593
10	87	10.25374791
10	88	8.567658392
10	89	10.97988879
10	90	9.258699841
10	91	7.114944154
10	92	7.881018022
10	93	11.86505544
10	96	16.44925307
10	97	17.79864304
10	100	19.87530783
10	103	18.78418875
10	104	6.485247604
10	105	11.63258651
10	106	12.19716743
10	107	11.94037857
10	108	17.04974229
10	109	14.45464597
10	111	17.70484217
10	112	17.50729814
10	113	15.72852804
10	114	12.86761347
10	115	10.91791346
10	116	15.25663194
10	117	11.96382215
10	118	13.80956628
10	119	14.87948207
10	120	12.35336331
10	121	15.00432811
10	122	18.58213421
10	123	14.33714884
10	124	9.120925609
10	126	7.793150954
10	127	4.674700997
10	128	7.598733194
10	129	5.332924515
10	130	8.677105137
10	131	6.157770708
10	132	6.56558153
10	133	6.397194794
10	134	8.29389401
10	135	6.958227038
11	1	10.56481787
11	2	21.75311131
11	3	20.722808
11	4	18.71575801
11	5	19.66190831
11	6	20.58092969
11	7	21.0553952
11	8	20.68558783
11	9	20.73605823
11	10	6.540734162
11	11	0.05892857
11	12	3.642676611
11	13	7.319460017
11	14	6.795481049
11	15	11.243762
11	16	16.78303599
11	17	17.02786787
11	18	15.66517785
11	19	13.83233654
11	20	20.13338299
11	21	5.573151181
11	22	7.619231289
11	23	7.866385668
11	24	7.234284988
11	25	20.36449126
11	26	20.66980547
11	27	21.44668385
11	28	20.99483401
11	29	12.68929245
11	30	11.2534538
11	31	19.3306552
11	32	20.29336047
11	33	20.74110301
11	34	20.44544719
11	35	19.86999505
11	36	19.01894387
11	37	12.7156516
11	38	14.78960559
11	39	14.9448847
11	40	16.75301
11	41	15.20193853
11	42	17.51153883
11	43	18.43852922
11	44	16.47220886
11	45	18.35797061
11	46	19.0883598
11	47	18.07037518
11	48	20.63921528
11	50	17.22918633
11	51	8.017008984
11	52	24.39866886
11	54	13.8641984
11	55	15.53722647
11	56	12.66890773
11	57	12.75168554
11	58	14.73557336
11	59	13.90597061
11	60	15.20420104
11	61	15.09410977
11	62	17.90834159
11	63	18.20677738
11	64	17.72319193
11	65	17.00881263
11	67	16.51364136
11	70	23.92497958
11	71	12.58001743
11	72	15.32378228
11	73	18.46260839
11	75	17.13534705
11	76	5.598632012
11	79	3.804838409
11	81	11.18638597
11	83	20.305636
11	84	18.93463396
11	85	7.085717021
11	87	7.793786867
11	88	5.001345645
11	89	10.40270491
11	90	9.168579433
11	91	7.508259202
11	92	4.010738987
11	93	14.10024339
11	96	17.83777471
11	97	19.74940374
11	100	21.84159298
11	103	18.54105707
11	104	4.833706087
11	105	12.23023406
11	106	11.90829584
11	107	11.9257038
11	108	17.00822053
11	109	14.54112192
11	111	19.65479999
11	112	19.59448274
11	113	18.17004388
11	114	15.64227639
11	115	14.93663266
11	116	18.67239949
11	117	15.85653787
11	118	16.35840165
11	119	19.62736338
11	120	16.41271127
11	121	16.9408606
11	122	20.53833035
11	123	15.78356949
11	124	10.03592092
11	126	6.652420599
11	127	5.4668329
11	128	12.61806576
11	129	3.614979462
11	130	12.977776
11	131	10.03558961
11	132	9.248814701
11	133	3.265235517
11	134	4.48187993
11	135	5.025764946
12	1	10.05273397
12	2	21.46908124
12	3	20.42625943
12	4	18.23781864
12	5	19.24103382
12	6	20.33407855
12	7	20.80466724
12	8	20.44017749
12	9	20.4840789
12	10	7.091328376
12	11	3.590235794
12	12	0.05892857
12	13	7.021602665
12	14	6.676760339
12	15	11.01797119
12	16	16.53673641
12	17	16.77809084
12	18	15.42415378
12	19	13.58332041
12	20	19.88714926
12	21	4.210371745
12	22	6.413898881
12	23	6.652169931
12	24	7.305883202
12	25	20.0975623
12	26	20.41644413
12	27	20.66908975
12	28	20.20848032
12	29	12.19250656
12	30	10.76405909
12	31	18.81188008
12	32	19.99756742
12	33	20.39080652
12	34	20.05610201
12	35	19.46945448
12	36	18.47112521
12	37	12.43281927
12	38	14.2836725
12	39	14.60293616
12	40	16.41741522
12	41	14.95804982
12	42	16.95790224
12	43	17.86358633
12	44	16.00424087
12	45	18.02078436
12	46	18.63843753
12	47	17.84234244
12	48	20.36044003
12	50	16.49176285
12	51	7.542449208
12	52	23.61029286
12	54	13.08377555
12	55	14.75670668
12	56	11.88212548
12	57	11.98219677
12	58	13.95570082
12	59	13.12697837
12	60	14.42555949
12	61	14.31458155
12	62	17.11821595
12	63	17.41714337
12	64	16.9342624
12	65	16.23066938
12	67	15.77576806
12	70	22.54958266
12	71	11.8395427
12	72	14.58933705
12	73	17.72588634
12	75	16.34413806
12	76	5.394025005
12	79	4.443760306
12	81	10.39782557
12	83	19.8097228
12	84	18.1969987
12	85	6.704985484
12	87	7.660763063
12	88	5.58154386
12	89	9.834946271
12	90	8.527771106
12	91	6.926185456
12	92	4.243448808
12	93	13.3188034
12	96	17.04824629
12	97	18.96802372
12	100	21.05481385
12	103	17.9733981
12	104	3.549321912
12	105	11.53914072
12	106	11.32177823
12	107	11.29913798
12	108	16.41133257
12	109	13.92602073
12	111	18.8661805
12	112	18.80709987
12	113	17.38833511
12	114	14.88236547
12	115	14.37983153
12	116	17.91895977
12	117	15.1316873
12	118	15.99974599
12	119	18.89435306
12	120	15.68035906
12	121	16.15149539
12	122	19.74951472
12	123	14.99749872
12	124	9.28496737
12	126	8.315872078
12	127	7.003333495
12	128	12.79151319
12	129	4.74371215
12	130	12.90915698
12	131	9.896278488
12	132	8.545672709
12	133	5.364191225
12	134	5.562718475
12	135	4.917599076
13	1	6.411834755
13	2	16.12172496
13	3	15.11145637
13	4	13.57887708
13	5	14.37982608
13	6	14.91964538
13	7	15.3952217
13	8	15.02489481
13	9	15.07604089
13	10	10.39456335
13	11	7.091717246
13	12	6.942833737
13	13	0.05892857
13	14	2.894430601
13	15	5.651483638
13	16	11.12028862
13	17	11.36518497
13	18	9.988521041
13	19	8.150838591
13	20	14.47172226
13	21	7.624934765
13	22	3.905911405
13	23	4.980635036
13	24	3.509918507
13	25	14.70731236
13	26	15.00566264
13	27	20.00739249
13	28	19.38573285
13	29	8.030621346
13	30	6.783280202
13	31	14.3723617
13	32	14.66870962
13	33	15.22717132
13	34	15.07680019
13	35	14.52624022
13	36	14.2224485
13	37	7.151125704
13	38	9.957389742
13	39	9.502693894
13	40	11.19291619
13	41	9.523491953
13	42	12.75750672
13	43	13.99620569
13	44	11.31616027
13	45	12.77642251
13	46	13.80960034
13	47	12.39920282
13	48	14.98524161
13	50	13.90804322
13	51	5.821779259
13	52	22.66558187
13	54	11.86135361
13	55	13.52765335
13	56	11.11063736
13	57	10.51195509
13	58	12.76240398
13	59	11.9373815
13	60	13.19399655
13	61	13.08330877
13	62	15.97528642
13	63	16.24492361
13	64	15.77622606
13	65	15.05487991
13	67	13.39175299
13	70	21.91394778
13	71	12.41354386
13	72	11.66457527
13	73	14.67174792
13	75	13.81058094
13	76	6.719551734
13	79	5.832001736
13	81	9.986631152
13	83	15.17293376
13	84	15.44600215
13	85	8.343616488
13	87	3.654454127
13	88	4.442428171
13	89	6.740058265
13	90	6.726013228
13	91	6.857550584
13	92	5.388688937
13	93	12.94072308
13	96	15.91093198
13	97	18.00630107
13	100	20.10168212
13	103	14.00454811
13	104	7.466077862
13	105	9.063055388
13	106	8.250169553
13	107	8.38593501
13	108	13.02653794
13	109	10.78093594
13	111	17.90857807
13	112	17.89875884
13	113	16.85792182
13	114	14.9035531
13	115	15.83156092
13	116	17.98218281
13	117	16.35348206
13	118	19.03728721
13	119	19.26458931
13	120	17.58424228
13	121	15.1782145
13	122	18.79402713
13	123	13.76921502
13	124	8.067581462
13	126	12.4004382
13	127	10.78162779
13	128	15.64048595
13	129	7.285222206
13	130	15.07479985
13	131	11.67356345
13	132	9.770651728
13	133	8.186897048
13	134	5.588090016
13	135	4.836572876
14	1	6.957843098
14	2	17.03223077
14	3	16.02130455
14	4	14.44019199
14	5	15.2614721
14	6	15.83534786
14	7	16.31038692
14	8	15.94029652
14	9	15.99088416
14	10	9.967204039
14	11	6.588201894
14	12	6.606920702
14	13	2.891449532
14	14	0.05892857
14	15	6.292184269
14	16	12.0369126
14	17	12.28365587
14	18	10.8739854
14	19	8.991273907
14	20	15.38744965
14	21	7.435921772
14	22	4.356691641
14	23	5.414106721
14	24	1.073190597
14	25	15.61979232
14	26	15.9200426
14	27	20.28104153
14	28	19.67766168
14	29	8.778357398
14	30	7.417262131
14	31	15.2216227
14	32	15.57760965
14	33	16.1299232
14	34	15.96798392
14	35	15.41689235
14	36	15.05510028
14	37	7.970807121
14	38	10.77940654
14	39	10.38758865
14	40	12.09201493
14	41	10.39586485
14	42	13.58168649
14	43	14.76768588
14	44	12.17312244
14	45	13.67907811
14	46	14.69003608
14	47	13.28898082
14	48	15.89485119
14	50	14.56046556
14	51	5.826584814
14	52	22.98039916
14	54	12.27858358
14	55	13.95583648
14	56	11.38109782
14	57	10.98404784
14	58	13.1892655
14	59	12.34946356
14	60	13.61805402
14	61	13.51275118
14	62	16.37854565
14	63	16.65880957
14	64	16.18401318
14	65	15.46783395
14	67	13.70081286
14	70	22.18627623
14	71	12.59514312
14	72	12.28119409
14	73	15.34345976
14	75	14.38373908
14	76	6.400532266
14	79	5.150722664
14	81	10.24030414
14	83	16.04768092
14	84	16.11071683
14	85	8.146331745
14	87	3.421087891
14	88	3.363828216
14	89	7.2271731
14	90	6.999597771
14	91	6.819055126
14	92	4.816778395
14	93	13.20641958
14	96	16.30580175
14	97	18.32548171
14	100	20.41804407
14	103	14.80747412
14	104	7.153650301
14	105	9.624100341
14	106	8.827376172
14	107	8.964408138
14	108	13.72180627
14	109	11.4236638
14	111	18.22629814
14	112	18.20561224
14	113	17.13789943
14	114	15.15259529
14	115	15.89083187
14	116	18.31813394
14	117	16.53469579
14	118	17.76904448
14	119	19.50159455
14	120	17.15347165
14	121	15.50516634
14	122	19.11059221
14	123	14.20186271
14	124	8.343740088
14	126	11.84734595
14	127	10.16695274
14	128	15.37851992
14	129	6.652273084
14	130	14.94219071
14	131	11.54057387
14	132	9.751285918
14	133	7.370747866
14	134	4.576977893
14	135	4.389208895
15	1	5.900727879
15	2	12.80776904
15	3	11.84162396
15	4	10.75353152
15	5	11.4365815
15	6	11.73339943
15	7	12.18957336
15	8	11.84186245
15	9	11.89490429
15	10	13.83835939
15	11	11.0475785
15	12	10.95800162
15	13	5.530987267
15	14	6.290032024
15	15	0.05892857
15	16	7.977133281
15	17	8.286882655
15	18	6.504385443
15	19	4.541277614
15	20	11.28844222
15	21	10.78853808
15	22	6.245933376
15	23	6.929583312
15	24	5.925979973
15	25	11.42639484
15	26	11.78972215
15	27	20.53136896
15	28	19.90444445
15	29	6.33148378
15	30	5.661446141
15	31	11.6883756
15	32	11.34044688
15	33	12.01368412
15	34	11.99743522
15	35	11.47344776
15	36	11.69059342
15	37	3.86431817
15	38	7.748330534
15	39	6.490848448
15	40	7.919806244
15	41	5.993075223
15	42	10.38592369
15	43	11.76457519
15	44	8.630898232
15	45	9.487235411
15	46	10.85030615
15	47	8.93478847
15	48	11.64029357
15	50	12.63582735
15	51	8.120742974
15	52	21.14259014
15	54	12.34884428
15	55	14.01182064
15	56	11.70246722
15	57	10.9522443
15	58	13.25270704
15	59	12.42848474
15	60	13.67442706
15	61	13.56874373
15	62	16.46753304
15	63	16.7336779
15	64	16.26732227
15	65	15.5366885
15	67	12.14112407
15	70	22.44006716
15	71	13.82705779
15	72	10.85597748
15	73	13.37089442
15	75	13.2980373
15	76	9.954101762
15	79	9.519850613
15	81	11.20283141
15	83	12.2933283
15	84	14.16682241
15	85	11.21844913
15	87	5.586068154
15	88	7.791344473
15	89	6.724274505
15	90	8.109905606
15	91	9.32437009
15	92	9.305561213
15	93	13.66218597
15	96	16.40428877
15	97	14.98916023
15	100	17.58654572
15	103	11.82069097
15	104	10.98266743
15	105	8.742630188
15	106	7.869340996
15	107	8.061899412
15	108	11.5866217
15	109	9.750274135
15	111	15.94121184
15	112	18.41769766
15	113	17.41129409
15	114	15.78166037
15	115	17.41650721
15	116	18.52718605
15	117	17.78617428
15	118	20.46981677
15	119	20.1673069
15	120	19.01162499
15	121	15.69436201
15	122	16.28830659
15	123	14.25802094
15	124	9.05919408
15	126	16.34175757
15	127	14.61114007
15	128	18.65085011
15	129	11.01799514
15	130	17.23148919
15	131	14.14526472
15	132	11.97154687
15	133	11.89088928
15	134	9.05304085
15	135	8.256415203
16	1	9.404638783
16	2	6.427069999
16	3	5.308722901
16	4	6.388476603
16	5	5.33412148
16	6	4.684758301
16	7	5.156793662
16	8	4.790752987
16	9	4.837253966
16	10	18.96095453
16	11	16.59572557
16	12	16.49639379
16	13	11.02911801
16	14	12.05998101
16	15	7.958494844
16	16	0.05892857
16	17	2.198141002
16	18	4.300120651
16	19	5.907788309
16	20	4.229388422
16	21	15.99269977
16	22	11.16771304
16	23	11.83628933
16	24	11.9091832
16	25	4.793549899
16	26	4.794722145
16	27	19.85351393
16	28	21.55665497
16	29	7.773674318
16	30	8.659372308
16	31	7.723921316
16	32	5.191582141
16	33	6.2105546
16	34	6.692619615
16	35	6.266541301
16	36	8.086861532
16	37	6.427387835
16	38	6.795677603
16	39	5.002475978
16	40	4.254227877
16	41	4.674220857
16	42	7.600105053
16	43	8.690830053
16	44	5.767173427
16	45	4.432414041
16	46	6.311656162
16	47	4.117446627
16	48	5.325172128
16	50	12.09973547
16	51	13.07587951
16	52	20.62653661
16	54	14.04099331
16	55	15.65123435
16	56	13.9679499
16	57	12.53646591
16	58	14.85760174
16	59	14.11897371
16	60	15.3201047
16	61	15.2097472
16	62	15.77966265
16	63	18.33209432
16	64	17.86130734
16	65	17.14537627
16	67	11.61238319
16	70	20.40653227
16	71	16.74308909
16	72	10.87040219
16	73	12.78466252
16	75	13.75453834
16	76	15.10518489
16	79	15.05619905
16	81	14.25521887
16	83	8.018593975
16	84	9.516765752
16	85	16.0101433
16	87	11.30528819
16	88	13.62510225
16	89	10.1134564
16	90	12.23632797
16	91	14.01160989
16	92	14.89931837
16	93	15.59312779
16	96	14.95672521
16	97	14.46806043
16	100	17.07195131
16	103	9.073072292
16	104	16.20739136
16	105	10.28318102
16	106	10.1688039
16	107	10.06066555
16	108	10.81900389
16	109	10.20170787
16	111	15.42585036
16	112	16.61455415
16	113	19.1559872
16	114	17.76874757
16	115	20.37305466
16	116	20.29540162
16	117	20.67404936
16	118	23.06561465
16	119	21.98224318
16	120	21.9102734
16	121	17.31690806
16	122	15.7728201
16	123	15.88190676
16	124	12.33071157
16	126	21.90149763
16	127	20.09116198
16	128	22.89931669
16	129	16.5075821
16	130	20.72060373
16	131	18.12723034
16	132	15.97299501
16	133	17.61362015
16	134	14.86647877
16	135	13.61386789
17	1	8.964464812
17	2	8.091472693
17	3	6.998593478
17	4	7.412141799
17	5	7.243722975
17	6	6.317146953
17	7	6.82274973
17	8	6.420863615
17	9	6.48697088
17	10	18.47651903
17	11	16.13268598
17	12	16.02868981
17	13	10.54931733
17	14	11.5699707
17	15	7.006154817
17	16	2.199933481
17	17	0.05892857
17	18	1.051788583
17	19	4.749129267
17	20	5.853081734
17	21	15.53966091
17	22	10.72130737
17	23	11.39315974
17	24	11.38002248
17	25	6.473781511
17	26	6.459525553
17	27	22.03269769
17	28	21.35581799
17	29	7.440847564
17	30	8.235942188
17	31	8.677766349
17	32	6.795496012
17	33	7.715907209
17	34	8.052539682
17	35	7.581069044
17	36	8.933405416
17	37	5.488224854
17	38	6.827288429
17	39	4.71644782
17	40	4.610101134
17	41	3.448955204
17	42	8.214931461
17	43	9.446806176
17	44	6.248253707
17	45	5.545890235
17	46	7.394612973
17	47	4.954103124
17	48	6.961834531
17	50	12.22816602
17	51	12.58671229
17	52	20.75488885
17	54	13.83202838
17	55	15.44652874
17	56	13.89608715
17	57	12.33068677
17	58	14.66374413
17	59	13.91080139
17	60	15.11492435
17	61	15.00459214
17	62	15.90428304
17	63	18.13325984
17	64	17.66263278
17	65	16.94223719
17	67	11.74171335
17	70	20.53217391
17	71	16.42649164
17	72	10.93278112
17	73	12.92607455
17	75	13.7350813
17	76	14.62000173
17	79	14.60167621
17	81	13.92784671
17	83	8.986973014
17	84	10.15916089
17	85	15.52206164
17	87	10.82346174
17	88	13.13587262
17	89	9.699003087
17	90	11.77913094
17	91	13.52279586
17	92	14.42826677
17	93	15.82518613
17	96	15.07917863
17	97	14.59352681
17	100	17.19920923
17	103	9.748909805
17	104	15.75402693
17	105	10.09356233
17	106	9.857620757
17	107	9.798021135
17	108	10.98481075
17	109	10.11517232
17	111	15.55373322
17	112	16.74007132
17	113	18.95525961
17	114	18.0072699
17	115	20.05274326
17	116	20.09474649
17	117	20.35687384
17	118	22.83065172
17	119	21.7958601
17	120	21.59191006
17	121	17.11626284
17	122	15.90083747
17	123	15.67770416
17	124	11.97090438
17	126	21.43832166
17	127	19.6385588
17	128	22.53137805
17	129	16.05723074
17	130	20.37829576
17	131	17.73344276
17	132	15.56008513
17	133	17.14113965
17	134	14.38066019
17	135	13.15715281
18	1	8.368393953
18	2	8.662315393
18	3	7.781489429
18	4	7.713943689
18	5	7.799734412
18	6	7.90916392
18	7	8.244735854
18	8	8.019435174
18	9	8.037769155
18	10	17.80285636
18	11	15.37436605
18	12	15.26907904
18	13	9.787370733
18	14	10.78795275
18	15	6.412308784
18	16	4.315698601
18	17	1.048039492
18	18	0.05892857
18	19	4.141983083
18	20	7.488845764
18	21	14.83776781
18	22	10.02247046
18	23	10.69686452
18	24	10.56274064
18	25	7.331203231
18	26	7.832787527
18	27	22.14784156
[truncated: 11,457 more rows]
