# Supplementary material for: Open access resource for cellular-resolution analyses of corticocortical connectivity in the marmoset monkey
Source: Nat Commun. 2020 Feb 28;11:1133. doi: 10.1038/s41467-020-14858-0 (PMC7048793; doi:10.1038/s41467-020-14858-0)
Supplement: Supplementary file 4 — Source Code [file 41467_2020_14858_MOESM4_ESM.zip › Source_Code/S3_reproduce/wm_gm_ratio.csv]

wm_gm_ratio mean_distance dist_stddev
33.3333333333 12.6090602309 5.19745073653
20.0 12.5456537996 5.19902131295
16.6666666667 12.5101683504 5.20116788878
14.2857142857 12.4854121492 5.19821514137
12.5 12.4563612144 5.19378406838
11.1111111111 12.429796972 5.19203187858
10.0 12.391767086 5.18682385055
7.69230769231 12.3187994831 5.18496276585
6.66666666667 12.2743465148 5.18521682349
5.55555555556 12.2070979129 5.18371516522
5.0 12.156527172 5.18623849227
4.34782608696 12.0817966675 5.18242723768
4.0 12.0313841713 5.17981694473
3.57142857143 11.963387431 5.18087137985
3.33333333333 11.9168750801 5.17902891696
3.0303030303 11.8435045773 5.17818173968
2.85714285714 11.7762821196 5.17044420446
2.63157894737 11.6866990421 5.1591469963
2.5 11.6341089868 5.15367525248
2.32558139535 11.5506981972 5.13600303396
2.22222222222 11.4792958182 5.11437101236
2.08333333333 11.3749383686 5.08160106267
2.0 11.3133024391 5.06170537403
1.88679245283 11.2286049841 5.03469611393
1.81818181818 11.1695230099 5.01813483932
1.72413793103 11.0779074835 4.97548387946
1.66666666667 11.0243145442 4.94911196299
1.5873015873 10.9425121949 4.9108810955
1.53846153846 10.8873222365 4.88357643434
1.47058823529 10.8107570491 4.84401390038
1.42857142857 10.7634296939 4.82290825753
1.3698630137 10.6909749733 4.78265389214
1.33333333333 10.6373947464 4.74742456151
1.28205128205 10.5693328181 4.71464616913
1.25 10.5268660808 4.69328145176
1.20481927711 10.4676375466 4.65832170337
1.17647058824 10.4318700169 4.63702248068
1.13636363636 10.3860328125 4.60585380941
1.11111111111 10.3614854864 4.58877175082
1.0752688172 10.3358139258 4.56945276569
1.05263157895 10.3288858253 4.56428305056
1.04166666667 10.3293381448 4.56502432479
1.03092783505 10.3320399717 4.56803607991
1.02040816327 10.3361916742 4.57179214379
