# Supplementary material for: Open access resource for cellular-resolution analyses of corticocortical connectivity in the marmoset monkey
Source: Nat Commun. 2020 Feb 28;11:1133. doi: 10.1038/s41467-020-14858-0 (PMC7048793; doi:10.1038/s41467-020-14858-0)
Supplement: Supplementary file 4 — Source Code [file 41467_2020_14858_MOESM4_ESM.zip › Source_Code/S4_A-D_reproduce/01_area_based_average_analysis.py]

#!/usr/bin/env python
# encoding: utf-8

import sys
import numpy as np
import json
import pandas as pd
import seaborn as sns
import statsmodels.api as sm
import statsmodels.formula.api as smf
import matplotlib.pyplot as plt

from config import C_PRIMARY_AREAS_SETS, astr, astl, \
        C_FN_OUTPUT_DATAFRAME, \
        C_FN_OUTPUT_DATAFRAME_CORR_AVERAGE, PLT_LOC

from util_linear_regression_ci import linear_regression_ci
from util_linear_regression_ci import predband

import matplotlib.pyplot as plt
from matplotlib.ticker import MultipleLocator, FormatStrFormatter
import matplotlib.font_manager as font_manager
plt.rcParams['svg.fonttype'] = 'none'

# This is a bit hacky. If it does not work, it probably means that
# you have to install ms core fonts first. Try the command below:
# sudo apt-get install msttcorefonts
# If it still does not work, then I don't know :( You have to deal
# with the default font.
C_DEFAULT_FONT_PATH = '/usr/share/fonts/truetype/msttcorefonts/Arial.ttf'
C_DEFAULT_FONT_PROP = font_manager.FontProperties(fname=C_DEFAULT_FONT_PATH)

global C_PRIMARY_AREAS

C_SETTINGS = {"excl_injs_in_pri": False,
              "plot_corrected": False}
C_COLLECT_CORRECTED = None

def analyze_gradients(cell_type):
    """
    """
    df = pd.read_csv(C_FN_OUTPUT_DATAFRAME % astr(C_PRIMARY_AREAS))
    df["avg_distance_ratio"] = df["avg_distance_supra"] / df['avg_distance_infra']

    gf = df.groupby("inj_area", as_index=False)
    df = gf["dist_to_pri", "mean_location", "inj_area_volume", "avg_distance_total", "avg_distance_supra", "avg_distance_infra", "avg_distance_ratio"].mean()

    global C_COLLECT_CORRECTED
    if (C_COLLECT_CORRECTED is None) and C_SETTINGS["plot_corrected"]:
        C_COLLECT_CORRECTED = df.copy()

    if C_SETTINGS["excl_injs_in_pri"]:
        df = df[~df["inj_area"].isin(C_PRIMARY_AREAS)]

    if C_SETTINGS["plot_corrected"]:
        model_formula = 'avg_distance_%s ~ mean_location + inj_area_volume + dist_to_pri' % cell_type
        model = smf.ols(formula=model_formula, data=df).fit()

        null_formula = 'avg_distance_%s ~ mean_location + inj_area_volume' % cell_type
        null = smf.ols(formula=null_formula, data=df).fit()

        df['corrected_avg_distance_%s' % cell_type] = \
            null.resid + df['avg_distance_%s' % cell_type].mean()

        C_COLLECT_CORRECTED['avg_distance_%s_model_fitted' % cell_type] = \
            model.fittedvalues
        C_COLLECT_CORRECTED['avg_distance_%s_model_resid' % cell_type] = \
            model.resid

        C_COLLECT_CORRECTED['corrected_avg_distance_%s' % cell_type] = \
            df['corrected_avg_distance_%s' % cell_type].copy()
        C_COLLECT_CORRECTED['avg_distance_%s_null_fitted' % cell_type] = \
            null.fittedvalues
        C_COLLECT_CORRECTED['avg_distance_%s_null_resid' % cell_type] = \
            null.resid

       #C_COLLECT_CORRECTED.to_csv(C_FN_OUTPUT_DATAFRAME_CORR_AVERAGE % astr(C_PRIMARY_AREAS))
    else:
        model_formula = 'avg_distance_%s ~ dist_to_pri' % cell_type
        model = smf.ols(formula=model_formula, data=df).fit()

    print model.summary()

    fh = open("report_avg_%s_%s_%s.txt" % (C_SETTINGS["plot_corrected"], cell_type, "-".join(C_PRIMARY_AREAS)), "w")
    fh.write(str(model.summary()))
    fh.close()

    if C_SETTINGS["plot_corrected"]:
        array_to_plot = np.array(df["corrected_avg_distance_%s" % cell_type])
    else:
        array_to_plot = np.array(df["avg_distance_%s" % cell_type])

    plot_linear_regression(
        model,
        np.array(df["dist_to_pri"]),
        array_to_plot,
        cell_type,
        df["inj_area"])


def plot_linear_regression(model, x_data, y_data, cell_type, annot):
    """
    """
    X, Y = np.array(x_data), np.array(y_data)
    Xs, Ys = np.array(x_data), np.array(y_data)

    an_lb, an_ub = tuple(map(lambda x: round(x, 2), model.conf_int().T["dist_to_pri"]))
    an_pv = round(model.pvalues[-1], 3)
    an_sl = round(model.params[-1], 3)

    xs_m, ys_b = model.params[-1], model.params[0]
    p_xs, p_ys, lower, upper = linear_regression_ci(X, Y)
    lpb, upb, pbx = predband(X, Y, xs_m, ys_b)

    C_PLOT_FIGZISE = (3.0, 2.0)
    C_PLOT_POINT_SIZE = 8
    C_ANNOTATION_FONT_SIZE = 8
    C_ANNOTATION_FONT_SIZE_SMALL = 5
    C_PLOT_XRANGE = [-1, 12]
    C_PLOT_YRANGE = [2, 12]
    C_GLOBAL_EXPORT_DPI = 300

    if cell_type == "ratio":
        C_PLOT_YRANGE = [0.5, 2]
        C_PLOT_XRANGE = [-1, 12]

    fig = plt.figure(figsize=C_PLOT_FIGZISE)
    ax = plt.axes(frameon=True)

#   if cell_type != "ratio":
#       ax.set_aspect('equal', 'datalim')

    plt.xlim(C_PLOT_XRANGE)
    plt.ylim(C_PLOT_YRANGE)

    plt.gcf().subplots_adjust(top=0.96, right=0.98, bottom=0.15)

    ax.xaxis.labelpad = 0
    ax.yaxis.labelpad = 1.0
    ax.spines['right'].set_color('none')
    ax.spines['top'].set_color('none')
#   ax.spines['bottom'].set_color('none')

    plt.tick_params(
        axis='x',          # changes apply to the x-axis
        which='both',      # both major and minor ticks are affected
        pad=1.0,
        bottom=True,      # ticks along the bottom edge are off
        top=False,         # ticks along the top edge are off
        labelbottom=True)  # labels along the bottom edge are off

    plt.tick_params(
        axis='y',          # changes apply to the x-axis
        which='major',      # both major and minor ticks are affected
        pad=1.0)

    plt.minorticks_off()
    plt.tick_params(which='minor', length=1.5)
    plt.tick_params(axis='both',
                    which='major',
                    labelsize=C_ANNOTATION_FONT_SIZE)

    plt.scatter(X, Y, s=C_PLOT_POINT_SIZE,
        c=PLT_LOC["markerfill"][cell_type],
        linewidths=0.5,  edgecolors="k")
    plt.plot(p_xs, lower,'k',label='Lower confidence limit (95%)', lw=0.5, ls=":")
    plt.plot(p_xs, upper,'k',label='Upper confidence limit (95%)', lw=0.5, ls=":")
    plt.plot(p_xs, p_ys,'k-',label='Regression line', lw=1.0, )

    plt.xlabel('Distance from primary area (mm)',
        fontproperties=C_DEFAULT_FONT_PROP,
        fontsize=C_ANNOTATION_FONT_SIZE)

    if cell_type == "ratio":
        plt.ylabel(r'$\overline{d_s} \; / \; \overline{d_i}$',
        fontproperties=C_DEFAULT_FONT_PROP,
        fontsize=C_ANNOTATION_FONT_SIZE)
    else:
        plt.ylabel('Connectivity distance (mm)',
        fontproperties=C_DEFAULT_FONT_PROP,
        fontsize=C_ANNOTATION_FONT_SIZE)

    # Now we configure ticks labels properties like
    # font-family and font size
    for label in ax.get_xticklabels():
        label.set_fontproperties(C_DEFAULT_FONT_PROP)
        label.set_fontsize(C_ANNOTATION_FONT_SIZE)

    for label in ax.get_yticklabels():
        label.set_fontproperties(C_DEFAULT_FONT_PROP)
        label.set_fontsize(C_ANNOTATION_FONT_SIZE)


    an_stats = "slope: %4.2f (%4.2f, %4.2f), p=%5.3f" % \
                    (an_sl, an_lb, an_ub, an_pv)

    if cell_type == "ratio":
        plt.text(0.2, 1.7, an_stats, fontproperties=C_DEFAULT_FONT_PROP,
            fontsize=C_ANNOTATION_FONT_SIZE)
        plt.text(0.2, 1.8, cell_type, fontproperties=C_DEFAULT_FONT_PROP,
            fontsize=C_ANNOTATION_FONT_SIZE)
        plt.text(0.2, 0.52, astl(C_PRIMARY_AREAS), fontproperties=C_DEFAULT_FONT_PROP,
            fontsize=C_ANNOTATION_FONT_SIZE)
    else:
        plt.text(0.2, 2.0, an_stats, fontproperties=C_DEFAULT_FONT_PROP,
            fontsize=C_ANNOTATION_FONT_SIZE)
        plt.text(0.2, 10, cell_type, fontproperties=C_DEFAULT_FONT_PROP,
            fontsize=C_ANNOTATION_FONT_SIZE)
        plt.text(0.2, 1.0, astl(C_PRIMARY_AREAS),
            fontproperties=C_DEFAULT_FONT_PROP,
            fontsize=C_ANNOTATION_FONT_SIZE)

    for i in range(len(annot)):
        plt.annotate(
            annot[i],
            (X[i], Y[i]),
            size=C_ANNOTATION_FONT_SIZE_SMALL,
            xytext=(0.15, -0.2),
            textcoords='offset points',
            va="center",
            fontproperties=C_DEFAULT_FONT_PROP)

#   fig.savefig("gradient_avg_areas_" + str(C_SETTINGS["plot_corrected"]) + "_" + cell_type + "_" + astr(C_PRIMARY_AREAS) + ".png", dpi=C_GLOBAL_EXPORT_DPI)
    fig.savefig("gradient_avg_areas_" + str(C_SETTINGS["plot_corrected"]) + "_" + cell_type + "_" + astr(C_PRIMARY_AREAS) + ".svg", dpi=C_GLOBAL_EXPORT_DPI)
    plt.close()

if __name__ == '__main__':

    for correction in [True]:
        C_SETTINGS["plot_corrected"] = correction

        for C_PRIMARY_AREAS in C_PRIMARY_AREAS_SETS:
            C_COLLECT_CORRECTED = None
            analyze_gradients("total")
