# Supplementary material for: Open access resource for cellular-resolution analyses of corticocortical connectivity in the marmoset monkey
Source: Nat Commun. 2020 Feb 28;11:1133. doi: 10.1038/s41467-020-14858-0 (PMC7048793; doi:10.1038/s41467-020-14858-0)
Supplement: Supplementary file 4 — Source Code [file 41467_2020_14858_MOESM4_ESM.zip › Source_Code/S4_A-D_reproduce/output_dataframe_A3a_A3b_AuA1_Gu_V1.csv]

case_id	tracer_id	inj_area	dist_to_pri	closest_pri	mean_location	supra_count	infra_count	cell_count	avg_distance_total	avg_distance_supra	target	avg_distance_infra	inj_area_volume
CJ74	FR	A8aV	4.877856255	Gu	16.96945953	1016	1120	2136	9.160726523	12.85019787	A8aV	5.813848943	14.1176
CJ74	FB	A8b	7.169857979	A3a	16.92861366	408	296	704	8.041149457	8.793863573	A8b	7.003624593	17.8296
CJ74	DY	A8b	7.181986809	A3a	16.88371277	2988	1103	4091	5.731215414	5.668982102	A8b	5.899803931	17.8296
CJ83	DY	A8b	6.979403019	A3a	16.79866409	4724	3850	8574	5.636003869	5.738751825	A8b	5.509930793	17.8296
CJ108	FR	A8aD	6.499698639	Gu	16.83462143	1057	302	1359	8.758961747	8.831598655	A8aD	8.504732568	12.9672
CJ108	FE	A8aV	5.299333572	Gu	17.20330048	1948	836	2784	7.856861424	7.689267143	A8aV	8.247380157	14.1176
CJ146	FB	A23b	4.183831215	A3b	13.53085423	10666	7091	17757	6.71043475	6.849707603	A23b	6.500946067	14.7096
CJ55	FB	OPt	3.931305885	V1	11.52077389	5318	4221	9539	7.079114982	6.901120725	OPt	7.303368348	8.868
CJ55	DY	PG	3.839078665	V1	10.74582672	18352	24242	42594	6.559946799	7.051895604	PG	6.187525197	10.9288
CJ55	FR	LIP	4.523386478	V1	11.78547478	371	55	426	5.660324393	5.580492874	LIP	6.198824269	14.1408
CJ55	FE	MIP	4.248614788	V1	13.02750778	1241	64	1305	4.852570201	4.723244123	MIP	7.360283686	7.9816
CJ81	FR	V2	0.374280423	V1	14.21076679	770	285	1055	5.178174713	4.892287615	V2	5.950571435	118.894
CJ81	FB	V2	0.305462986	V1	14.57357788	2580	1997	4577	6.11900658	4.934790789	V2	7.64893985	118.894
CJ81	DY	V2	1.751009941	V1	15.06678295	7169	2179	9348	5.047358876	4.650733644	V2	6.352272269	118.894
CJ81	FE	V2	2.038535118	V1	13.78399277	496	104	600	6.544377115	5.610274808	V2	10.99932658	118.894
CJ82	FR	V1	0	V1	15.34115505	561	298	859	6.714522384	5.638301692	V1	8.74056201	272.415
CJ82	DY	V2	0.447331816	V1	14.90330982	5484	3094	8578	5.582445761	5.171120179	V2	6.311505066	118.894
CJ82	FE	V1	0	V1	16.4763813	189	235	424	7.290440383	6.443620526	V1	7.971499757	272.415
CJ76	FB	LIP	3.798267603	V1	12.18948174	2609	3039	5648	6.928928463	6.99991445	LIP	6.867986561	14.1408
CJ76	FR	PG	4.303044796	V1	11.5898838	274	79	353	5.923795657	6.162454845	PG	5.096041007	10.9288
CJ76	DY	PFG	5.178034306	A3b	11.78909683	7703	4918	12621	6.646644322	6.591240091	PFG	6.733423255	15.6592
CJ76	FE	PFG	4.666510582	A3b	11.99034214	737	150	887	5.843395789	5.676781534	PFG	6.662027162	15.6592
CJ146L	DY	A23b	2.654592991	A3b	12.59636307	20729	18679	39408	6.76661219	6.822320619	A23b	6.704789821	14.7096
CJ110	FR	A6Va	1.855711102	A3a	15.43856907	1053	69	1122	7.51796689	7.556219582	A6Va	6.934197553	10.6912
CJ110	FE	A6DR	4.429908752	A3a	14.91412067	2166	629	2795	6.820670271	7.384853312	A6DR	4.877871439	10.9048
CJ111	FR	A6DC	3.731287718	A3a	14.18527603	1878	434	2312	5.602601772	5.731061244	A6DC	5.046733363	14.5136
CJ111	FE	A6Va	1.166966796	A3a	14.20035458	1243	271	1514	6.480173923	6.721806991	A6Va	5.371871696	10.6912
CJ113	FR	A4ab	1.920396328	A3a	14.95573044	717	183	900	5.148445914	5.07316855	A4ab	5.443385097	33.9904
CJ113	FE	A6M	5.852649689	A3a	15.95935154	971	306	1277	4.814127656	4.855504733	A6M	4.682829809	13.488
CJ112	FR	A6Va	0.821632802	A3a	14.70065403	1680	368	2048	6.352460694	6.504009337	A6Va	5.660608189	10.6912
CJ112	FE	A6DC	4.646118164	A3a	15.02042484	3406	791	4197	5.917650104	6.148741059	A6DC	4.922585889	14.5136
CJ78	FE	A4ab	0.881632805	A3a	13.23046303	576	147	723	5.970289737	6.02785801	A4ab	5.744716095	33.9904
CJ78	FB	A4ab	0.930408478	A3a	14.18949795	5972	4314	10286	5.445741716	5.518465803	A4ab	5.345067574	33.9904
CJ78	DY	A3a	0	A3a	13.29480648	8631	6338	14969	4.024872718	3.824143393	A3a	4.298223114	21.1208
CJ21	DY	A19DI	2.602600574	V1	12.86505508	3938	3641	7579	6.866395055	6.136907915	A19DI	7.655387187	9.8768
CJ21	FB	V3A	2.792438984	V1	12.65832329	1954	1739	3693	6.85288513	6.684743929	V3A	7.041814347	8.8008
CJ51	DY	MST	4.594726086	V1	11.47235775	10299	5240	15539	7.506872041	7.47781911	MST	7.563974357	15.5776
CJ50	FR	V4	2.902048111	V1	11.75675011	6028	1673	7701	9.937899737	10.45257171	V4	8.08348094	35.0624
CJ50	DY	PG	4.293272972	V1	11.58215523	14669	9903	24572	6.933026707	6.890214853	PG	6.996442548	10.9288
CJ56	FR	V5	2.280915022	AuA1	11.39113808	905	122	1027	8.632430751	8.992248511	V5	5.963290809	16.9912
CJ56	FE	V5	3.999538183	V1	11.57959557	2939	573	3512	9.414017733	9.927813422	V5	6.778685219	16.9912
CJ56	FB	V5	4.415714264	V1	11.21478748	2685	5075	7760	5.856657881	6.63454322	V5	5.445106722	16.9912
CJ56	DY	V4T	5.469594479	V1	12.20741844	4635	6246	10881	6.057585062	6.034745979	V4T	6.074533372	13.1344
CJ19	FR	V2	1.829301238	V1	13.66343975	3082	526	3608	7.423091725	6.939927624	V2	10.25410267	118.894
CJ19	FE	V3A	2.305162191	V1	12.31870651	4818	1888	6706	5.426313305	5.543905509	V3A	5.126228963	8.8008
CJ164	DY	A8b	7.882336617	A3a	17.598423	14008	10267	24275	5.978301272	5.944591756	A8b	6.024293569	17.8296
CJ164	FB	A8b	7.667120934	A3a	17.44559288	12378	11124	23502	6.887740585	7.010516178	A8b	6.751124594	17.8296
CJ164	CTBgr	A6M	6.850598335	A3a	16.61713409	2477	409	2886	4.72292641	4.678786216	A6M	4.990249785	13.488
CJ84	FR	A19M	2.325507641	V1	13.51960468	1218	476	1694	5.602949016	5.712887729	A19M	5.321635252	12.196
CJ84	FB	PGM	6.057851315	V1	14.98885822	13745	7952	21697	5.793548632	5.909159524	PGM	5.593715671	7.2512
CJ84	FE	A23a	5.951978683	V1	14.83785248	491	122	613	6.746561415	6.732816305	A23a	6.801879848	12.9224
CJ36	FB	V6	2.083359957	V1	13.16211987	4817	2701	7518	6.977658857	6.357819144	V6	8.083089399	35.2112
CJ36	FR	V2	2.163469553	V1	14.58479214	8673	2275	10948	5.461402723	4.96731207	V2	7.345028319	118.894
CJ94	FB	A6M	5.059903145	A3a	15.43614674	2533	3452	5985	4.856328487	5.063319365	A6M	4.704443233	13.488
CJ94	FR	A6DR	4.223831177	A3a	15.03593731	543	129	672	9.906041911	11.00667171	A6DR	5.27315835	10.9048
CJ94	DY	A8aV	3.186923504	Gu	15.5918951	11605	7105	18710	7.05935193	7.648940354	A8aV	6.096343674	14.1176
CJ167	FR	A24d	1.334711552	A3a	14.25164032	1660	243	1903	5.358414382	5.368914833	A24d	5.286682903	5.1088
CJ167	DY	A23c	0.81881541	A3a	14.22109413	15499	11064	26563	5.574730201	5.489583011	A23c	5.69400861	3.928
CJ167	FB	A24d	2.304749012	A3a	14.73743629	3020	415	3435	3.694421778	3.65044657	A24d	4.014434142	5.1088
CJ167	CTBgr	A24d	4.655181885	A3a	15.25308418	7115	1977	9092	6.393009222	6.29975677	A24d	6.728614277	5.1088
CJ122	DY	AuRT	2.972744465	AuA1	14.42884636	10338	11189	21527	4.253478194	4.146755226	AuRT	4.35208415	3.2536
CJ122	FB	TPO	1.922178149	AuA1	12.74938488	16693	16521	33214	6.62399983	6.505179775	TPO	6.744056919	16.7064
CJ122	FE	TPO	1.491753459	AuA1	12.4138298	7774	2224	9998	9.391464104	9.001535718	TPO	10.75446018	16.7064
CJ122	FR	AuCPB	3.042457819	AuA1	13.76657867	3802	676	4478	3.505526434	3.473278679	AuCPB	3.686896208	5.7616
CJ170	DY	A6M	6.475689411	A3a	16.33821678	1764	669	2433	4.724074531	4.868796265	A6M	4.342476417	13.488
CJ170	FB	A3a	0	A3a	13.10002708	2961	3210	6171	4.797277218	4.53563894	A3a	5.038620191	21.1208
CJ170	CTBgr	S2E	2.732378721	A3b	11.60464287	12118	5967	18085	5.562679118	5.520858676	S2E	5.647609588	6.9112
CJ174	FB	V1	0	V1	16.55171394	5015	10133	15148	8.258252502	6.530053897	V1	9.113568401	272.415
CJ174	CTBgr	V1	0	V1	16.09954453	1172	2525	3697	8.380677371	7.016167142	V1	9.014026277	272.415
CJ173	DY	A4ab	1.550064206	A3a	14.09523964	4114	2334	6448	5.036504584	5.013492998	A4ab	5.077065709	33.9904
CJ173	FB	A1-2	0.901860297	A3b	11.83646774	14936	16453	31389	3.96347348	3.902212761	A1-2	4.019085837	25.3944
CJ173	CTBgr	AIP	5.372254372	A3b	11.83794785	9237	4941	14178	9.472415524	9.615390506	AIP	9.205129568	4.4504
CJ90	FR	V2	1.377380848	V1	14.88937569	3979	625	4604	5.191430569	4.608942029	V2	8.899785607	118.894
CJ90	DY	V2	1.088289738	V1	15.1879549	16808	7219	24027	7.418794949	6.488447615	V2	9.584922942	118.894
CJ123	FE	A8C	2.44515276	A3a	15.6663065	519	91	610	7.219351542	7.534872612	A8C	5.419841261	3.9144
CJ123	FR	A6DC	3.641239643	A3a	14.11415577	547	70	617	6.367227989	6.548322016	A6DC	4.952107524	14.5136
CJ64	FB	V4T	4.914237499	V1	11.93030071	3630	3144	6774	8.865020823	10.14166395	V4T	7.391034	13.1344
CJ64	FE	AuML	0.845227897	AuA1	12.78215313	292	204	496	3.391235002	3.358704672	AuML	3.437798022	2.7416
CJ64	FR	AuCM	0.230737984	AuA1	12.00941563	240	164	404	3.843242486	3.995215174	AuCM	3.62084343	6.4672
CJ180	CTBgr	AuML	0.803856909	AuA1	12.33299637	8810	5151	13961	4.963218716	4.716569358	AuML	5.38507483	2.7416
CJ180	CTBr	TE3	6.340663433	AuA1	14.41061211	12363	8504	20867	8.490500473	9.00105742	TE3	7.748259701	41.7672
CJ180	DY	TE3	6.275996208	AuA1	13.31704044	5021	6509	11530	9.40934989	10.19107591	TE3	8.806331551	41.7672
CJ180	FB	AuRT	3.176622152	Gu	15.14555836	9570	16102	25672	4.311163244	4.264585176	AuRT	4.338846272	3.2536
CJ114	FR	A4ab	3.123423815	A3a	13.91735554	2613	810	3423	5.069413063	5.137563053	A4ab	4.849566243	33.9904
CJ114	FE	A3b	0	A3b	13.73480892	411	128	539	3.086803129	3.180169471	A3b	2.787009643	22.0864
CJ115	FR	A4c	0.721134543	A3a	13.62591362	2095	259	2354	4.604063561	4.648095571	A4c	4.247897305	3.5816
CJ115	FE	A6DC	4.482477188	A3a	14.66953659	733	217	950	5.58029966	5.977060031	A6DC	4.240090664	14.5136
CJ181	CTBr	A11	7.477950573	Gu	18.34086227	14394	8204	22598	6.202800972	6.06359802	A11	6.447033943	12.0328
CJ181	DY	A47L	6.295599461	Gu	17.77349854	11654	11070	22724	5.337351702	5.840497588	A47L	4.807662257	16.6208
CJ181	CTBgr	AuCM	0.695978284	AuA1	12.06958199	9634	15782	25416	4.83107546	4.450724945	AuCM	5.063257494	6.4672
CJ181	FB	TEO	7.151633739	V1	14.28813267	11726	12696	24422	6.669409596	7.038603538	TEO	6.328422815	27.3928
CJ116	FR	A6DR	5.41119194	A3a	15.87553024	1473	254	1727	9.348501186	10.02123025	A6DR	5.447202296	10.9048
CJ116	FE	A6Va	1.852251768	A3a	14.89064503	681	34	715	7.386722196	7.434705798	A6Va	6.425638872	10.6912
CJ800	CTBgr	A45	3.019742966	Gu	16.02360916	14832	9403	24235	9.359666153	10.09185567	A45	8.204733169	5.2928
CJ800	CTBr	A8aD	6.68941927	Gu	17.45797539	1933	415	2348	8.568477253	8.780528676	A8aD	7.580777494	12.9672
CJ800	DY	A46D	7.966145515	Gu	18.82104301	3512	2812	6324	4.793522537	5.821590429	A46D	3.509534473	3.2864
CJ800	FB	A47L	6.939782619	Gu	18.41905785	4612	2224	6836	4.327514901	4.128884294	A47L	4.739423337	16.6208
CJ146L	FR	A23a	3.769100428	V1	12.40490341	7879	3352	11231	6.979856732	7.042957671	A23a	6.831535641	12.9224
CJ178	CTBr	A10	9.1205616	Gu	19.70357323	1497	1114	2611	8.774759002	11.25266209	A10	5.444937715	23.9248
CJ178	CTBgr	A10	8.464986801	Gu	19.25009727	4715	2703	7418	10.25258966	11.47151308	A10	8.126350694	23.9248
CJ178	FB	V1	0	V1	15.01131344	1668	2169	3837	6.848314879	6.260850836	V1	7.300085292	272.415
CJ178	DY	A32	8.120666504	Gu	18.35389519	2299	2365	4664	5.273179527	5.958427038	A32	4.607055202	11.4328
CJ77	FB	OPt	3.603655577	V1	12.22943783	14010	7743	21753	5.521951735	5.34607418	OPt	5.840180401	8.868
CJ77	FR	PG	5.433797359	V1	12.12910843	324	44	368	6.709885195	6.82036503	PG	5.896351868	10.9288
CJ77	DY	PF	1.965024829	A3b	12.68794155	15186	10932	26118	5.277773185	5.06755196	PF	5.569798388	5.9968
CJ100	FR	A6DR	4.758737564	A3a	15.08782196	1361	744	2105	7.331905725	8.578636517	A6DR	5.051259746	10.9048
CJ100	FE	A6Va	3.742611885	Gu	15.34111881	4983	1305	6288	7.305852997	7.586469725	A6Va	6.234348664	10.6912
CJ182	CTBr	PGa-IPa	4.296650887	AuA1	12.88543129	4203	4903	9106	6.251051588	6.137277957	PGa-IPa	6.348581788	6.6184
CJ182	DY	V4	4.556824684	V1	13.2653513	16526	8254	24780	6.009459602	5.774098957	V4	6.480694157	35.0624
CJ182	CTBgr	V4	2.946670532	V1	12.42486763	6545	5944	12489	8.310115726	8.651348653	V4	7.934380614	35.0624
CJ801	FB	A8C	2.218275309	A3a	15.11410046	22238	21394	43632	6.895111124	7.753472851	A8C	6.002886757	3.9144
CJ801	DY	A46D	8.208911896	Gu	18.83513451	15173	8840	24013	5.417022183	5.747355269	A46D	4.850037577	3.2864
CJ801	CTBgr	A6DR	5.171293259	A3a	15.93876266	4404	7534	11938	7.98200691	9.365128992	A6DR	7.173502841	10.9048
CJ80	FB	A23b	5.372169018	V1	13.32907867	15325	8520	23845	4.98515178	4.911743185	A23b	5.117192475	14.7096
CJ80	DY	PGM	3.684443951	V1	13.26163673	9603	6531	16134	6.408955182	6.391653136	PGM	6.434395626	7.2512
CJ80	FR	A23a	3.979721785	V1	13.79965591	605	210	815	7.266399888	8.126602235	A23a	4.788197889	12.9224
CJ802	DY	AIP	4.37277174	A3b	11.97551918	14205	10141	24346	6.997206729	7.355581393	AIP	6.49521362	4.4504
CJ802	FB	PG	5.4745574	V1	11.37462711	22197	21377	43574	6.942965073	7.049326398	PG	6.832523834	10.9288
CJ802	CTBr	S2E	0.831972301	AuA1	13.04327202	5598	5099	10697	5.161028242	5.10033149	S2E	5.227664919	6.9112
CJ802	CTBgr	AuML	0.654876173	AuA1	12.67367935	7794	5417	13211	5.38784084	4.718563997	AuML	6.350798882	2.7416
CJ148R	DY	A32V	8.170681	Gu	18.62033653	18597	14530	33127	3.993402245	3.997287758	A32V	3.988429162	2.6776
CJ153X	FR	A23b	5.330412865	V1	13.07144451	2973	834	3807	5.174447673	5.515396278	A23b	3.959051747	14.7096
CJ102X	DY	A3b	0	A3b	14.275774	11671	15345	27016	4.400275528	4.479722797	A3b	4.339850043	22.0864
CJ125X	FR	A8aV	4.533329964	Gu	16.81862259	2233	424	2657	9.078985415	9.260606863	A8aV	8.122474348	14.1176
CJ125X	FE	A6DR	5.598813057	A3a	15.90323639	669	80	749	9.447862155	9.731928899	A6DR	7.072354008	10.9048
CJ71R	FR	A47L	5.953827381	Gu	17.53378868	1185	593	1778	7.21490913	7.308648013	A47L	7.027589441	16.6208
CJ71R	FB	A10	9.167459488	Gu	19.85852051	3963	4736	8699	7.30520848	7.298082234	A10	7.311171595	23.9248
CJ71R	DY	A10	10.06259537	Gu	20.48287773	7170	6526	13696	8.415491239	8.393230255	A10	8.439948986	23.9248
CJ52X	DY	PEC	4.797552586	V1	12.68143749	17262	7656	24919	4.920846269	5.069444376	PEC	4.58338354	7.084
CJ52X	FR	V6	2.524276972	V1	12.87349796	1472	277	1749	6.585910515	6.33622598	V6	7.912753963	35.2112
CJ52X	FE	V6	3.166827679	V1	13.8654089	1815	290	2105	6.382515228	6.148605422	V6	7.84646798	35.2112
CJ75X	DY	A8aV	3.73261261	Gu	16.56110573	7708	5867	13575	8.733319951	9.625882187	A8aV	7.560681515	14.1176
CJ75X	FR	AuA1	0	AuA1	13.09596252	669	854	1523	2.561520237	2.700614293	AuA1	2.452557798	7.1888
CJ170	CTBr	A3b	0	A3b	12.42507362	1798	493	2291	2.741911624	2.787554123	A3b	2.575450745	22.0864
CJ173	CTBr	PE	1.395293713	A3b	12.86574173	2687	825	3512	6.622536247	6.692568544	PE	6.39444318	34.5448
CJ174	CTBr	V1	0	V1	17.57555389	108	157	265	8.00305334	5.183368441	V1	9.942709193	272.415
CJ73X	FR	A10	9.176383018	Gu	19.60413361	775	293	1068	9.442133242	9.443054773	A10	9.439695746	23.9248
CJ73X	FE	A47L	4.058240891	Gu	17.03930473	1268	259	1527	12.03901563	12.79036066	A47L	8.360616043	16.6208
CJ73X	FB	A47L	6.680764198	Gu	18.15549088	6637	4445	11082	8.261157546	8.887715874	A47L	7.325619275	16.6208
CJ73X	DY	A8b	8.017333984	A3a	17.7792511	3426	2012	5438	7.098017983	7.493832158	A8b	6.424032215	17.8296
CJ70X	FR	A8aD	6.725288391	Gu	17.61270905	636	241	877	6.215401521	6.510737259	A8aD	5.436009285	12.9672
CJ70X	FB	A9	8.655486107	Gu	18.75862694	6095	5234	11329	6.727367884	7.202161474	A9	6.174470114	7.7392
CJ70X	DY	A10	10.06259537	Gu	20.41919327	2693	3262	5955	8.52822177	9.905301342	A10	7.391350131	23.9248
