# Supplementary material for: Open access resource for cellular-resolution analyses of corticocortical connectivity in the marmoset monkey
Source: Nat Commun. 2020 Feb 28;11:1133. doi: 10.1038/s41467-020-14858-0 (PMC7048793; doi:10.1038/s41467-020-14858-0)
Supplement: Supplementary file 4 — Source Code [file 41467_2020_14858_MOESM4_ESM.zip › Source_Code/S4_A-D_reproduce/report_True_total_A3b-A3a-AuA1-Gu-V1.txt]

                            OLS Regression Results                            
==============================================================================
Dep. Variable:     avg_distance_total   R-squared:                       0.156
Model:                            OLS   Adj. R-squared:                  0.138
Method:                 Least Squares   F-statistic:                     8.567
Date:                Sat, 14 Sep 2019   Prob (F-statistic):           2.93e-05
Time:                        07:44:55   Log-Likelihood:                -266.03
No. Observations:                 143   AIC:                             540.1
Df Residuals:                     139   BIC:                             551.9
Df Model:                           3                                         
Covariance Type:            nonrobust                                         
===================================================================================
                      coef    std err          t      P>|t|      [0.025      0.975]
-----------------------------------------------------------------------------------
Intercept           5.7559      0.958      6.011      0.000       3.863       7.649
mean_location      -0.0468      0.078     -0.596      0.552      -0.202       0.108
inj_area_volume     0.0090      0.003      3.185      0.002       0.003       0.015
dist_to_pri         0.2964      0.075      3.961      0.000       0.148       0.444
==============================================================================
Omnibus:                        9.515   Durbin-Watson:                   1.623
Prob(Omnibus):                  0.009   Jarque-Bera (JB):                9.457
Skew:                           0.577   Prob(JB):                      0.00884
Kurtosis:                       3.505   Cond. No.                         480.
==============================================================================

Warnings:
[1] Standard Errors assume that the covariance matrix of the errors is correctly specified.
