# Supplementary material for: Open access resource for cellular-resolution analyses of corticocortical connectivity in the marmoset monkey
Source: Nat Commun. 2020 Feb 28;11:1133. doi: 10.1038/s41467-020-14858-0 (PMC7048793; doi:10.1038/s41467-020-14858-0)
Supplement: Supplementary file 4 — Source Code [file 41467_2020_14858_MOESM4_ESM.zip › Source_Code/S4_A-D_reproduce/report_True_total_A3b-AuR-AuA1-V1.txt]

                            OLS Regression Results                            
==============================================================================
Dep. Variable:     avg_distance_total   R-squared:                       0.184
Model:                            OLS   Adj. R-squared:                  0.166
Method:                 Least Squares   F-statistic:                     10.42
Date:                Sat, 14 Sep 2019   Prob (F-statistic):           3.14e-06
Time:                        07:44:55   Log-Likelihood:                -263.65
No. Observations:                 143   AIC:                             535.3
Df Residuals:                     139   BIC:                             547.2
Df Model:                           3                                         
Covariance Type:            nonrobust                                         
===================================================================================
                      coef    std err          t      P>|t|      [0.025      0.975]
-----------------------------------------------------------------------------------
Intercept           6.5533      1.004      6.530      0.000       4.569       8.538
mean_location      -0.1294      0.086     -1.512      0.133      -0.299       0.040
inj_area_volume     0.0111      0.003      3.774      0.000       0.005       0.017
dist_to_pri         0.3466      0.076      4.574      0.000       0.197       0.496
==============================================================================
Omnibus:                        9.928   Durbin-Watson:                   1.620
Prob(Omnibus):                  0.007   Jarque-Bera (JB):                9.950
Skew:                           0.590   Prob(JB):                      0.00691
Kurtosis:                       3.528   Cond. No.                         512.
==============================================================================

Warnings:
[1] Standard Errors assume that the covariance matrix of the errors is correctly specified.
