# Supplementary material for: Open access resource for cellular-resolution analyses of corticocortical connectivity in the marmoset monkey
Source: Nat Commun. 2020 Feb 28;11:1133. doi: 10.1038/s41467-020-14858-0 (PMC7048793; doi:10.1038/s41467-020-14858-0)
Supplement: Supplementary file 4 — Source Code [file 41467_2020_14858_MOESM4_ESM.zip › Source_Code/S4_A-D_reproduce/report_avg_True_total_A3b-A3a-AuA1-Gu-V1.txt]

                            OLS Regression Results                            
==============================================================================
Dep. Variable:     avg_distance_total   R-squared:                       0.214
Model:                            OLS   Adj. R-squared:                  0.168
Method:                 Least Squares   F-statistic:                     4.638
Date:                Sat, 14 Sep 2019   Prob (F-statistic):            0.00608
Time:                        07:44:59   Log-Likelihood:                -94.410
No. Observations:                  55   AIC:                             196.8
Df Residuals:                      51   BIC:                             204.9
Df Model:                           3                                         
Covariance Type:            nonrobust                                         
===================================================================================
                      coef    std err          t      P>|t|      [0.025      0.975]
-----------------------------------------------------------------------------------
Intercept           6.8469      1.361      5.032      0.000       4.115       9.579
mean_location      -0.1562      0.112     -1.398      0.168      -0.380       0.068
inj_area_volume     0.0131      0.005      2.468      0.017       0.002       0.024
dist_to_pri         0.3412      0.103      3.301      0.002       0.134       0.549
==============================================================================
Omnibus:                        1.729   Durbin-Watson:                   2.194
Prob(Omnibus):                  0.421   Jarque-Bera (JB):                1.283
Skew:                           0.373   Prob(JB):                        0.527
Kurtosis:                       3.046   Cond. No.                         317.
==============================================================================

Warnings:
[1] Standard Errors assume that the covariance matrix of the errors is correctly specified.
