# Supplementary material for: Open access resource for cellular-resolution analyses of corticocortical connectivity in the marmoset monkey
Source: Nat Commun. 2020 Feb 28;11:1133. doi: 10.1038/s41467-020-14858-0 (PMC7048793; doi:10.1038/s41467-020-14858-0)
Supplement: Supplementary file 4 — Source Code [file 41467_2020_14858_MOESM4_ESM.zip › Source_Code/S4_A-D_reproduce/report_avg_True_total_A3b-AuR-AuA1-V1.txt]

                            OLS Regression Results                            
==============================================================================
Dep. Variable:     avg_distance_total   R-squared:                       0.288
Model:                            OLS   Adj. R-squared:                  0.246
Method:                 Least Squares   F-statistic:                     6.879
Date:                Sat, 14 Sep 2019   Prob (F-statistic):           0.000559
Time:                        07:44:59   Log-Likelihood:                -91.700
No. Observations:                  55   AIC:                             191.4
Df Residuals:                      51   BIC:                             199.4
Df Model:                           3                                         
Covariance Type:            nonrobust                                         
===================================================================================
                      coef    std err          t      P>|t|      [0.025      0.975]
-----------------------------------------------------------------------------------
Intercept           7.9629      1.380      5.769      0.000       5.192      10.734
mean_location      -0.2710      0.117     -2.308      0.025      -0.507      -0.035
inj_area_volume     0.0158      0.005      3.037      0.004       0.005       0.026
dist_to_pri         0.4260      0.102      4.160      0.000       0.220       0.632
==============================================================================
Omnibus:                        2.731   Durbin-Watson:                   2.303
Prob(Omnibus):                  0.255   Jarque-Bera (JB):                2.031
Skew:                           0.461   Prob(JB):                        0.362
Kurtosis:                       3.188   Cond. No.                         338.
==============================================================================

Warnings:
[1] Standard Errors assume that the covariance matrix of the errors is correctly specified.
