# Supplementary material for: Open access resource for cellular-resolution analyses of corticocortical connectivity in the marmoset monkey
Source: Nat Commun. 2020 Feb 28;11:1133. doi: 10.1038/s41467-020-14858-0 (PMC7048793; doi:10.1038/s41467-020-14858-0)
Supplement: Supplementary file 4 — Source Code [file 41467_2020_14858_MOESM4_ESM.zip › Source_Code/S4_E-H_reproduce/01_cell_based_average_analysis.py]

#!/usr/bin/env python
# encoding: utf-8

import numpy as np
import pandas as pd
import statsmodels.formula.api as smf
import matplotlib.pyplot as plt

from config import C_PRIMARY_AREAS_SETS, astr, astl, \
        C_FN_OUTPUT_DATAFRAME, \
        C_FN_OUTPUT_DATAFRAME_CORR_AVERAGE, PLT_LOC

from util_linear_regression_ci import linear_regression_ci
from util_linear_regression_ci import predband

import matplotlib.font_manager as font_manager
plt.rcParams['svg.fonttype'] = 'none'

# This is a bit hacky. If it does not work, it probably means that
# you have to install ms core fonts first. Try the command below:
# sudo apt-get install msttcorefonts
# If it still does not work, then I don't know :( You have to deal
# with the default font.
C_DEFAULT_FONT_PATH = '/usr/share/fonts/truetype/msttcorefonts/Arial.ttf'
C_DEFAULT_FONT_PROP = font_manager.FontProperties(fname=C_DEFAULT_FONT_PATH)

global C_PRIMARY_AREAS

C_SETTINGS = {"excl_injs_in_pri": False,
              "plot_corrected": False}
C_COLLECT_CORRECTED = None


def analyze_gradients(cell_type):
    """
    """
    df = pd.read_csv(C_FN_OUTPUT_DATAFRAME % astr(C_PRIMARY_AREAS))
    df["avg_distance_ratio"] = df["avg_distance_supra"] / df['avg_distance_infra']

    gf = df.groupby("inj_area", as_index=False)
    df = gf["dist_to_pri", "mean_location", "inj_area_volume", "avg_distance_total"].mean()

    global C_COLLECT_CORRECTED
    if (C_COLLECT_CORRECTED is None) and C_SETTINGS["plot_corrected"]:
        C_COLLECT_CORRECTED = df.copy()

    if C_SETTINGS["excl_injs_in_pri"]:
        df = df[~df["inj_area"].isin(list(C_PRIMARY_AREAS))]

    if C_SETTINGS["plot_corrected"]:
        model_formula = 'avg_distance_%s ~ mean_location + inj_area_volume + dist_to_pri' % cell_type
        model = smf.ols(formula=model_formula, data=df).fit()

        null_formula = 'avg_distance_%s ~ mean_location + inj_area_volume ' % cell_type
        null = smf.ols(formula=null_formula, data=df).fit()

        df['corrected_avg_distance_%s' % cell_type] = \
            null.resid + df['avg_distance_%s' % cell_type].mean()

        C_COLLECT_CORRECTED['avg_distance_%s_model_fitted' % cell_type] = \
            model.fittedvalues
        C_COLLECT_CORRECTED['avg_distance_%s_model_resid' % cell_type] = \
            model.resid

        C_COLLECT_CORRECTED['corrected_avg_distance_%s' % cell_type] = \
            df['corrected_avg_distance_%s' % cell_type].copy()
        C_COLLECT_CORRECTED['avg_distance_%s_null_fitted' % cell_type] = \
            null.fittedvalues
        C_COLLECT_CORRECTED['avg_distance_%s_null_resid' % cell_type] = \
            null.resid

#       C_COLLECT_CORRECTED.to_csv(C_FN_OUTPUT_DATAFRAME_CORR_AVERAGE % astr(C_PRIMARY_AREAS))
    else:
        model_formula = 'avg_distance_%s ~ dist_to_pri' % cell_type
        model = smf.ols(formula=model_formula, data=df).fit()

    print model.summary()

    fh = open("report_avg_%s_%s_%s.txt" % (C_SETTINGS["plot_corrected"], cell_type, "-".join(C_PRIMARY_AREAS)), "w")
    fh.write(str(model.summary()))
    fh.close()

    if C_SETTINGS["plot_corrected"]:
        array_to_plot = np.array(df["corrected_avg_distance_%s" % cell_type])
    else:
        array_to_plot = np.array(df["avg_distance_%s" % cell_type])

    plot_linear_regression(
        model,
        np.array(df["dist_to_pri"]),
        array_to_plot,
        cell_type,
        df["inj_area"])


def plot_linear_regression(model, x_data, y_data, cell_type, annot):
    """
    """
    X, Y = np.array(x_data), np.array(y_data)
    Xs, Ys = np.array(x_data), np.array(y_data)

    an_lb, an_ub = tuple(map(lambda x: round(x, 2), model.conf_int().T["dist_to_pri"]))
    an_pv = round(model.pvalues[-1], 3)
    an_sl = round(model.params[-1], 3)

    xs_m, ys_b = model.params[-1], model.params[0]
    p_xs, p_ys, lower, upper = linear_regression_ci(X, Y)
    lpb, upb, pbx = predband(X, Y, xs_m, ys_b)

    C_PLOT_FIGZISE = (3.0, 2.0)
    C_PLOT_POINT_SIZE = 8
    C_ANNOTATION_FONT_SIZE = 8
    C_ANNOTATION_FONT_SIZE_SMALL = 5
    C_PLOT_XRANGE = [-0.5, 12]
    C_PLOT_YRANGE = [0, 10]
    C_GLOBAL_EXPORT_DPI = 300

    if cell_type == "ratio":
        C_PLOT_YRANGE = [0.0, 2]
        C_PLOT_XRANGE = [-1, 12]


    fig = plt.figure(figsize=C_PLOT_FIGZISE)
    ax = plt.axes(frameon=True)

    plt.xlim(C_PLOT_XRANGE)
    plt.ylim(C_PLOT_YRANGE)

    plt.gcf().subplots_adjust(top=0.96, right=0.98, bottom=0.15)

    ax.xaxis.labelpad = 0
    ax.yaxis.labelpad = 1.0
    ax.spines['right'].set_color('none')
    ax.spines['top'].set_color('none')
#   ax.spines['bottom'].set_color('none')

    plt.tick_params(
        axis='x',          # changes apply to the x-axis
        which='both',      # both major and minor ticks are affected
        pad=1.0,
        bottom=True,      # ticks along the bottom edge are off
        top=False,         # ticks along the top edge are off
        labelbottom=True)  # labels along the bottom edge are off

    plt.tick_params(
        axis='y',          # changes apply to the x-axis
        which='major',      # both major and minor ticks are affected
        pad=1.0)

    plt.minorticks_off()
    plt.tick_params(which='minor', length=1.5)
    plt.tick_params(axis='both',
                    which='major',
                    labelsize=C_ANNOTATION_FONT_SIZE)

    plt.scatter(X, Y, s=C_PLOT_POINT_SIZE,
        c=PLT_LOC["markerfill"][cell_type],
        linewidths=0.5,  edgecolors="k")
    plt.plot(p_xs, lower,'k', label='Lower confidence limit (95%)', lw=0.5, ls=":")
    plt.plot(p_xs, upper,'k', label='Upper confidence limit (95%)', lw=0.5, ls=":")
    plt.plot(p_xs, p_ys,'k-', label='Regression line', lw=1.0, )

    plt.xlabel('Distance from primary area (mm)',
        fontproperties=C_DEFAULT_FONT_PROP,
        fontsize=C_ANNOTATION_FONT_SIZE)

    if cell_type == "ratio":
        plt.ylabel(r'$\overline{d_s} \; / \; \overline{d_i}$',
        fontproperties=C_DEFAULT_FONT_PROP,
        fontsize=C_ANNOTATION_FONT_SIZE)
    else:
        plt.ylabel('Average connection length (mm)',
        fontproperties=C_DEFAULT_FONT_PROP,
        fontsize=C_ANNOTATION_FONT_SIZE)

    # Now we configure ticks labels properties like
    # font-family and font size
    for label in ax.get_xticklabels():
        label.set_fontproperties(C_DEFAULT_FONT_PROP)
        label.set_fontsize(C_ANNOTATION_FONT_SIZE)

    for label in ax.get_yticklabels():
        label.set_fontproperties(C_DEFAULT_FONT_PROP)
        label.set_fontsize(C_ANNOTATION_FONT_SIZE)


    an_stats = "slope: %4.2f (%4.2f, %4.2f), p=%5.3f" % \
                    (an_sl, an_lb, an_ub, an_pv)

    if cell_type == "ratio":
        plt.text(0.2, 1.7, an_stats, fontproperties=C_DEFAULT_FONT_PROP,
            fontsize=C_ANNOTATION_FONT_SIZE)
        plt.text(0.2, 1.8, cell_type, fontproperties=C_DEFAULT_FONT_PROP,
            fontsize=C_ANNOTATION_FONT_SIZE)
        plt.text(0.2, 0.52, astl(C_PRIMARY_AREAS), fontproperties=C_DEFAULT_FONT_PROP,
            fontsize=C_ANNOTATION_FONT_SIZE)
    else:
        plt.text(0.2, 2.0, an_stats, fontproperties=C_DEFAULT_FONT_PROP,
            fontsize=C_ANNOTATION_FONT_SIZE)
        plt.text(0.2, 10, cell_type, fontproperties=C_DEFAULT_FONT_PROP,
            fontsize=C_ANNOTATION_FONT_SIZE)
        plt.text(0.2, 1.0, astl(C_PRIMARY_AREAS),
            fontproperties=C_DEFAULT_FONT_PROP,
            fontsize=C_ANNOTATION_FONT_SIZE)

    for i, label in annot.items():
        plt.annotate(
            label,
            (X[i], Y[i]),
            size=C_ANNOTATION_FONT_SIZE_SMALL,
            xytext=(0.15, -0.2),
            textcoords='offset points',
            va="center",
            fontproperties=C_DEFAULT_FONT_PROP)

#   fig.savefig("gradient_avg_cell_" + str(C_SETTINGS["plot_corrected"]) + "_" + cell_type + "_" + astr(C_PRIMARY_AREAS) + ".png", dpi=C_GLOBAL_EXPORT_DPI)
    fig.savefig("gradient_avg_cell_" + str(C_SETTINGS["plot_corrected"]) + "_" + cell_type + "_" + astr(C_PRIMARY_AREAS) + ".svg", dpi=C_GLOBAL_EXPORT_DPI)
    plt.close()

if __name__ == '__main__':

    for correction in [True]:
        C_SETTINGS["plot_corrected"] = correction

        for C_PRIMARY_AREAS in C_PRIMARY_AREAS_SETS:
            C_COLLECT_CORRECTED = None
            analyze_gradients("total")
