# Supplementary material for: Open access resource for cellular-resolution analyses of corticocortical connectivity in the marmoset monkey
Source: Nat Commun. 2020 Feb 28;11:1133. doi: 10.1038/s41467-020-14858-0 (PMC7048793; doi:10.1038/s41467-020-14858-0)
Supplement: Supplementary file 4 — Source Code [file 41467_2020_14858_MOESM4_ESM.zip › Source_Code/S4_E-H_reproduce/output_dataframe_A3a_A3b_A4ab_A4c_AuA1_AuR_AuRT_V1.csv]

	case_id	tracer_id	inj_area	dist_to_pri	closest_pri	mean_location	injection_volume	supra_count	infra_count	cell_count	avg_distance_infra	avg_distance_supra	avg_distance_total	total_infra_count	total_supra_count	total_cell_count	lambda_total	lambda_supra	lambda_infra	hierarchy	id	avg_density	avg_thickness	layer_1_thickness	avg_thickness_corrected	remarks	surface_density_L_II_VI	surface_density_LI_VI	radius	inj_area_volume
0	CJ74	DY	A8b	4.786034107208252	A4ab	16.883712768554688	0.104474453653377	2988	1103	4091	2.8726288269644025	2.766881733202144	2.798634652838251	1544	3598	5142	-0.24150350106344864	-0.22132818417118505	-0.25592626187614104	0.547618	47	72197.5381329244	1.7459845679	0.13672	1.6092645679	-	116184.940008266	118731.623448266	200	17.8296
1	CJ83	DY	A8b	5.079667091369629	A4ab	16.798664093017578	0.6965463236259039	4724	3850	8574	4.333465441980163	4.958105680268176	4.649113805971268	5199	5311	10510	-0.19704779955355264	-0.20126209787693194	-0.18859589740268146	0.547618	47	72197.5381329244	1.7459845679	0.13672	1.6092645679	-	116184.940008266	118731.623448266	1000	17.8296
2	CJ164	DY	A8b	6.237668991088867	A4ab	17.59842300415039	0.16662887446334199	14008	10267	24275	2.7855785203468484	3.03097491016209	2.9134651443881983	19455	21173	40628	-0.25375696157460104	-0.2407070274696107	-0.241155857983128	0.547618	47	72197.5381329244	1.7459845679	0.13672	1.6092645679	-	116184.940008266	118731.623448266	300	17.8296
3	CJ164	FB	A8b	5.754848957061768	A4ab	17.445592880249027	0.402472819857612	12378	11124	23502	4.4295624602629315	5.846278771990313	5.111918126094942	17510	16270	33780	-0.2803675429204326	-0.2666121691477316	-0.2748685817015463	0.547618	47	72197.5381329244	1.7459845679	0.13672	1.6092645679	-	116184.940008266	118731.623448266	650	17.8296
4	CJ73X	DY	A8b	6.147074222564697	A4ab	17.779251098632812	0.497069677860019	3426	2012	5438	3.7393735525624208	5.186154632221739	4.556717381460494	4425	5746	10171	-0.16386015269747606	-0.1380155339941268	-0.1576824812516308	0.547618	47	72197.5381329244	1.7459845679	0.13672	1.6092645679	-	116184.940008266	118731.623448266	200	17.8296
5	CJ108	FR	A8aD	5.647581100463867	A4c	16.83462142944336	0.224331648948968	1057	302	1359	5.2172511954384095	7.629675355699478	6.916830304796185	583	1390	1973	-0.06882816420314447	-0.08740318281292568	-0.08715279327450044	0.622646	45	82350.9660506813	1.6778763844	0.13672	1.5411563844	-	126915.71708828199	129148.49140828199	500	12.9672
6	CJ800	CTBr	A8aD	6.4311394691467285	A4c	17.457975387573242	0.036837278129485	1933	415	2348	3.7382328092240718	6.943504177644255	6.083323614522675	1096	2988	4084	-0.1204482451379296	-0.11948756686493625	-0.12479902389481162	0.622646	45	82350.9660506813	1.6778763844	0.13672	1.5411563844	-	126915.71708828199	129148.49140828199	300	12.9672
7	CJ70X	FR	A8aD	6.420828342437744	A4c	17.612709045410156	0.131701	636	241	877	2.6935306710927764	4.087245055083684	3.681153196233936	456	1109	1565	-0.13842115614551945	-0.11645853848474692	-0.19861173150781306	0.622646	45	82350.9660506813	1.6778763844	0.13672	1.5411563844	-	126915.71708828199	129148.49140828199	500	12.9672
8	CJ108	FE	A8aV	5.670785427093506	A4c	17.203300476074222	0.213435540285733	1948	836	2784	4.222378284980297	5.159716935780598	4.806437165106783	1863	3080	4943	-0.11713141638742824	-0.1084933497613339	-0.0953349581944232	0.489436	46	81907.990549856	1.6730449513999999	0.13672	1.5363249514	-	125837.289597705	128505.243677705	250	14.1176
9	CJ94	DY	A8aV	3.608808517456055	A4c	15.59189510345459	0.13518205236764	11605	7105	18710	5.030953351540856	6.82868368976443	6.153835700357133	7843	13050	20893	-0.1332331366936598	-0.11009854767987554	-0.13583889029668345	0.489436	46	81907.990549856	1.6730449513999999	0.13672	1.5363249514	-	125837.289597705	128505.243677705	1000	14.1176
10	CJ125X	FR	A8aV	5.114568710327148	A4c	16.818622589111328	0.12529209599070598	2233	424	2657	4.152633284984568	6.454123454182914	5.968652871617636	972	3636	4608	-0.08745975862191459	-0.07800513276774368	-0.08166659411991213	0.489436	46	81907.990549856	1.6730449513999999	0.13672	1.5363249514	-	125837.289597705	128505.243677705	450	14.1176
11	CJ75X	DY	A8aV	4.48829984664917	A3a	16.561105728149414	0.311998370579334	7708	5867	13575	5.104231486465703	8.228089430878692	6.719437348049336	8481	9080	17561	-0.054838476320540765	-0.049941514173388935	-0.08161386739755548	0.489436	46	81907.990549856	1.6730449513999999	0.13672	1.5363249514	-	125837.289597705	128505.243677705	500	14.1176
12	CJ146	FB	A23b	4.441981792449951	A3b	13.530854225158693	0.8030121996877959	10666	7091	17757	6.762633336977623	7.104577930833417	6.968020404678415	7686	11560	19246	-0.16972416669970095	-0.1935096499789643	-0.14927738402372875	0.48855600000000005	14	85065.7361259444	1.4437682319	0.13672	1.3070482319	-	111185.019998823	113741.273838823	750	14.7096
13	CJ146L	DY	A23b	2.715867280960083	A3b	12.596363067626953	0.15024511697980306	20729	18679	39408	5.610317446751446	5.869680107600352	5.743856283113311	22751	24146	46897	-0.3036341435916725	-0.22254625356027527	-0.2945908088975311	0.48855600000000005	14	85065.7361259444	1.4437682319	0.13672	1.3070482319	-	111185.019998823	113741.273838823	900	14.7096
14	CJ80	FB	A23b	5.440083980560303	V1	13.329078674316404	0.207087399371703	15325	8520	23845	4.407031738922565	3.8381455549857875	4.026493872917642	8826	17832	26658	-0.22684934523408365	-0.2366315729128795	-0.22073047655130987	0.48855600000000005	14	85065.7361259444	1.4437682319	0.13672	1.3070482319	-	111185.019998823	113741.273838823	800	14.7096
15	CJ153X	FR	A23b	5.388148784637451	V1	13.071444511413574	0.049955701161412	2973	834	3807	3.566835438516561	5.035994399598588	4.72755771348856	925	3481	4406	-0.11176946479852698	-0.12950770005716972	-0.16723966110121888	0.48855600000000005	14	85065.7361259444	1.4437682319	0.13672	1.3070482319	-	111185.019998823	113741.273838823	450	14.7096
16	CJ55	FB	OPt	3.8115251064300537	V1	11.520773887634276	0.5963141152991579	5318	4221	9539	4.498307025486029	4.366141759780239	4.425100997954136	4933	6125	11058	-0.2827241852417487	-0.29259727434806443	-0.2653780278091392	0.43933599999999995	85	102915.951972556	1.8289459821	0.13672	1.6922259821	-	174157.04790323	176559.49174323	400	8.868
17	CJ77	FB	OPt	3.6969730854034415	V1	12.229437828063965	0.7073269293223821	14010	7743	21753	3.1965237938913615	2.823808120951988	2.951231436418121	10296	19820	30116	-0.2647227848505877	-0.3227215099119541	-0.2302288231920648	0.43933599999999995	85	102915.951972556	1.8289459821	0.13672	1.6922259821	-	174157.04790323	176559.49174323	600	8.868
18	CJ55	DY	PG	3.798596858978272	V1	10.745826721191406	0.641373220474496	18352	24242	42594	4.503113104284603	5.262267925792105	4.837485884526343	30023	23633	53656	-0.275533157771686	-0.2747123018988341	-0.2492776094189503	0.538151	91	85114.33757295269	1.9626222091	0.13672	1.8259022091	-	155410.457002673	157415.865962673	750	10.9288
19	CJ76	FR	PG	4.3594183921813965	V1	11.589883804321287	0.351999989509582	274	79	353	2.141349834175041	3.7108863715506755	3.1893870726152707	207	416	623	-0.221653031913744	-0.2115373520284809	-0.21691975905650387	0.538151	91	85114.33757295269	1.9626222091	0.13672	1.8259022091	-	155410.457002673	157415.865962673	200	10.9288
20	CJ50	DY	PG	4.350414752960205	V1	11.582155227661133	0.228388630909485	14669	9903	24572	4.999625879667398	4.904464654610084	4.94223394250598	11387	17303	28690	-0.2076425400785681	-0.20740556006854524	-0.1922760361809698	0.538151	91	85114.33757295269	1.9626222091	0.13672	1.8259022091	-	155410.457002673	157415.865962673	650	10.9288
21	CJ77	FR	PG	5.548201084136963	V1	12.129108428955078	0.046686135479687	324	44	368	1.9979888604588012	5.292555603898427	4.283911323983841	199	451	650	-0.1895837416153884	-0.17251311707702682	-0.2584289723808628	0.538151	91	85114.33757295269	1.9626222091	0.13672	1.8259022091	-	155410.457002673	157415.865962673	200	10.9288
22	CJ802	FB	PG	5.384628772735597	V1	11.374627113342285	0.432374021665948	22197	21377	43574	5.627564544510298	6.066812345577831	5.852831451975331	22183	23353	45536	-0.25471102414515745	-0.24081607996779425	-0.21839366349741968	0.538151	91	85114.33757295269	1.9626222091	0.13672	1.8259022091	-	155410.457002673	157415.865962673	600	10.9288
23	CJ55	FR	LIP	4.5047574043273935	V1	11.78547477722168	0.083087711670837	371	55	426	4.808418623275742	3.387936934202252	3.501966427591178	70	802	872	-0.2041596796054882	-0.18628035815220306	-0.09210185857675617	0.495559	76	93038.4696293383	1.9950536442	0.13672	1.8583336441999998	-	172896.518315246	175065.717835246	400	14.1408
24	CJ76	FB	LIP	3.801761388778688	V1	12.189481735229492	0.5222399844360339	2609	3039	5648	3.956421409672722	5.092826644125778	4.404538259622256	5190	3379	8569	-0.2666474404493801	-0.20280363936855	-0.22880809512939945	0.495559	76	93038.4696293383	1.9950536442	0.13672	1.8583336441999998	-	172896.518315246	175065.717835246	600	14.1408
25	CJ55	FE	MIP	4.219735622406007	V1	13.027507781982422	0.16202103775813098	1241	64	1305	6.107395832217234	3.4465267808128077	3.577142127577776	78	1511	1589	-0.16187586670403406	-0.16558452704950735	-0.01920209095151133	0.46391000000000004	79	104502.10093099	1.8638542566	0.13672	1.7271342565999999	-	180489.158406906	182950.39184690602	200	7.9816
26	CJ81	FR	V2	0.3742804229259491	V1	14.210766792297365	0.0582033159531	770	285	1055	4.75258590842052	2.39497561466083	2.9105917422553262	290	1036	1326	-0.2027665939083232	-0.34493622589445505	-0.08725608841555615	0.17447000000000001	127	124090.9322077	1.2321116653	0.13672	1.0953916653	-	135928.17288390698	137432.366323907	500	118.89399999999999
27	CJ81	FB	V2	0.3054629862308502	V1	14.573577880859375	0.27374746404315	2580	1997	4577	5.702213675139937	3.4905232720981614	4.586931741494873	3137	3191	6328	-0.18802777215035546	-0.19540789004588732	-0.14406414942597487	0.17447000000000001	127	124090.9322077	1.2321116653	0.13672	1.0953916653	-	135928.17288390698	137432.366323907	600	118.89399999999999
28	CJ81	DY	V2	1.6879756450653076	V1	15.06678295135498	0.5647640438086479	7169	2179	9348	4.236618648261573	3.3838783236840873	3.660126142460521	5353	11171	16524	-0.3213111957281512	-0.34550663689353384	-0.265250106099408	0.17447000000000001	127	124090.9322077	1.2321116653	0.13672	1.0953916653	-	135928.17288390698	137432.366323907	700	118.89399999999999
29	CJ81	FE	V2	1.8979743719100952	V1	13.783992767333984	0.06268049410333801	496	104	600	7.212737639078187	5.209147506022907	5.447084090210478	145	1076	1221	-0.1828081716985132	-0.17595670200660793	-0.040678493441476136	0.17447000000000001	127	124090.9322077	1.2321116653	0.13672	1.0953916653	-	135928.17288390698	137432.366323907	400	118.89399999999999
30	CJ82	DY	V2	0.4473318159580231	V1	14.90330982208252	0.112293051724334	5484	3094	8578	3.7968785946409094	3.078615050098962	3.3773332910760865	6020	8455	14475	-0.2603811087471843	-0.22733114681600616	-0.2205538393525902	0.17447000000000001	127	124090.9322077	1.2321116653	0.13672	1.0953916653	-	135928.17288390698	137432.366323907	400	118.89399999999999
31	CJ19	FR	V2	1.8038532733917243	V1	13.663439750671387	0.17181509379499302	3082	526	3608	4.051515098205527	5.253820026797	5.006158796873591	1823	7027	8850	-0.2528390831527261	-0.2043680538833008	-0.18984334204181813	0.17447000000000001	127	124090.9322077	1.2321116653	0.13672	1.0953916653	-	135928.17288390698	137432.366323907	300	118.89399999999999
32	CJ36	FR	V2	2.074758291244507	V1	14.584792137145994	0.452268554377025	8673	2275	10948	5.239302948092098	5.922270249001435	5.755296502297921	3401	10510	13911	-0.2452497458673516	-0.21394966755078146	-0.16634736769895556	0.17447000000000001	127	124090.9322077	1.2321116653	0.13672	1.0953916653	-	135928.17288390698	137432.366323907	550	118.89399999999999
33	CJ90	FR	V2	1.5483179092407229	V1	14.889375686645508	0.126947916338601	3979	625	4604	3.882134469558679	3.0900203058360076	3.2875423799100485	1950	5870	7820	-0.2974106453111519	-0.31076268273036584	-0.2001438157179638	0.17447000000000001	127	124090.9322077	1.2321116653	0.13672	1.0953916653	-	135928.17288390698	137432.366323907	150	118.89399999999999
34	CJ90	DY	V2	1.0366865396499634	V1	15.187954902648926	0.022703531637382004	16808	7219	24027	5.183004520054636	4.27651711245763	4.617165836726063	18021	29934	47955	-0.2641275116286676	-0.3094038417201775	-0.19985809839750865	0.17447000000000001	127	124090.9322077	1.2321116653	0.13672	1.0953916653	-	135928.17288390698	137432.366323907	150	118.89399999999999
35	CJ82	FR	V1	0.0	V1	15.34115505218506	0.097896506631471	561	298	859	3.196287817414386	2.022231472947332	2.452582642949556	1475	2549	4024	-0.21595259785509774	-0.2449442850174331	-0.17603609494955402	0.0	126	159450.39123883902	1.2943689469	0.13672	1.1576489469	-	184587.57750321398	186232.319103214	400	272.415
36	CJ82	FE	V1	0.0	V1	16.476381301879886	0.14460529737720498	189	235	424	2.508144500845116	1.6466225621769963	1.8929400521655915	836	2088	2924	-0.15796524691061756	-0.1673151187557894	-0.13370259641252355	0.0	126	159450.39123883902	1.2943689469	0.13672	1.1576489469	-	184587.57750321398	186232.319103214	150	272.415
37	CJ174	FB	V1	0.0	V1	16.551713943481445	1.18658985026492	5015	10133	15148	6.482435120907597	4.984910178558608	5.7930390504030935	29689	25327	55016	-0.24262408238125674	-0.2783423956431877	-0.2193256643953639	0.0	126	159450.39123883902	1.2943689469	0.13672	1.1576489469	-	184587.57750321398	186232.319103214	1000	272.415
38	CJ174	CTBgr	V1	0.0	V1	16.099544525146484	0.10894964868757	1172	2525	3697	6.084622710162993	3.5503871236669213	4.889117061060112	3851	3439	7290	-0.1864806126940767	-0.27193500783779256	-0.10861694090904488	0.0	126	159450.39123883902	1.2943689469	0.13672	1.1576489469	-	184587.57750321398	186232.319103214	300	272.415
39	CJ178	FB	V1	0.0	V1	15.011313438415527	0.487388315177364	1668	2169	3837	5.153230469259706	3.735548808158719	4.185231344643956	4167	8970	13137	-0.28760549389792034	-0.3541403917923256	-0.2012013883048884	0.0	126	159450.39123883902	1.2943689469	0.13672	1.1576489469	-	184587.57750321398	186232.319103214	800	272.415
40	CJ174	CTBr	V1	0.0	V1	17.575553894042972	0.027237412171893	108	157	265	7.060670470934499	2.241951728775454	3.1257097801522833	316	1407	1723	-0.1634366049823618	-0.2482142671253656	-0.07415715359630683	0.0	126	159450.39123883902	1.2943689469	0.13672	1.1576489469	-	184587.57750321398	186232.319103214	300	272.415
41	CJ76	DY	PFG	5.393046855926514	A3b	11.78909683227539	0.9471999717712399	7703	4918	12621	5.933317413381642	5.632218976196327	5.746188191131374	5457	8960	14417	-0.2454172725297024	-0.21362121917585405	-0.19791869055479366	0.542479	90	78935.6306444238	2.0165478213	0.13672	1.8798278213	Corrected by +0.10 mm, to compensate for artifacts.	148385.394576752	150562.25041675198	1000	15.6592
42	CJ76	FE	PFG	4.79067325592041	A3b	11.990342140197756	0.09503999716758699	737	150	887	3.721538431883291	4.146248193503677	4.0567744543934925	308	1154	1462	-0.24363529453513585	-0.24261157238162026	-0.15985621904622607	0.542479	90	78935.6306444238	2.0165478213	0.13672	1.8798278213	Corrected by +0.10 mm, to compensate for artifacts.	148385.394576752	150562.25041675198	600	15.6592
43	CJ110	FR	A6Va	1.619758129119873	A4c	15.438569068908693	0.266496045830115	1053	69	1122	5.352141644174827	6.601172666362017	6.515161548067689	92	1244	1336	-0.1213072657224973	-0.11799325687777905	-0.06856150511696034	0.707996	42	71164.31761545679	1.8005822932	0.13672	1.6638622932	-	118407.62470432199	120466.08102432199	750	10.6912
44	CJ111	FE	A6Va	0.5609391331672668	A4c	14.20035457611084	0.161129043229531	1243	271	1514	2.9394713233964165	4.023561261405543	3.8609161276820445	257	1456	1713	-0.2928870429255377	-0.2488177480178105	-0.18972255351258915	0.707996	42	71164.31761545679	1.8005822932	0.13672	1.6638622932	-	118407.62470432199	120466.08102432199	400	10.6912
45	CJ112	FR	A6Va	0.7350640296936035	A4c	14.700654029846193	0.054008905083052006	1680	368	2048	2.952793941704861	3.7341870207762757	3.631209928221154	284	1871	2155	-0.2929749163800007	-0.2847142158689264	-0.3365780378186341	0.707996	42	71164.31761545679	1.8005822932	0.13672	1.6638622932	-	118407.62470432199	120466.08102432199	900	10.6912
46	CJ116	FE	A6Va	1.3783938884735107	A4c	14.890645027160645	0.11891741173720499	681	34	715	1.2728766543279064	4.89021706514128	4.276802731138013	204	999	1203	-0.2192265845645678	-0.19522301303906656	-0.2408014964051846	0.707996	42	71164.31761545679	1.8005822932	0.13672	1.6638622932	-	118407.62470432199	120466.08102432199	200	10.6912
47	CJ100	FE	A6Va	1.7539153099060059	A4c	15.341118812561035	0.261096304454756	4983	1305	6288	4.0979983622410705	6.1969927947458885	5.6980336940030325	1838	5894	7732	-0.14686370599413456	-0.1310313152144494	-0.16337244011452107	0.707996	42	71164.31761545679	1.8005822932	0.13672	1.6638622932	-	118407.62470432199	120466.08102432199	500	10.6912
48	CJ110	FE	A6DR	3.3297338485717773	A4c	14.9141206741333	0.255938579428682	2166	629	2795	3.1273778903923914	6.037383783941466	5.301066655077484	877	2589	3466	-0.07230607391153622	-0.06748293233393306	-0.2314455448160831	0.646256	40	70198.4692061232	1.7298059344	0.13672	1.5930859344	-	111832.193911689	114649.17279168901	600	10.9048
49	CJ94	FR	A6DR	1.8308730125427248	A4ab	15.035937309265135	0.116007293166556	543	129	672	3.023089037932192	10.75989857927258	9.027931832082436	167	579	746	0.030420672632625306	0.07314728938518852	-0.11346495296053327	0.646256	40	70198.4692061232	1.7298059344	0.13672	1.5930859344	-	111832.193911689	114649.17279168901	400	10.9048
50	CJ116	FR	A6DR	4.2759060859680185	A4c	15.875530242919922	0.080237285876448	1473	254	1727	2.482954436575598	7.1762913375763935	6.258534864360887	553	2275	2828	-0.07754977892166821	-0.060492535522515135	-0.1807372878705488	0.646256	40	70198.4692061232	1.7298059344	0.13672	1.5930859344	-	111832.193911689	114649.17279168901	500	10.9048
51	CJ100	FR	A6DR	3.4162533283233643	A4ab	15.08782196044922	0.094915058045364	1361	744	2105	3.3942792244959947	7.273185073441544	5.816827956401233	927	1542	2469	-0.12649143030729398	-0.09867353288936777	-0.19733406899736866	0.646256	40	70198.4692061232	1.7298059344	0.13672	1.5930859344	-	111832.193911689	114649.17279168901	400	10.9048
52	CJ801	CTBgr	A6DR	4.3663010597229	A4c	15.938762664794922	0.09724109775417801	4404	7534	11938	6.552901945339047	10.319649765419607	7.867815645025757	7893	4233	12126	-0.11456186334227575	-0.05636262376727145	-0.11552028178102886	0.646256	40	70198.4692061232	1.7298059344	0.13672	1.5930859344	-	111832.193911689	114649.17279168901	750	10.9048
53	CJ125X	FE	A6DR	4.3924641609191895	A4c	15.903236389160154	0.112474490262756	669	80	749	3.6667448167599765	7.624681179019742	7.029175157542127	164	926	1090	-0.091425759931493	-0.07519336887835976	-0.11447365144933865	0.646256	40	70198.4692061232	1.7298059344	0.13672	1.5930859344	-	111832.193911689	114649.17279168901	400	10.9048
54	CJ111	FR	A6DC	0.6710109114646912	A4ab	14.18527603149414	0.36326110342403295	1878	434	2312	3.682759002396867	4.4750339587163595	4.331702164624369	508	2300	2808	-0.28174178905270697	-0.2633036668403079	-0.2150268791582677	0.5808949999999999	39	64917.1494223114	1.7263980831	0.13672	1.5896780831	-	103197.36965139199	106335.50381139199	600	14.5136
55	CJ112	FE	A6DC	1.0741990804672241	A4ab	15.020424842834473	0.11153318268630301	3406	791	4197	3.0762293660571305	4.4664183586297455	4.212455901937117	1019	4559	5578	-0.18416336276661016	-0.15447627533917022	-0.2083378218926284	0.5808949999999999	39	64917.1494223114	1.7263980831	0.13672	1.5896780831	-	103197.36965139199	106335.50381139199	400	14.5136
56	CJ123	FR	A6DC	1.0370478630065918	A4ab	14.114155769348145	0.05892210906217801	547	70	617	1.804156990840484	3.5609190589539184	3.3294980408677244	159	1048	1207	-0.2276331986286676	-0.21103211119538048	-0.3133993280908102	0.5808949999999999	39	64917.1494223114	1.7263980831	0.13672	1.5896780831	-	103197.36965139199	106335.50381139199	300	14.5136
57	CJ115	FE	A6DC	2.278468608856201	A4ab	14.669536590576172	0.102294547730929	733	217	950	1.7803325797594105	3.63728296122993	3.1358040155909195	441	1192	1633	-0.2346796783276439	-0.1942541027765164	-0.34575667364976803	0.5808949999999999	39	64917.1494223114	1.7263980831	0.13672	1.5896780831	-	103197.36965139199	106335.50381139199	250	14.5136
58	CJ113	FR	A4ab	0.0	A4ab	14.955730438232422	0.09933644439160799	717	183	900	2.5717914155998742	2.230777488496179	2.292979599663158	425	1905	2330	-0.3747912681080677	-0.3419130549357559	-0.2594048747518014	0.500161	37	65959.1869208281	1.8033647459	0.13672	1.6666447459	-	109930.53232639699	112626.650726397	250	33.9904
59	CJ78	FE	A4ab	0.0	A4ab	13.230463027954102	0.009930270274633002	576	147	723	1.769339547311231	3.2146133381713207	2.724873314972332	634	1237	1871	-0.2378836365373769	-0.27095880400798844	-0.31653328799759045	0.500161	37	65959.1869208281	1.8033647459	0.13672	1.6666447459	-	109930.53232639699	112626.650726397	100	33.9904
60	CJ78	FB	A4ab	0.0	A4ab	14.189497947692873	0.12012423719314301	5972	4314	10286	3.2630057628185742	3.965824424709941	3.6106813153528927	10225	10010	20235	-0.4107762273311302	-0.2743367375865362	-0.3782498503276539	0.500161	37	65959.1869208281	1.8033647459	0.13672	1.6666447459	-	109930.53232639699	112626.650726397	750	33.9904
61	CJ173	DY	A4ab	0.0	A4ab	14.095239639282227	0.014730527265545	4114	2334	6448	2.3002853437510398	2.5697326676849137	2.4625084061310996	6186	9359	15545	-0.6713812341876779	-0.5985916985068963	-0.6026018128964175	0.500161	37	65959.1869208281	1.8033647459	0.13672	1.6666447459	-	109930.53232639699	112626.650726397	150	33.9904
62	CJ114	FR	A4ab	0.0	A4ab	13.91735553741455	0.163305032529229	2613	810	3423	3.0355384673287564	3.778526279436495	3.5973525722492963	1238	3839	5077	-0.3934360156074691	-0.3622147730923452	-0.4964926426627154	0.500161	37	65959.1869208281	1.8033647459	0.13672	1.6666447459	-	109930.53232639699	112626.650726397	550	33.9904
63	CJ113	FE	A6M	1.9206032752990725	A4ab	15.959351539611815	0.011535845155155	971	306	1277	2.791048106317163	2.6348888140872346	2.6692730260617106	613	2171	2784	-0.32737899359110195	-0.3193208238297569	-0.274453885403302	0.62757	41	71962.56929258	1.7405540337999998	0.13672	1.6038340338	-	115416.01779134301	117411.03603134301	250	13.488
64	CJ164	CTBgr	A6M	2.5785629749298096	A4ab	16.617134094238278	0.19675024792402399	2477	409	2886	2.175142611140646	2.9216955514712852	2.7550146722192554	1353	4707	6060	-0.3808070142342885	-0.33315599054295936	-0.4423936396463986	0.62757	41	71962.56929258	1.7405540337999998	0.13672	1.6038340338	-	115416.01779134301	117411.03603134301	200	13.488
65	CJ94	FB	A6M	1.1007909774780271	A4ab	15.43614673614502	0.8034224105254041	2533	3452	5985	4.0803625297629695	4.313947581875605	4.176302123068265	4274	2979	7253	-0.3679337860191903	-0.2871895321830848	-0.338697441787273	0.62757	41	71962.56929258	1.7405540337999998	0.13672	1.6038340338	-	115416.01779134301	117411.03603134301	1000	13.488
66	CJ170	DY	A6M	2.4857072830200195	A4ab	16.33821678161621	0.040375458043041004	1764	669	2433	1.6021288986765159	2.6841932143707345	2.2205413287720797	2945	3928	6873	-0.38061768480531455	-0.3379950640280863	-0.4502832804396708	0.62757	41	71962.56929258	1.7405540337999998	0.13672	1.6038340338	-	115416.01779134301	117411.03603134301	300	13.488
67	CJ78	DY	A3a	0.0	A3a	13.294806480407715	0.023063853541084003	8631	6338	14969	3.2973300130266967	2.770530037430321	2.9965273934417804	8145	10841	18986	-0.3034245396222597	-0.34993125756432925	-0.1845824997413693	0.350627	29	74193.339590278	1.7623748719999999	0.13672	1.625654872	-	120612.76397666801	123434.117896668	500	21.1208
68	CJ170	FB	A3a	0.0	A3a	13.100027084350586	0.084275757661268	2961	3210	6171	2.5379548430621233	2.286537380535851	2.418408148404299	4141	3754	7895	-0.5826804595639581	-0.5743689841924634	-0.5135188437829374	0.350627	29	74193.339590278	1.7623748719999999	0.13672	1.625654872	-	120612.76397666801	123434.117896668	250	21.1208
69	CJ21	DY	A19DI	2.516676902770996	V1	12.865055084228516	0.32239150341932205	3938	3641	7579	6.103236597416493	5.631755953189324	5.8608246187102155	4515	4778	9293	-0.2327917474223463	-0.21365097224848556	-0.20231875352379397	0.24351	10	104911.420632095	1.401130393	0.13672	1.264410393	-	132651.09059081	134570.36595081	600	9.8768
70	CJ21	FB	V3A	2.8712878227233887	V1	12.658323287963867	1.11476386783126	1954	1739	3693	7.252389691624546	9.580355266208201	8.46698042618996	1837	2004	3841	-0.07447085052821742	-0.015985369248306028	-0.09038352510433408	0.344803	129	105785.965745026	1.6940830401	0.13672	1.5573630400999998	-	164747.153217701	166914.028497701	650	8.8008
71	CJ19	FE	V3A	2.378979206085205	V1	12.318706512451172	0.279959417263722	4818	1888	6706	3.623382538426839	4.777691115767212	4.422371749192596	2409	5417	7826	-0.2540988804269649	-0.23432097593790285	-0.3037260512339462	0.344803	129	105785.965745026	1.6940830401	0.13672	1.5573630400999998	-	164747.153217701	166914.028497701	250	8.8008
72	CJ51	DY	MST	4.504508972167969	V1	11.472357749938965	0.28867606775920396	10299	5240	15539	3.3324824328149143	2.940460670417386	3.072315045221379	7521	14840	22361	-0.26854501601624364	-0.2626983647914318	-0.23646003573597316	0.420471	81	97814.65419592868	1.7966316534	0.13672	1.6599116534	-	162363.684376611	164759.428936611	500	15.5776
73	CJ50	FR	V4	3.0008020401000977	V1	11.756750106811525	0.07453018347606401	6028	1673	7701	4.476153548802088	6.888881104797867	6.340801948588872	1952	6641	8593	-0.2050140686327264	-0.22616327182716334	-0.2154692629977928	0.39566999999999997	130	101871.923861511	1.4229107111000001	0.13672	1.2861907111	-	131026.7221895	133740.20402950002	600	35.0624
74	CJ182	DY	V4	4.548311233520508	V1	13.265351295471193	0.095234637365382	16526	8254	24780	3.4096731503158297	2.8993348940557158	3.0688345554844476	14192	28538	42730	-0.29003474001007623	-0.2976262364760321	-0.2555200334943844	0.39566999999999997	130	101871.923861511	1.4229107111000001	0.13672	1.2861907111	-	131026.7221895	133740.20402950002	300	35.0624
75	CJ182	CTBgr	V4	2.998874425888061	V1	12.424867630004885	0.079255671364479	6545	5944	12489	6.1195866734801285	6.061710918221999	6.088350541222279	7146	8379	15525	-0.19790813714984265	-0.14589377035662568	-0.19839649754598415	0.39566999999999997	130	101871.923861511	1.4229107111000001	0.13672	1.2861907111	-	131026.7221895	133740.20402950002	400	35.0624
76	CJ56	FR	V5	2.365957260131836	AuA1	11.391138076782227	0.179862472373251	905	122	1027	2.570577542333913	6.3774828977282825	5.694276414620409	208	951	1159	-0.1203291056222144	-0.09355892957741577	-0.15304616209770014	0.288428	132	91753.6885408014	1.5465655468000001	0.13672	1.4098455468000002	-	129358.529196149	131353.820876149	400	16.9912
77	CJ56	FE	V5	3.8672749996185294	V1	11.579595565795898	0.2393899098490961	2939	573	3512	4.9338778185484236	9.813647362482932	8.8869574833971	775	3306	4081	-0.035488424711863746	-0.0011107474333888396	-0.18514308298109464	0.288428	132	91753.6885408014	1.5465655468000001	0.13672	1.4098455468000002	-	129358.529196149	131353.820876149	600	16.9912
78	CJ56	FB	V5	4.4157142639160165	V1	11.214787483215332	0.98572315820216	2685	5075	7760	2.9616983172175058	3.2521835877668006	3.073385193405359	8275	5169	13444	-0.21299151538172728	-0.13841725157849633	-0.3244455691199189	0.288428	132	91753.6885408014	1.5465655468000001	0.13672	1.4098455468000002	-	129358.529196149	131353.820876149	500	16.9912
79	CJ56	DY	V4T	5.305086135864258	V1	12.207418441772461	0.122895354788841	4635	6246	10881	3.7627262061110156	2.6870000571697847	3.3000281852793045	7540	5691	13231	-0.18538466648177335	-0.16139747212652952	-0.1807479459020657	0.25408600000000003	131	109315.04885091599	1.4881595307	0.13672	1.3514395307	-	147732.67831522	150140.18079522	400	13.1344
80	CJ64	FB	V4T	4.5882391929626465	V1	11.93030071258545	0.697441554779546	3630	3144	6774	6.079892893299077	10.53020091741781	8.393121564362602	3579	3874	7453	-0.04975271741889565	0.020730511711279584	-0.1417683094209424	0.25408600000000003	131	109315.04885091599	1.4881595307	0.13672	1.3514395307	-	147732.67831522	150140.18079522	600	13.1344
81	CJ84	FR	A19M	2.566066265106201	V1	13.519604682922365	0.07136891697372799	1218	476	1694	2.477413547297249	3.444463440792717	3.2012357403074936	498	1482	1980	-0.16322273562421738	-0.14685813589602015	-0.1385001248078952	0.38712399999999997	11	102465.784581306	1.4073224689	0.13672	1.2706024689	-	130193.278863855	132337.321903855	150	12.196
82	CJ84	FB	PGM	5.993866443634032	V1	14.988858222961426	0.134736834286724	13745	7952	21697	3.742123873669675	4.215126523472172	4.055730059413444	7898	15539	23437	-0.19311664141907886	-0.17855826591456614	-0.2374207497316556	0.481079	92	104581.998338673	1.5156004227000002	0.13672	1.3788804227	-	144206.070080606	146729.100960606	800	7.2512
83	CJ80	DY	PGM	3.8028867244720463	V1	13.261636734008787	0.144769431968181	9603	6531	16134	5.582894443514874	5.621861873209451	5.605521995832829	7687	10645	18332	-0.18235494410272174	-0.14449372602364174	-0.1801198223711056	0.481079	92	104581.998338673	1.5156004227000002	0.13672	1.3788804227	-	144206.070080606	146729.100960606	500	7.2512
84	CJ84	FE	A23a	5.8906755447387695	V1	14.837852478027346	0.016001999321464	491	122	613	2.7898573633531907	4.9883943604697505	4.4152434219179595	262	743	1005	-0.10314198801324746	-0.08944099874647557	-0.13340314783490928	0.569351	13	90648.5213344861	1.38759806	0.13672	1.25087806	-	113390.24650740801	116210.096507408	150	12.9224
85	CJ146L	FR	A23a	3.915427207946777	V1	12.404903411865234	0.077679922183175	7879	3352	11231	6.051151547857228	6.213842984773119	6.166646083029681	3543	8670	12213	-0.16786442718815975	-0.12738571450048886	-0.13444195317525168	0.569351	13	90648.5213344861	1.38759806	0.13672	1.25087806	-	113390.24650740801	116210.096507408	500	12.9224
86	CJ80	FR	A23a	4.198305606842041	V1	13.79965591430664	0.08596683708485801	605	210	815	2.5706269809878877	6.061548464559254	5.284925220160735	200	699	899	-0.14437295259669106	-0.131309227198568	-0.13576473986550378	0.569351	13	90648.5213344861	1.38759806	0.13672	1.25087806	-	113390.24650740801	116210.096507408	600	12.9224
87	CJ36	FB	V6	1.9988664388656616	V1	13.16211986541748	1.85964635593101	4817	2701	7518	5.2875529427730035	7.932390367919264	6.8509168057862295	3988	5765	9753	-0.22520712470969675	-0.14625015012910084	-0.23359447357650776	0.273069	133	102426.229183972	1.5466925452000002	0.13672	1.4099725452	-	144418.171059961	146542.389699962	900	35.2112
88	CJ52X	FR	V6	2.6401283740997314	V1	12.87349796295166	0.07580967160440899	1472	277	1749	5.2273476167906585	4.597037459611488	4.675299465756003	520	3668	4188	-0.1863011000708047	-0.17969923399980292	-0.11638043503707453	0.273069	133	102426.229183972	1.5466925452000002	0.13672	1.4099725452	-	144418.171059961	146542.389699962	400	35.2112
89	CJ52X	FE	V6	3.330399751663208	V1	13.865408897399902	0.083806472406562	1815	290	2105	4.488705962627079	5.3822085450349055	5.225010973902302	598	2801	3399	-0.2106831495284905	-0.20501382789193656	-0.1172196216880386	0.273069	133	102426.229183972	1.5466925452000002	0.13672	1.4099725452	-	144418.171059961	146542.389699962	450	35.2112
90	CJ167	FR	A24d	0.4256517291069031	A4ab	14.25164031982422	0.010574524725558001	1660	243	1903	1.7793881863188215	2.445874762493296	2.3562375011047823	294	1892	2186	-0.4412663489737855	-0.4031370444859418	-0.3825592006249573	0.57207	19	70958.6744986353	1.6940589211000001	0.13672	1.5573389211000002	-	110506.70558355801	112942.372383558	200	5.1088
91	CJ167	FB	A24d	0.644058883190155	A4ab	14.737436294555664	0.020828609307917998	3020	415	3435	1.6680029575076198	1.1675387207659185	1.2562450016499185	684	3175	3859	-0.6100013780698731	-0.5314907257634728	-0.6483177435290586	0.57207	19	70958.6744986353	1.6940589211000001	0.13672	1.5573389211000002	-	110506.70558355801	112942.372383558	300	5.1088
92	CJ167	CTBgr	A24d	0.3122495710849762	A4ab	15.253084182739258	0.053513503914189006	7115	1977	9092	5.510222617922515	5.576024865100197	5.56048271623106	2391	7732	10123	-0.2353679242636469	-0.1926794401685374	-0.1470584931166254	0.57207	19	70958.6744986353	1.6940589211000001	0.13672	1.5573389211000002	-	110506.70558355801	112942.372383558	500	5.1088
93	CJ167	DY	A23c	0.8188154101371765	A3a	14.221094131469727	0.17560119847290698	15499	11064	26563	2.8491613235900477	3.0171960545899457	2.9490453296899983	10650	15609	26259	-0.517482927259985	-0.4841815909329309	-0.4747261811315505	0.37456500000000004	15	87820.3987184051	1.6653370796	0.13672	1.5286170796	-	134243.761416903	137221.79645690302	750	3.928
94	CJ122	DY	AuRT	0.0	AuRT	14.42884635925293	0.16686798098607902	10338	11189	21527	3.135240389121413	2.568976664341383	2.8585137337411393	10668	10196	20864	-0.4722857175119485	-0.5989232909257923	-0.427252402474164	0.311571	63	93525.2188478426	1.5700456603	0.13672	1.4333256603	Corrected by +0.10 mm, to compensate for artifacts.	134052.096057459	136567.880777459	600	3.2536
95	CJ180	FB	AuRT	0.0	AuRT	15.14555835723877	0.9866352009089072	9570	16102	25672	3.6938783982282772	3.5244928247563467	3.6306960890506623	16177	9624	25801	-0.6066801979785981	-0.5805804743893496	-0.5767437391999619	0.311571	63	93525.2188478426	1.5700456603	0.13672	1.4333256603	Corrected by +0.10 mm, to compensate for artifacts.	134052.096057459	136567.880777459	900	3.2536
96	CJ122	FB	TPO	2.03287672996521	AuA1	12.749384880065918	1.3020177903377401	16693	16521	33214	6.212829406963906	5.314620868107634	5.7564637275058095	18224	18823	37047	-0.20076459374495748	-0.2127719594278922	-0.19417622560289385	0.47843900000000006	121	81476.2523778188	1.7778561291	0.13672	1.6411361291	Corrected by +0.05 mm, to compensate for artifacts.	133713.6214433	136069.8539233	1100	16.7064
97	CJ122	FE	TPO	1.3867641687393188	AuA1	12.413829803466795	0.029409682472642005	7774	2224	9998	8.537612725645483	6.304558635385737	6.835229301093069	2630	8437	11067	-0.10205429266999697	-0.10749225287177834	-0.07312949663465525	0.47843900000000006	121	81476.2523778188	1.7778561291	0.13672	1.6411361291	Corrected by +0.05 mm, to compensate for artifacts.	133713.6214433	136069.8539233	500	16.7064
98	CJ122	FR	AuCPB	2.3040478229522705	AuR	13.766578674316404	0.046671887402237	3802	676	4478	2.6255382556151248	2.7619605349513927	2.742217065953529	698	4125	4823	-0.2578602774626096	-0.229313240365856	-0.22169576071652533	0.602344	58	81425.4034650528	1.4572334764	0.13672	1.3205134764	-	107523.342594973	109573.18555497301	600	5.7616
99	CJ170	CTBgr	S2E	2.8155949115753174	A3b	11.604642868041992	0.4813010950845011	12118	5967	18085	5.445145134903205	5.678589525680521	5.601727773271836	5968	12158	18126	-0.3586154269276617	-0.31534306382383	-0.3158917008489832	0.44568500000000005	106	76558.7651935107	1.9873596272999998	0.13672	1.8506396272999999	-	141682.684686381	143202.464206381	1000	6.9112
100	CJ802	CTBr	S2E	1.1237752437591553	AuA1	13.043272018432615	0.077129636729455	5598	5099	10697	4.781268818152136	4.912091501994781	4.851966687923979	6369	7489	13858	-0.34470832110423305	-0.2469782179952949	-0.3018989044936723	0.44568500000000005	106	76558.7651935107	1.9873596272999998	0.13672	1.8506396272999999	-	141682.684686381	143202.464206381	600	6.9112
101	CJ173	FB	A1-2	0.8355491757392883	A3b	11.836467742919922	0.18573273508729998	14936	16453	31389	3.490639428571272	3.499453546752143	3.494716891929046	20292	17468	37760	-0.5156592526182351	-0.4368883104869383	-0.4816406227353931	0.302232	1	94082.7373054144	1.7084317615	0.13672	1.5717117615	-	147870.944774405	149904.791494405	300	25.3944
102	CJ173	CTBgr	AIP	5.555389881134033	A3b	11.837947845458984	0.043551124089436	9237	4941	14178	8.616963193954389	9.22441404926563	9.013166649826465	5070	9509	14579	-0.04323461029188309	-0.02642192128396718	-0.07842825103827586	0.513205	51	87971.2987558306	1.99253282	0.13672	1.85581282	-	163258.26402424098	165672.602504241	200	4.4504
103	CJ802	DY	AIP	4.573628902435303	A3b	11.975519180297852	0.098572315820216	14205	10141	24346	4.734021697044729	5.883457062144194	5.395210072948865	11369	15396	26765	-0.17266799282315445	-0.1416218921046992	-0.19419850912131686	0.513205	51	87971.2987558306	1.99253282	0.13672	1.85581282	-	163258.26402424098	165672.602504241	500	4.4504
104	CJ123	FE	A8C	1.8188766241073608	A4c	15.666306495666506	0.21423310305759305	519	91	610	3.996046880301906	6.625917219363136	6.281313519762009	95	630	725	-0.07744620967649535	-0.07342449531734416	-0.1015010556645086	0.554779	44	68529.7258810965	1.7286516854	0.13672	1.5919316853999999	-	109094.64202449199	111399.331064492	800	3.9144
105	CJ801	FB	A8C	1.5384643077850342	A4c	15.114100456237793	1.23438617182031	22238	21394	43632	5.582472225050297	7.755861963982854	6.707412026439472	20821	22340	43161	-0.17618559608302412	-0.15215329126526247	-0.18813249648742525	0.554779	44	68529.7258810965	1.7286516854	0.13672	1.5919316853999999	-	109094.64202449199	111399.331064492	1000	3.9144
106	CJ64	FE	AuML	0.5341799855232239	AuR	12.782153129577635	0.17243729617251702	292	204	496	1.8281073929252214	2.9223390007781322	2.3845828762345556	316	327	643	-0.32928444997311285	-0.21554296765982367	-0.40765140616269396	0.418141	59	82588.4910746071	1.4045517297	0.13672	1.2678317297	-	104708.309489349	106720.554449349	200	2.7416
107	CJ180	CTBgr	AuML	0.5115806460380554	AuA1	12.332996368408205	0.10702700782837801	8810	5151	13961	5.108796593753975	4.089139241549473	4.456470059096579	5434	9650	15084	-0.27150392326936496	-0.2851902026953881	-0.24448865190664346	0.418141	59	82588.4910746071	1.4045517297	0.13672	1.2678317297	-	104708.309489349	106720.554449349	300	2.7416
108	CJ64	FR	AuCM	0.3757135570049286	AuA1	12.00941562652588	0.171796265331727	240	164	404	2.802947813979927	3.934804276249462	3.5773759197432886	156	338	494	-0.15291913877181013	-0.13196640534840434	-0.10506207921581467	0.26811399999999996	57	81551.5424806988	1.7503124990999999	0.13672	1.6135924991	Corrected by +0.15 mm, to compensate for artifacts.	131590.95724041198	133687.695160412	400	6.4672
109	CJ181	CTBgr	AuCM	0.8187143206596375	AuA1	12.069581985473633	0.288075688735663	9634	15782	25416	4.849137474760151	3.8112170897227333	4.460714350372053	18641	11148	29789	-0.3305672124179461	-0.3356351926321611	-0.3063005291906849	0.26811399999999996	57	81551.5424806988	1.7503124990999999	0.13672	1.6135924991	Corrected by +0.15 mm, to compensate for artifacts.	131590.95724041198	133687.695160412	900	6.4672
110	CJ180	CTBr	TE3	5.677597999572754	AuR	14.410612106323242	0.19803200849681896	12363	8504	20867	5.903585331293417	6.754638168332887	6.422154917764779	10840	16907	27747	-0.10594700936778836	-0.09010170097422833	-0.1287516613339172	0.48231999999999997	114	87503.9555397334	1.5992010749	0.13672	1.4624810749000001	Corrected by +0.05 mm, to compensate for artifacts.	127972.878951995	131194.412311995	500	41.7672
111	CJ180	DY	TE3	6.275996208190918	AuA1	13.31704044342041	0.153490828592194	5021	6509	11530	6.09580624608892	6.770815291359755	6.382717715607086	12193	9014	21207	-0.0987917690874963	-0.07853030176524435	-0.11329310262840413	0.48231999999999997	114	87503.9555397334	1.5992010749	0.13672	1.4624810749000001	Corrected by +0.05 mm, to compensate for artifacts.	127972.878951995	131194.412311995	900	41.7672
112	CJ114	FE	A3b	0.0	A3b	13.734808921813965	0.033236249281877996	411	128	539	0.9494566751884095	1.4717431391700795	1.3338724887401354	255	711	966	-0.6741725227025103	-0.6163153071690837	-0.7532844059486872	0.41966800000000004	30	101535.558504231	1.6702010575	0.13672	1.5334810575	-	155702.855626839	158793.821386839	200	22.0864
113	CJ102X	DY	A3b	0.0	A3b	14.275774002075195	0.30111585236579397	11671	15345	27016	2.5139156177644337	2.211339906995148	2.382407746841503	18123	13932	32055	-0.7276856617414779	-0.7542156093690863	-0.6791847763367497	0.41966800000000004	30	101535.558504231	1.6702010575	0.13672	1.5334810575	-	155702.855626839	158793.821386839	1000	22.0864
114	CJ170	CTBr	A3b	0.0	A3b	12.425073623657227	0.108629208544371	1798	493	2291	1.4962614574885529	1.4620863993157256	1.4676916435375515	629	3206	3835	-0.6650228510935958	-0.4899685858776857	-0.5326334504215623	0.41966800000000004	30	101535.558504231	1.6702010575	0.13672	1.5334810575	-	155702.855626839	158793.821386839	150	22.0864
115	CJ115	FR	A4c	0.0	A4c	13.625913619995115	0.054983319405375	2095	259	2354	1.9371930922687877	3.4149196731739884	3.204663304169186	319	1923	2242	-0.3392117085623131	-0.3230999490771882	-0.36811078537500136	0.598504	38	72041.166380789	1.7802366904	0.13672	1.6435166903999998	-	118400.859339452	121027.250539452	400	3.5816
116	CJ181	CTBr	A11	7.363846302032473	A4c	18.340862274169922	0.045822940477419	14394	8204	22598	5.4331293500981825	5.400593134878007	5.4129910170371325	10174	16526	26700	-0.1565364324419462	-0.16328503336832678	-0.13922851754537946	0.557723	3	80846.6408991507	1.3492756359	0.13672	1.2125556359	-	98031.0500698622	101280.064149862	350	12.0328
117	CJ181	DY	A47L	6.47122049331665	A4c	17.77349853515625	0.260838276563771	11654	11070	22724	3.873733780966441	4.549604041490923	4.228463353900851	12869	14215	27084	-0.2149256081254602	-0.18053953125128253	-0.2432706358771963	0.49955200000000005	34	79717.8993823707	2.071406411	0.13672	1.934686411	-	154229.13664925302	156825.449449253	650	16.6208
118	CJ71R	FR	A47L	6.207850933074951	A4c	17.533788681030273	0.64264029274998	1185	593	1778	4.957222057634204	5.382172167286673	5.258171608492066	637	1546	2183	-0.1253133789323969	-0.12476544821609975	-0.1127810787412072	0.49955200000000005	34	79717.8993823707	2.071406411	0.13672	1.934686411	-	154229.13664925302	156825.449449253	500	16.6208
119	CJ73X	FE	A47L	4.843588829040527	A3a	17.039304733276367	0.942895059033438	1268	259	1527	4.184904806478725	9.232914316819988	8.242745631931768	428	1754	2182	-0.08108295079590845	-0.07163677437703815	-0.08297108759132177	0.49955200000000005	34	79717.8993823707	2.071406411	0.13672	1.934686411	-	154229.13664925302	156825.449449253	800	16.6208
120	CJ73X	FB	A47L	6.848019599914551	A4c	18.15549087524414	0.6777058236802839	6637	4445	11082	6.411299607525526	8.202333559595672	7.488043384737492	4844	7302	12146	-0.1052127640315356	-0.0990920895456264	-0.12702794420502975	0.49955200000000005	34	79717.8993823707	2.071406411	0.13672	1.934686411	-	154229.13664925302	156825.449449253	900	16.6208
121	CJ181	FB	TEO	7.101748466491699	V1	14.288132667541506	0.74502333293706	11726	12696	24422	4.59803803569182	4.937881280058707	4.760534353200873	19788	18131	37919	-0.3131165370385738	-0.2603333268676085	-0.3385911701067517	0.352705	115	88233.2581780784	1.5545259823	0.13672	1.4178059823	-	125097.64127861199	126903.712478612	900	27.3928
122	CJ800	CTBgr	A45	3.857147216796875	A3a	16.023609161376953	0.164232864993954	14832	9403	24235	7.540428891445781	9.743870270026221	8.880510868224471	9555	14831	24386	-0.1032441624571176	-0.07379716616592241	-0.0964194181787083	0.399739	31	66484.75678824559	1.8820205412	0.13672	1.7453005412	-	116035.88200739199	118345.903127392	1000	5.2928
123	CJ800	DY	A46D	7.678124904632567	V1	18.821043014526367	0.012279092709828	3512	2812	6324	1.7972528256356637	4.164928550017658	3.1598079532116934	3830	5192	9022	-0.16013934906363694	-0.13326271190161784	-0.2031642448244342	0.5565939999999999	32	77771.5298229716	1.6459466594	0.13672	1.5092266594	-	117374.86615162	120472.12103162	250	3.2864
124	CJ801	DY	A46D	7.899609565734862	V1	18.835134506225586	0.09724109775417801	15173	8840	24013	4.241205480810189	5.850046059875821	5.27290864709828	9064	16203	25267	-0.14218301889030133	-0.13077090883912582	-0.1425351023596644	0.5565939999999999	32	77771.5298229716	1.6459466594	0.13672	1.5092266594	-	117374.86615162	120472.12103162	600	3.2864
125	CJ178	CTBr	A10	8.926857948303223	A4c	19.70357322692871	0.02914082567749	1497	1114	2611	3.205974645853262	6.543237826232841	5.32062742450388	1742	3013	4755	-0.08929445554429083	-0.057745333788273664	-0.09249281886667124	0.528573	2	89068.51277356801	1.9027950041	0.13672	1.7660750041	Corrected by +0.30 mm, to compensate for artifacts.	157301.674066081	160126.856146082	300	23.9248
126	CJ178	CTBgr	A10	8.35468864440918	A4c	19.250097274780273	0.059882795622974015	4715	2703	7418	5.924762914458199	8.443306128478852	7.546418102956571	3955	7151	11106	-0.13910876343879694	-0.1013523490902066	-0.1273973975401903	0.528573	2	89068.51277356801	1.9027950041	0.13672	1.7660750041	Corrected by +0.30 mm, to compensate for artifacts.	157301.674066081	160126.856146082	200	23.9248
127	CJ71R	FB	A10	9.016302108764648	A4c	19.8585205078125	0.51462429817827	3963	4736	8699	6.825042506942558	6.5178879370382	6.67397236825191	5354	5182	10536	-0.15448015612049856	-0.1317656151315458	-0.13221179695292706	0.528573	2	89068.51277356801	1.9027950041	0.13672	1.7660750041	Corrected by +0.30 mm, to compensate for artifacts.	157301.674066081	160126.856146082	800	23.9248
128	CJ71R	DY	A10	9.776982307434082	A4c	20.48287773132324	0.39492934325372203	7170	6526	13696	7.173185527079127	6.782322629383089	6.959331707917322	9176	11086	20262	-0.12020919786239212	-0.0786549559069371	-0.0938408140368668	0.528573	2	89068.51277356801	1.9027950041	0.13672	1.7660750041	Corrected by +0.30 mm, to compensate for artifacts.	157301.674066081	160126.856146082	500	23.9248
129	CJ73X	FR	A10	8.897926330566406	A4c	19.60413360595703	1.12801508081378	775	293	1068	4.771892699435649	7.197883614181117	6.240478584962584	678	1040	1718	-0.05413947929580578	-0.05016221416053429	-0.07625737585578374	0.528573	2	89068.51277356801	1.9027950041	0.13672	1.7660750041	Corrected by +0.30 mm, to compensate for artifacts.	157301.674066081	160126.856146082	1000	23.9248
130	CJ70X	DY	A10	9.776982307434082	A4c	20.419193267822266	0.22803712025537	2693	3262	5955	5.045714271660429	6.957610146612819	5.932509958759273	6100	5277	11377	-0.1127258719580649	-0.09306423620449923	-0.10051463313703626	0.528573	2	89068.51277356801	1.9027950041	0.13672	1.7660750041	Corrected by +0.30 mm, to compensate for artifacts.	157301.674066081	160126.856146082	600	23.9248
131	CJ178	DY	A32	7.603331565856934	A4c	18.35389518737793	0.069809890084537	2299	2365	4664	2.485597397878581	3.2786263033081813	2.8848052814039886	4752	4817	9569	-0.16557480351559545	-0.1236728404164082	-0.20127625121781784	0.592705	25	80760.9964004588	1.4189816144999998	0.13672	1.2822616145	-	103556.725630547	105798.93363054699	500	11.4328
132	CJ77	DY	PF	1.9650248289108283	A3b	12.687941551208494	0.13174443710706202	15186	10932	26118	4.490790416405613	4.985335973129855	4.764039968136852	13903	17167	31070	-0.330327543236558	-0.2831645219633178	-0.2843987674867008	0.425896	89	92282.5172335674	1.6958648901	0.13672	1.5591448901	-	143881.81519051	146638.09039051	700	5.9968
133	CJ182	CTBr	PGa-IPa	4.2966508865356445	AuA1	12.885431289672852	0.116326872486574	4203	4903	9106	5.60144100122318	4.815299591846242	5.243817400380924	5573	4651	10224	-0.16061454584172674	-0.1600919558092559	-0.1638353586708537	0.36706700000000003	93	91229.25845958949	1.1082352083	0.13672	0.9715152082999999	Corrected by +0.15 mm, to compensate for artifacts.	88630.61203636529	90731.0413963653	400	6.6184
134	CJ148R	DY	A32V	7.834999084472656	A4c	18.620336532592773	0.133642324666446	18597	14530	33127	3.237427133231308	3.0640287818137155	3.1367390821744636	15523	21496	37019	-0.21313666792446576	-0.19667953583244646	-0.20606030779254664	0.553941	26	91321.0513824611	1.0621343756000001	0.13672	0.9254143756000001	-	84509.8137412671	87178.1779812672	450	2.6776
135	CJ52X	DY	PEC	4.8018479347229	V1	12.681437492370605	0.5047580666318859	17262	7656	24919	3.9058518481066877	4.580019844269111	4.385052686166135	7391	18166	25557	-0.272088000843569	-0.26096666132637364	-0.2739798561102518	0.37623	88	95478.41354089131	1.7144878726	0.13672	1.5777678726	-	150642.773411259	153459.88901125902	750	7.084
136	CJ75X	FR	AuA1	0.0	AuA1	13.095962524414062	0.11731905942891	669	854	1523	1.4986915006106472	1.5294793423201005	1.5132564752393687	1458	1309	2767	-0.7947901828660907	-0.6104787995774666	-0.6088822183396487	0.267226	54	78080.0722950954	1.8312545697	0.13672	1.6945345697	-	132309.381710913	134034.51467091302	250	7.1888
137	CJ173	CTBr	PE	1.6175812482833862	A3b	12.865741729736328	0.015691213826341	2687	825	3512	2.682044027837517	2.6282551640403526	2.6431800659012983	1361	3544	4905	-0.4901358430126935	-0.4862776672444071	-0.3188071686142781	0.365577	87	82142.6259749507	1.7546333106999998	0.13672	1.6179133106999999	-	132899.647938532	135035.487778532	200	34.5448
138	CJ70X	FB	A9	7.965117454528809	A4c	18.75862693786621	1.9357533073363105	6095	5234	11329	5.08918636503309	5.952060143864566	5.565310691205672	5950	7325	13275	-0.12476023468865435	-0.10641052851963434	-0.12753359864399352	0.436529	48	77174.7498674341	1.7714762379	0.13672	1.6347562379	-	126161.90375503301	128776.26359503302	750	7.7392
