# Supplementary material for: Open access resource for cellular-resolution analyses of corticocortical connectivity in the marmoset monkey
Source: Nat Commun. 2020 Feb 28;11:1133. doi: 10.1038/s41467-020-14858-0 (PMC7048793; doi:10.1038/s41467-020-14858-0)
Supplement: Supplementary file 4 — Source Code [file 41467_2020_14858_MOESM4_ESM.zip › Source_Code/S4_E-H_reproduce/report_True_total_A3b-A3a-AuA1-Gu-V1.txt]

                            OLS Regression Results                            
==============================================================================
Dep. Variable:     avg_distance_total   R-squared:                       0.102
Model:                            OLS   Adj. R-squared:                  0.082
Method:                 Least Squares   F-statistic:                     5.128
Date:                Sat, 14 Sep 2019   Prob (F-statistic):            0.00217
Time:                        07:50:33   Log-Likelihood:                -266.36
No. Observations:                 139   AIC:                             540.7
Df Residuals:                     135   BIC:                             552.5
Df Model:                           3                                         
Covariance Type:            nonrobust                                         
===================================================================================
                      coef    std err          t      P>|t|      [0.025      0.975]
-----------------------------------------------------------------------------------
Intercept           4.7930      1.024      4.679      0.000       2.767       6.819
mean_location      -0.0754      0.084     -0.898      0.371      -0.241       0.091
inj_area_volume     0.0008      0.003      0.282      0.779      -0.005       0.007
dist_to_pri         0.2541      0.080      3.177      0.002       0.096       0.412
==============================================================================
Omnibus:                        5.602   Durbin-Watson:                   1.696
Prob(Omnibus):                  0.061   Jarque-Bera (JB):                5.708
Skew:                           0.491   Prob(JB):                       0.0576
Kurtosis:                       2.853   Cond. No.                         485.
==============================================================================

Warnings:
[1] Standard Errors assume that the covariance matrix of the errors is correctly specified.
