# Supplementary material for: Open access resource for cellular-resolution analyses of corticocortical connectivity in the marmoset monkey
Source: Nat Commun. 2020 Feb 28;11:1133. doi: 10.1038/s41467-020-14858-0 (PMC7048793; doi:10.1038/s41467-020-14858-0)
Supplement: Supplementary file 4 — Source Code [file 41467_2020_14858_MOESM4_ESM.zip › Source_Code/S4_E-H_reproduce/report_True_total_A3b-AuR-AuA1-V1.txt]

                            OLS Regression Results                            
==============================================================================
Dep. Variable:     avg_distance_total   R-squared:                       0.103
Model:                            OLS   Adj. R-squared:                  0.083
Method:                 Least Squares   F-statistic:                     5.187
Date:                Sat, 14 Sep 2019   Prob (F-statistic):            0.00201
Time:                        07:50:33   Log-Likelihood:                -266.28
No. Observations:                 139   AIC:                             540.6
Df Residuals:                     135   BIC:                             552.3
Df Model:                           3                                         
Covariance Type:            nonrobust                                         
===================================================================================
                      coef    std err          t      P>|t|      [0.025      0.975]
-----------------------------------------------------------------------------------
Intercept           5.2291      1.089      4.804      0.000       3.076       7.382
mean_location      -0.1180      0.093     -1.270      0.206      -0.302       0.066
inj_area_volume     0.0019      0.003      0.582      0.562      -0.004       0.008
dist_to_pri         0.2645      0.083      3.204      0.002       0.101       0.428
==============================================================================
Omnibus:                        4.391   Durbin-Watson:                   1.663
Prob(Omnibus):                  0.111   Jarque-Bera (JB):                4.430
Skew:                           0.429   Prob(JB):                        0.109
Kurtosis:                       2.832   Cond. No.                         516.
==============================================================================

Warnings:
[1] Standard Errors assume that the covariance matrix of the errors is correctly specified.
