# Supplementary material for: Open access resource for cellular-resolution analyses of corticocortical connectivity in the marmoset monkey
Source: Nat Commun. 2020 Feb 28;11:1133. doi: 10.1038/s41467-020-14858-0 (PMC7048793; doi:10.1038/s41467-020-14858-0)
Supplement: Supplementary file 4 — Source Code [file 41467_2020_14858_MOESM4_ESM.zip › Source_Code/S4_E-H_reproduce/report_avg_True_total_A3b-A3a-AuA1-Gu-V1.txt]

                            OLS Regression Results                            
==============================================================================
Dep. Variable:     avg_distance_total   R-squared:                       0.111
Model:                            OLS   Adj. R-squared:                  0.059
Method:                 Least Squares   F-statistic:                     2.126
Date:                Sat, 14 Sep 2019   Prob (F-statistic):              0.108
Time:                        07:50:30   Log-Likelihood:                -96.665
No. Observations:                  55   AIC:                             201.3
Df Residuals:                      51   BIC:                             209.4
Df Model:                           3                                         
Covariance Type:            nonrobust                                         
===================================================================================
                      coef    std err          t      P>|t|      [0.025      0.975]
-----------------------------------------------------------------------------------
Intercept           4.8826      1.419      3.442      0.001       2.035       7.731
mean_location      -0.0908      0.116     -0.780      0.439      -0.325       0.143
inj_area_volume     0.0014      0.006      0.255      0.799      -0.010       0.013
dist_to_pri         0.2467      0.108      2.291      0.026       0.030       0.463
==============================================================================
Omnibus:                        5.894   Durbin-Watson:                   2.019
Prob(Omnibus):                  0.053   Jarque-Bera (JB):                4.846
Skew:                           0.654   Prob(JB):                       0.0887
Kurtosis:                       3.635   Cond. No.                         317.
==============================================================================

Warnings:
[1] Standard Errors assume that the covariance matrix of the errors is correctly specified.
