# Supplementary material for: Open access resource for cellular-resolution analyses of corticocortical connectivity in the marmoset monkey
Source: Nat Commun. 2020 Feb 28;11:1133. doi: 10.1038/s41467-020-14858-0 (PMC7048793; doi:10.1038/s41467-020-14858-0)
Supplement: Supplementary file 4 — Source Code [file 41467_2020_14858_MOESM4_ESM.zip › Source_Code/S4_E-H_reproduce/report_avg_True_total_A3b-AuR-AuA1-V1.txt]

                            OLS Regression Results                            
==============================================================================
Dep. Variable:     avg_distance_total   R-squared:                       0.150
Model:                            OLS   Adj. R-squared:                  0.100
Method:                 Least Squares   F-statistic:                     2.990
Date:                Sat, 14 Sep 2019   Prob (F-statistic):             0.0395
Time:                        07:50:29   Log-Likelihood:                -95.449
No. Observations:                  55   AIC:                             198.9
Df Residuals:                      51   BIC:                             206.9
Df Model:                           3                                         
Covariance Type:            nonrobust                                         
===================================================================================
                      coef    std err          t      P>|t|      [0.025      0.975]
-----------------------------------------------------------------------------------
Intercept           5.6762      1.479      3.838      0.000       2.707       8.645
mean_location      -0.1723      0.126     -1.370      0.177      -0.425       0.080
inj_area_volume     0.0033      0.006      0.590      0.558      -0.008       0.014
dist_to_pri         0.3061      0.110      2.791      0.007       0.086       0.526
==============================================================================
Omnibus:                        5.676   Durbin-Watson:                   2.011
Prob(Omnibus):                  0.059   Jarque-Bera (JB):                4.618
Skew:                           0.633   Prob(JB):                       0.0994
Kurtosis:                       3.642   Cond. No.                         339.
==============================================================================

Warnings:
[1] Standard Errors assume that the covariance matrix of the errors is correctly specified.
