# Supplementary material for: Open access resource for cellular-resolution analyses of corticocortical connectivity in the marmoset monkey
Source: Nat Commun. 2020 Feb 28;11:1133. doi: 10.1038/s41467-020-14858-0 (PMC7048793; doi:10.1038/s41467-020-14858-0)
Supplement: Supplementary file 4 — Source Code [file 41467_2020_14858_MOESM4_ESM.zip › Source_Code/requirements.txt]

matplotlib==2.2.4
statsmodels==0.8.0
numpy==1.11.0
pandas==0.17.1
seaborn==0.8.1
scipy==1.3.1
