# Supplementary material for: Open access resource for cellular-resolution analyses of corticocortical connectivity in the marmoset monkey
Source: Nat Commun. 2020 Feb 28;11:1133. doi: 10.1038/s41467-020-14858-0 (PMC7048793; doi:10.1038/s41467-020-14858-0)
Supplement: Supplementary file 5 — Source Data [file 41467_2020_14858_MOESM5_ESM.xlsx]

## Sheet: Figure 3
Figure 3
	The cortico-cortical connection matrices available through the http://analysis.marmosetbrain.org/ portal

## Sheet: Figure 5A
Figure 5A
Case ID	Tracer	Area	Distance to the nearest primary cortical area (mm)	Nearest primary area	Mean location (mm)	Cell count	Connectivity distance (mm)	Volume of the injected area (mm3)	Connectivity distance GLM fit (mm)	Connectivity distance GLM fit residues (mm)	Connectivity distance, corrected (mm)	Connectivity distance, null model (mm)	Connectivity distance, null model residues (mm)
CJ74	FR	A8aV	5.37417	A4c	16.9695	2136	9.16073	14.1176	6.93775	2.22298	8.83122	6.82908	2.33165
CJ74	FB	A8b	5.35705	A4ab	16.9286	704	8.04115	17.8296	6.96553	1.07562	7.70822	6.8325	1.20865
CJ74	DY	A8b	4.78603	A4ab	16.8837	4091	5.73122	17.8296	6.77871	-1.04749	5.40553	6.82525	-1.09404
CJ83	DY	A8b	5.07967	A4ab	16.7987	8574	5.636	17.8296	6.87863	-1.24263	5.32405	6.81152	-1.17552
CJ108	FR	A8aD	5.64758	A4c	16.8346	1359	8.75896	12.9672	7.02286	1.7361	8.45433	6.8042	1.95476
CJ108	FE	A8aV	5.67079	A4c	17.2033	2784	7.85686	14.1176	7.02729	0.82957	7.4896	6.86683	0.990035
CJ146	FB	A23b	4.44198	A3b	13.5309	17757	6.71043	14.7096	6.75778	-0.0473412	6.93446	6.27554	0.434892
CJ55	FB	OPt	3.81153	V1	11.5208	9539	7.07911	8.868	6.57105	0.508067	7.64342	5.93526	1.14385
CJ55	DY	PG	3.7986	V1	10.7458	42594	6.55995	10.9288	6.61215	-0.0522002	7.2438	5.81572	0.744227
CJ55	FR	LIP	4.50476	V1	11.7855	426	5.66032	14.1408	6.83578	-1.17546	6.16766	5.99223	-0.331908
CJ55	FE	MIP	4.21974	V1	13.0275	1305	4.85257	7.9816	6.64442	-1.79185	5.17602	6.17612	-1.32355
CJ81	FR	V2	0.37428	V1	14.2108	1055	5.17817	118.894	6.28872	-1.11054	5.01118	6.66656	-1.48839
CJ81	FB	V2	0.305463	V1	14.5736	4577	6.11901	118.894	6.25308	-0.134075	5.89344	6.72513	-0.606126
CJ81	DY	V2	1.68798	V1	15.0668	9348	5.04736	118.894	6.6917	-1.64434	4.74217	6.80476	-1.7574
CJ81	FE	V2	1.89797	V1	13.784	600	6.54438	118.894	6.80671	-0.262329	6.44629	6.59766	-0.0532841
CJ82	FR	V1	0	V1	15.3412	859	6.71452	272.415	7.44731	-0.732791	5.9506	7.26349	-0.548967
CJ82	DY	V2	0.447332	V1	14.9033	8578	5.58245	118.894	6.28815	-0.7057	5.30365	6.77836	-1.19592
CJ82	FE	V1	0	V1	16.4764	424	7.29044	272.415	7.40686	-0.116422	6.34325	7.44676	-0.15632
CJ76	FB	LIP	3.80176	V1	12.1895	5648	6.92893	14.1408	6.58942	0.339512	7.37104	6.05746	0.871473
CJ76	FR	PG	4.35942	V1	11.5899	353	5.9238	10.9288	6.76713	-0.843332	6.47138	5.95198	-0.0281893
CJ76	DY	PFG	5.39305	A3b	11.7891	12621	6.64664	15.6592	7.14185	-0.495203	7.1493	5.99692	0.649728
CJ76	FE	PFG	4.79067	A3b	11.9903	887	5.8434	15.6592	6.93591	-1.09251	6.31356	6.02941	-0.186009
CJ146L	DY	A23b	2.71587	A3b	12.5964	39408	6.76661	14.7096	6.2215	0.545113	7.1415	6.12468	0.641934
CJ110	FR	A6Va	1.61976	A4c	15.4386	1122	7.51797	10.6912	5.72392	1.79405	7.44486	6.57268	0.945289
CJ110	FE	A6DR	3.32973	A4c	14.9141	2795	6.82067	10.9048	6.3087	0.511972	6.83165	6.48859	0.332083
CJ111	FR	A6DC	0.671011	A4ab	14.1853	2312	5.6026	14.5136	5.48844	0.11416	5.72151	6.38066	-0.778062
CJ111	FE	A6Va	0.560939	A4c	14.2004	1514	6.48017	10.6912	5.41866	1.06152	6.60696	6.37278	0.107394
CJ113	FR	A4ab	0	A4ab	14.9557	900	5.14845	33.9904	5.40734	-0.258892	5.09039	6.55763	-1.40918
CJ113	FE	A6M	1.9206	A4ab	15.9594	1277	4.81413	13.488	5.82873	-1.0146	4.64939	6.6643	-1.85018
CJ112	FR	A6Va	0.735064	A4c	14.7007	2048	6.35246	10.6912	5.45829	0.894172	6.39848	6.45355	-0.101087
CJ112	FE	A6DC	1.0742	A4ab	15.0204	4197	5.91765	14.5136	5.59173	0.325925	5.90173	6.51549	-0.597841
CJ78	FE	A4ab	0	A4ab	13.2305	723	5.97029	33.9904	5.46881	0.501475	6.19076	6.2791	-0.308807
CJ78	FB	A4ab	0	A4ab	14.1895	10286	5.44574	33.9904	5.43464	0.0111007	5.51139	6.43392	-0.988183
CJ78	DY	A3a	0	A3a	13.2948	14969	4.02487	21.1208	5.35567	-1.33079	4.2697	6.25474	-2.22987
CJ21	DY	A19DI	2.51668	V1	12.8651	7579	6.8664	9.8768	6.10457	0.761826	7.21096	6.15501	0.711386
CJ21	FB	V3A	2.87129	V1	12.6583	3693	6.85289	8.8008	6.21968	0.633205	7.23372	6.11873	0.734155
CJ51	DY	MST	4.50451	V1	11.4724	15539	7.50687	15.5776	6.85924	0.647637	8.06088	5.94556	1.56131
CJ50	FR	V4	3.0008	V1	11.7568	7701	9.9379	35.0624	6.52075	3.41715	10.3934	6.04407	3.89383
CJ50	DY	PG	4.35041	V1	11.5822	24572	6.93303	10.9288	6.76443	0.168594	7.48186	5.95074	0.982289
CJ56	FR	V5	2.36596	AuA1	11.3911	1027	8.63243	16.9912	6.16864	2.46379	9.19574	5.93627	2.69617
CJ56	FE	V5	3.86727	V1	11.5796	3512	9.41402	16.9912	6.65732	2.7567	9.9469	5.96669	3.44733
CJ56	FB	V5	4.41571	V1	11.2148	7760	5.85666	16.9912	6.85129	-0.994632	6.44843	5.90779	-0.051137
CJ56	DY	V4T	5.30509	V1	12.2074	10881	6.05759	13.1344	7.07617	-1.01858	6.49952	6.05763	-4.91574e-05
CJ19	FR	V2	1.80385	V1	13.6634	3608	7.42309	118.894	6.77994	0.643148	7.34446	6.5782	0.844893
CJ19	FE	V3A	2.37898	V1	12.3187	6706	5.42631	8.8008	6.06933	-0.643019	5.86198	6.0639	-0.637589
CJ164	DY	A8b	6.23767	A4ab	17.5984	24275	5.9783	17.8296	7.23224	-1.25394	5.53723	6.94064	-0.962335
CJ164	FB	A8b	5.75485	A4ab	17.4456	23502	6.88774	17.8296	7.07837	-0.19063	6.47135	6.91596	-0.0282226
CJ164	CTBgr	A6M	2.57856	A4ab	16.6171	2886	4.72293	13.488	6.0224	-1.29947	4.452	6.7705	-2.04757
CJ84	FR	A19M	2.56607	V1	13.5196	1694	5.60295	12.196	6.11752	-0.514571	5.83558	6.26694	-0.663992
CJ84	FB	PGM	5.99387	V1	14.9889	21697	5.79355	7.2512	7.15366	-1.36011	5.80233	6.49079	-0.697241
CJ84	FE	A23a	5.89068	V1	14.8379	613	6.74656	12.9224	7.17384	-0.427281	6.76441	6.48172	0.264841
CJ36	FB	V6	1.99887	V1	13.1621	7518	6.97766	35.2112	6.14134	0.836317	7.20587	6.27136	0.7063
CJ36	FR	V2	2.07476	V1	14.5848	10948	5.4614	118.894	6.83651	-1.3751	5.23403	6.72694	-1.26554
CJ94	FB	A6M	1.10079	A4ab	15.4361	5985	4.85633	13.488	5.57685	-0.720524	4.77606	6.57984	-1.72351
CJ94	FR	A6DR	1.83087	A4ab	15.0359	672	9.90604	10.9048	5.80977	4.09627	9.89736	6.50825	3.39779
CJ94	DY	A8aV	3.60881	A4c	15.5919	18710	7.05935	14.1176	6.40431	0.655043	6.95224	6.60668	0.452672
CJ167	FR	A24d	0.425652	A4ab	14.2516	1903	5.35841	5.1088	5.3241	0.0343095	5.49199	6.36599	-1.00757
CJ167	DY	A23c	0.818815	A3a	14.2211	26563	5.57473	3.928	5.44476	0.129974	5.71643	6.35787	-0.78314
CJ167	FB	A24d	0.644059	A4ab	14.7374	3435	3.69442	5.1088	5.37886	-1.68444	3.74958	6.44442	-2.74999
CJ167	CTBgr	A24d	0.31225	A4ab	15.2531	9092	6.39301	5.1088	5.251	1.14201	6.36492	6.52766	-0.134654
CJ122	DY	AuRT	0	AuRT	14.4288	21527	4.25348	3.2536	5.16136	-0.907878	4.36346	6.38959	-2.13611
CJ122	FB	TPO	2.03288	AuA1	12.7494	33214	6.624	16.7064	6.00788	0.616123	6.9688	6.15477	0.469227
CJ122	FE	TPO	1.38676	AuA1	12.4138	9998	9.39146	16.7064	5.80663	3.58483	9.79043	6.1006	3.29086
CJ122	FR	AuCPB	2.30405	AuR	13.7666	4478	3.50553	5.7616	5.96684	-2.46131	3.71565	6.28944	-2.78392
CJ170	DY	A6M	2.48571	A4ab	16.3382	2433	4.72407	13.488	6.0017	-1.27762	4.49818	6.72547	-2.00139
CJ170	FB	A3a	0	A3a	13.1	6171	4.79728	21.1208	5.36261	-0.56533	5.07355	6.2233	-1.42602
CJ170	CTBgr	S2E	2.81559	A3b	11.6046	18085	5.56268	6.9112	6.22257	-0.659893	6.11873	5.94352	-0.380843
CJ174	FB	V1	0	V1	16.5517	15148	8.25825	272.415	7.40418	0.854075	7.2989	7.45892	0.79933
CJ174	CTBgr	V1	0	V1	16.0995	3697	8.38068	272.415	7.42029	0.960388	7.49432	7.38592	0.994754
CJ173	DY	A4ab	0	A4ab	14.0952	6448	5.0365	33.9904	5.438	-0.401495	5.11737	6.41871	-1.3822
CJ173	FB	A1-2	0.835549	A3b	11.8365	31389	3.96347	25.3944	5.72015	-1.75668	4.4322	6.03084	-2.06737
CJ173	CTBgr	AIP	5.55539	A3b	11.8379	14178	9.47242	4.4504	7.09713	2.37529	9.99744	5.97454	3.49787
CJ90	FR	V2	1.54832	V1	14.8894	4604	5.19143	118.894	6.65194	-1.46051	4.91489	6.77611	-1.58468
CJ90	DY	V2	1.03669	V1	15.188	24027	7.41879	118.894	6.47248	0.94632	7.09405	6.82432	0.594477
CJ123	FE	A8C	1.81888	A4c	15.6663	610	7.21935	3.9144	5.72314	1.49621	7.12777	6.59115	0.628202
CJ123	FR	A6DC	1.03705	A4ab	14.1142	617	6.36723	14.5136	5.61176	0.755469	6.49762	6.36918	-0.00195427
CJ64	FB	V4T	4.58824	V1	11.9303	6774	8.86502	13.1344	6.8495	2.01552	9.35169	6.0129	2.85212
CJ64	FE	AuML	0.53418	AuR	12.7822	496	3.39124	2.7416	5.39189	-2.00065	3.76844	6.12236	-2.73113
CJ64	FR	AuCM	0.375714	AuA1	12.0094	404	3.84324	6.4672	5.39922	-1.55598	4.33514	6.00767	-2.16443
CJ180	CTBgr	AuML	0.511581	AuA1	12.333	13961	4.96322	2.7416	5.40044	-0.437217	5.41294	6.04985	-1.08663
CJ180	CTBr	TE3	5.6776	AuR	14.4106	20867	8.4905	41.7672	7.36722	1.12329	8.49946	6.49061	1.99989
CJ180	DY	TE3	6.276	AuA1	13.317	11530	9.40935	41.7672	7.60364	1.80571	9.59485	6.31407	3.09528
CJ180	FB	AuRT	0	AuRT	15.1456	25672	4.31116	3.2536	5.13582	-0.824654	4.30544	6.5053	-2.19413
CJ114	FR	A4ab	0	A4ab	13.9174	3423	5.06941	33.9904	5.44434	-0.374925	5.17899	6.38999	-1.32058
CJ114	FE	A3b	0	A3b	13.7348	539	3.0868	22.0864	5.34831	-2.2615	3.25799	6.32838	-3.24158
CJ115	FR	A4c	0	A4c	13.6259	2354	4.60406	3.5816	5.19279	-0.588728	4.84278	6.26085	-1.65679
CJ115	FE	A6DC	2.27847	A4ab	14.6695	950	5.5803	14.5136	6.00161	-0.421308	5.62103	6.45884	-0.878544
CJ181	CTBr	A11	7.36385	A4c	18.3409	22598	6.2028	12.0328	7.52747	-1.32467	5.65752	7.04485	-0.842046
CJ181	DY	A47L	6.47122	A4c	17.7735	22724	5.33735	16.6208	7.29266	-1.95531	4.87128	6.96564	-1.62829
CJ181	CTBgr	AuCM	0.818714	AuA1	12.0696	25416	4.83108	6.4672	5.54326	-0.712184	5.31326	6.01738	-1.18631
CJ181	FB	TEO	7.10175	V1	14.2881	24422	6.66941	27.3928	7.7177	-1.04829	6.73694	6.43204	0.237372
CJ116	FR	A6DR	4.27591	A4c	15.8755	1727	9.3485	10.9048	6.58665	2.76185	9.20427	6.6438	2.7047
CJ116	FE	A6Va	1.37839	A4c	14.8906	715	7.38672	10.6912	5.6638	1.72292	7.40207	6.48422	0.902502
CJ800	CTBgr	A45	3.85715	A3a	16.0236	24235	9.35967	5.2928	6.39486	2.96481	9.20668	6.65255	2.70711
CJ800	CTBr	A8aD	6.43114	A4c	17.458	2348	8.56848	12.9672	7.25921	1.30927	8.16321	6.90484	1.66364
CJ800	DY	A46D	7.67812	V1	18.821	6324	4.79352	3.2864	7.53872	-2.7452	4.19434	7.09876	-2.30523
CJ800	FB	A47L	7.10927	A4c	18.4191	6836	4.32751	16.6208	7.4802	-3.15268	3.75723	7.06986	-2.74234
CJ146L	FR	A23a	3.91543	V1	12.4049	11231	6.97986	12.9224	6.60875	0.371104	7.39048	6.08894	0.890913
CJ178	CTBr	A10	8.92686	A4c	19.7036	2611	8.77476	23.9248	8.0971	0.67766	7.97738	7.29695	1.47781
CJ178	CTBgr	A10	8.35469	A4c	19.2501	7418	10.2526	23.9248	7.92446	2.32813	9.52842	7.22374	3.02885
CJ178	FB	V1	0	V1	15.0113	3837	6.84831	272.415	7.45907	-0.610752	6.13765	7.21024	-0.361924
CJ178	DY	A32	7.60333	A4c	18.3539	4664	5.27318	11.4328	7.60086	-2.32768	4.72742	7.04533	-1.77215
CJ77	FB	OPt	3.69697	V1	12.2294	21753	5.52195	8.868	6.508	-0.986046	5.97185	6.04967	-0.52772
CJ77	FR	PG	5.5482	V1	12.1291	368	6.70989	10.9288	7.14018	-0.430297	7.17042	6.03904	0.670848
CJ77	DY	PF	1.96502	A3b	12.6879	26118	5.27777	5.9968	5.89543	-0.617655	5.6614	6.11594	-0.838169
CJ100	FR	A6DR	3.41625	A4ab	15.0878	2105	7.33191	10.9048	6.33106	1.00085	7.31485	6.51663	0.815276
CJ100	FE	A6Va	1.75392	A4c	15.3411	6288	7.30585	10.6912	5.77166	1.53419	7.24848	6.55695	0.748908
CJ182	CTBr	PGa-IPa	4.29665	AuA1	12.8854	9106	6.25105	6.6184	6.66312	-0.412072	6.60112	6.1495	0.101549
CJ182	DY	V4	4.54831	V1	13.2654	24780	6.00946	35.0624	6.97763	-0.968175	6.22141	6.28762	-0.278164
CJ182	CTBgr	V4	2.99887	V1	12.4249	12489	8.31012	35.0624	6.49631	1.81381	8.65775	6.15194	2.15818
CJ801	FB	A8C	1.53846	A4c	15.1141	43632	6.89511	3.9144	5.65029	1.24483	6.89268	6.502	0.39311
CJ801	DY	A46D	7.89961	V1	18.8351	24013	5.41702	3.2864	7.6113	-2.19428	4.81556	7.10103	-1.68401
CJ801	CTBgr	A6DR	4.3663	A4c	15.9388	11938	7.98201	10.9048	6.61423	1.36778	7.82757	6.65401	1.328
CJ80	FB	A23b	5.44008	V1	13.3291	23845	4.98515	14.7096	7.09431	-2.10916	5.24175	6.24297	-1.25782
CJ80	DY	PGM	3.80289	V1	13.2616	16134	6.40896	7.2512	6.49224	-0.0832841	6.69658	6.21195	0.197009
CJ80	FR	A23a	4.19831	V1	13.7997	815	7.2664	12.9224	6.6524	0.614004	7.45186	6.31411	0.952286
CJ802	DY	AIP	4.57363	A3b	11.9755	24346	6.99721	4.4504	6.76827	0.228939	7.50002	5.99675	1.00045
CJ802	FB	PG	5.38463	V1	11.3746	43574	6.94297	10.9288	7.11309	-0.170127	7.5253	5.91723	1.02573
CJ802	CTBr	S2E	1.12378	AuA1	13.0433	10697	5.16103	6.9112	5.61305	-0.452023	5.48482	6.17578	-1.01475
CJ802	CTBgr	AuML	0.567474	AuA1	12.6737	13211	5.38784	2.7416	5.40674	-0.0188991	5.78256	6.10485	-0.717011
CJ148R	DY	A32V	7.835	A4c	18.6203	33127	3.9934	2.6776	7.59239	-3.59899	3.42826	7.06471	-3.07131
CJ153X	FR	A23b	5.38815	V1	13.0714	3807	5.17445	14.7096	7.08636	-1.91191	5.47264	6.20138	-1.02693
CJ102X	DY	A3b	0	A3b	14.2758	27016	4.40028	22.0864	5.32903	-0.928754	4.48413	6.41572	-2.01544
CJ125X	FR	A8aV	5.11457	A4c	16.8186	2657	9.07899	14.1176	6.85746	2.22152	8.77383	6.80472	2.27426
CJ125X	FE	A6DR	4.39246	A4c	15.9032	749	9.44786	10.9048	6.62413	2.82373	9.29916	6.64827	2.79959
CJ71R	FR	A47L	6.20785	A4c	17.5338	1778	7.21491	16.6208	7.2143	0.000613894	6.78754	6.92694	0.287971
CJ71R	FB	A10	9.0163	A4c	19.8585	8699	7.30521	23.9248	8.12109	-0.815883	6.48282	7.32196	-0.0167535
CJ71R	DY	A10	9.77698	A4c	20.4829	13696	8.41549	23.9248	8.34985	0.0656416	7.4923	7.42276	0.992733
CJ52X	DY	PEC	4.80185	V1	12.6814	24919	4.92085	7.084	6.84111	-1.92026	5.30259	6.11783	-1.19698
CJ52X	FR	V6	2.64013	V1	12.8735	1749	6.58591	35.2112	6.36323	0.222684	6.86072	6.22476	0.361146
CJ52X	FE	V6	3.3304	V1	13.8654	2105	6.38252	35.2112	6.55565	-0.173139	6.49719	6.3849	-0.00238351
CJ75X	DY	A8aV	4.4883	A3a	16.5611	13575	8.73332	14.1176	6.65998	2.07334	8.46974	6.76315	1.97017
CJ75X	FR	AuA1	0	AuA1	13.096	1523	2.56152	7.1888	5.24275	-2.68123	2.87606	6.18503	-3.62351
CJ170	CTBr	A3b	0	A3b	12.4251	2291	2.74191	22.0864	5.39498	-2.65306	3.12454	6.11694	-3.37503
CJ173	CTBr	PE	1.61758	A3b	12.8657	3512	6.62254	34.5448	6.02035	0.602189	6.90039	6.22171	0.400823
CJ174	CTBr	V1	0	V1	17.5756	265	8.00305	272.415	7.3677	0.635358	6.87841	7.62421	0.378842
CJ73X	FR	A10	8.89793	A4c	19.6041	1068	9.44213	23.9248	8.0911	1.35104	8.66081	7.28089	2.16124
CJ73X	FE	A47L	4.84359	A3a	17.0393	1527	12.039	16.6208	6.78174	5.25727	11.6915	6.84711	5.19191
CJ73X	FB	A47L	6.84802	A4c	18.1555	11082	8.26116	16.6208	7.40338	0.857776	7.73342	7.02731	1.23385
CJ73X	DY	A8b	6.14707	A4ab	17.7793	5438	7.09802	17.8296	7.19591	-0.0978881	6.62776	6.96983	0.128189
CJ70X	FR	A8aD	6.42083	A4c	17.6127	877	6.2154	12.9672	7.25029	-1.03489	5.78515	6.92982	-0.714415
CJ70X	FB	A9	7.96512	A4c	18.7586	11329	6.72737	7.7392	7.674	-0.946634	6.12624	7.1007	-0.373333
CJ70X	DY	A10	9.77698	A4c	20.4192	5955	8.52822	23.9248	8.35212	0.176103	7.61531	7.41248	1.11574

## Sheet: Figure 5BD
Figure 5B
Area	Distance to the nearest primary cortical area (mm)	Mean location (mm)	Volume of the injected area (mm3)	Connectivity distance (mm)	Connectivity distance GLM fit (mm)	Connectivity distance GLM fit residues (mm)	Connectivity distance, corrected (mm)	Connectivity distance, null model (mm)	Connectivity distance, null model residues (mm)
A1-2	0.835549	11.8365	25.3944	3.96347	5.64554	-1.68207	4.12504	6.02095	-2.05748
A10	9.12496	19.8864	23.9248	8.7864	7.51313	1.27327	8.29728	6.67164	2.11476
A11	7.36385	18.3409	12.0328	6.2028	6.94397	-0.741174	5.92015	6.46517	-0.262367
A19DI	2.51668	12.8651	9.8768	6.8664	5.9119	0.954493	7.0475	6.00141	0.864983
A19M	2.56607	13.5196	12.196	5.60295	5.87505	-0.272103	5.71481	6.07066	-0.467706
A23a	4.66814	13.6808	12.9224	6.99761	6.60058	0.39703	7.09137	6.08875	0.908858
A23b	4.49652	13.1319	14.7096	5.90916	6.63216	-0.723	6.036	6.05568	-0.146521
A23c	0.818815	14.2211	3.928	5.57473	5.07096	0.503772	5.68441	6.07283	-0.498105
A24d	0.460653	14.7474	5.1088	5.14862	4.89335	0.255263	5.2072	6.12393	-0.975314
A32	7.60333	18.3539	11.4328	5.27318	7.01883	-1.74565	4.99348	6.46222	-1.18904
A32V	7.835	18.6203	2.6776	3.9934	6.95759	-2.96419	3.75048	6.42544	-2.43203
A3a	0	13.1974	21.1208	4.41107	5.12708	-0.716004	4.48959	6.104	-1.69292
A3b	0	13.4786	22.0864	3.40966	5.10344	-1.69377	3.45864	6.13354	-2.72387
A45	3.85715	16.0236	5.2928	9.35967	5.92462	3.43505	9.3123	6.22988	3.12979
A46D	7.78887	18.8281	3.2864	5.10527	6.92265	-1.81737	4.84123	6.44656	-1.34129
A47L	6.29599	17.7842	16.6208	7.43599	6.69711	0.738876	7.16828	6.45022	0.985765
A4ab	0	14.0777	33.9904	5.33408	5.17529	0.158793	5.25416	6.26243	-0.928351
A4c	0	13.6259	3.5816	4.60406	4.85503	-0.250969	4.7649	6.02168	-1.41761
A6DC	1.26518	14.4973	14.5136	5.86694	5.32385	0.543099	5.88305	6.16641	-0.299463
A6DR	3.60192	15.4592	10.9048	8.47283	5.97634	2.49649	8.43419	6.22116	2.25167
A6M	2.02142	16.0877	13.488	4.77936	5.37467	-0.595306	4.67185	6.29003	-1.51067
A6Va	1.20961	14.9143	10.6912	7.00864	5.20407	1.80456	7.01614	6.17501	0.833621
A8C	1.67867	15.3902	3.9144	7.05723	5.22406	1.83317	7.07107	6.16867	0.888557
A8aD	6.16652	17.3018	12.9672	7.84761	6.66751	1.1801	7.64396	6.38616	1.46145
A8aV	4.85133	16.6289	14.1176	8.37785	6.306	2.07185	8.22171	6.33866	2.03919
A8b	5.56039	17.239	17.8296	6.56207	6.52333	0.038739	6.331	6.41359	0.148485
A9	7.96512	18.7586	7.7392	6.72737	7.04852	-0.321149	6.4392	6.47069	0.25668
AIP	5.06451	11.9067	4.4504	8.23481	6.8592	1.37561	8.5309	5.88643	2.34838
AuA1	0	13.096	7.1888	2.56152	4.96698	-2.40546	2.74168	6.00235	-3.44083
AuCM	0.597214	12.0395	6.4672	4.33716	5.30129	-0.964126	4.60884	5.91083	-1.57367
AuCPB	2.30405	13.7666	5.7616	3.50553	5.67201	-2.16649	3.64022	6.04782	-2.5423
AuML	0.537745	12.5963	2.7416	4.58076	5.16362	-0.582856	4.83172	5.93156	-1.3508
AuRT	0	14.7872	3.2536	4.28232	4.70378	-0.42146	4.35007	6.11477	-1.83245
LIP	4.15326	11.9875	14.1408	6.29463	6.64981	-0.355181	6.51918	5.95796	0.336662
MIP	4.21974	13.0275	7.9816	4.85257	6.46484	-1.61227	5.03304	6.00205	-1.14948
MST	4.50451	11.4724	15.5776	7.50687	6.85607	0.650802	7.76407	5.92532	1.58155
OPt	3.75425	11.8751	8.868	6.30053	6.45871	-0.158174	6.56962	5.91343	0.387108
PE	1.61758	12.8657	34.5448	6.62254	5.90285	0.719685	6.63835	6.1667	0.455836
PEC	4.80185	12.6814	7.084	4.92085	6.70163	-1.78078	5.13572	5.96764	-1.04679
PF	1.96502	12.6879	5.9968	5.27777	5.69279	-0.415012	5.4994	5.96089	-0.683117
PFG	5.09186	11.8897	15.6592	6.24502	7.0101	-0.765079	6.46742	5.96011	0.284907
PG	4.68825	11.4843	10.9288	6.61392	6.86126	-0.247334	6.90128	5.89516	0.71876
PGM	4.89838	14.1252	7.2512	6.10125	6.55456	-0.453308	6.19654	6.08723	0.0140222
PGa-IPa	4.29665	12.8854	6.6184	6.25105	6.49289	-0.241834	6.45231	5.98126	0.269793
S2E	1.96969	12.324	6.9112	5.36185	5.7519	-0.390048	5.60722	5.93715	-0.575295
TE3	5.9768	13.8638	41.7672	8.94993	7.39426	1.55567	8.83547	6.29697	2.65295
TEO	7.10175	14.2881	27.3928	6.66941	7.55641	-0.887003	6.61642	6.23551	0.433901
TPO	1.70982	12.5816	16.7064	8.00773	5.74975	2.25799	8.16635	6.0239	1.98383
V1	0	16.1759	272.415	7.58254	7.86925	-0.286707	5.73343	8.03163	-0.449082
V2	1.24185	14.5404	118.894	5.99623	6.60602	-0.609792	5.30964	6.86911	-0.872876
V3A	2.62513	12.4885	8.8008	6.1396	5.98429	0.15531	6.35881	5.96331	0.176291
V4	3.516	12.4823	35.0624	8.08583	6.62341	1.46241	8.12963	6.13871	1.94712
V4T	4.94666	12.0689	13.1344	7.4613	6.90515	0.556155	7.68592	5.9579	1.5034
V5	3.54965	11.3952	16.9912	7.9677	6.54865	1.41905	8.22176	5.92846	2.03925
V6	2.65646	13.3003	35.2112	6.64869	6.22025	0.428443	6.62439	6.20683	0.44187
Figure 5D
Area	Distance to the nearest primary cortical area (mm)	Mean location (mm)	Volume of the injected area (mm3)	Connectivity distance (mm)	Connectivity distance GLM fit (mm)	Connectivity distance GLM fit residues (mm)	Connectivity distance, corrected (mm)	Connectivity distance, null model (mm)	Connectivity distance, null model residues (mm)
A1-2	0.835549	11.8365	25.3944	3.49472	4.0169	-0.522185	3.70648	4.34199	-0.847276
A10	9.12496	19.8864	23.9248	6.44556	5.73148	0.71408	5.99977	4.99954	1.44602
A11	7.36385	18.3409	12.0328	5.41299	5.33021	0.0827859	5.05406	4.91269	0.5003
A19DI	2.51668	12.8651	9.8768	5.86082	4.39841	1.46241	5.93897	4.47562	1.38521
A19M	2.56607	13.5196	12.196	3.20124	4.35268	-1.15144	3.2338	4.52119	-1.31996
A23a	4.66814	13.6808	12.9224	5.28894	4.97502	0.313916	5.31078	4.53191	0.757024
A23b	4.49652	13.1319	14.7096	5.36648	4.98026	0.386222	5.43862	4.48162	0.884861
A23c	0.818815	14.2211	3.928	2.94905	3.73984	-0.790793	2.89797	4.60483	-1.65579
A24d	0.460653	14.7474	5.1088	3.05766	3.58133	-0.523671	2.96772	4.64369	-1.58604
A32	7.60333	18.3539	11.4328	2.88481	5.40047	-2.51567	2.52288	4.91569	-2.03088
A32V	7.835	18.6203	2.6776	3.13674	5.42949	-2.29275	2.72487	4.96563	-1.82889
A3a	0	13.1974	21.1208	2.70747	3.62201	-0.914546	2.79504	4.46619	-1.75872
A3b	0	13.4786	22.0864	1.72799	3.59589	-1.8679	1.79589	4.48586	-2.75787
A45	3.85715	16.0236	5.2928	8.88051	4.4849	4.39561	8.68768	4.74659	4.13392
A46D	7.78887	18.8281	3.2864	4.21636	5.39603	-1.17967	3.78961	4.9805	-0.764146
A47L	6.09267	17.6255	16.6208	6.30436	5.02342	1.28094	6.01828	4.83984	1.46452
A4ab	0	14.0777	33.9904	2.93768	3.55695	-0.619269	2.99552	4.49592	-1.55824
A4c	0	13.6259	3.5816	3.20466	3.54989	-0.345226	3.20073	4.55769	-1.35303
A6DC	1.26518	14.4973	14.5136	3.75237	3.86581	-0.11345	3.71314	4.59298	-0.840616
A6DR	3.60192	15.4592	10.9048	6.88356	4.47283	2.41072	6.75466	4.68266	2.2009
A6M	2.02142	16.0877	13.488	2.95528	3.93618	-0.980897	2.78378	4.72527	-1.76998
A6Va	1.20961	14.9143	10.6912	4.79642	3.8013	0.995122	4.71102	4.63916	0.157265
A8C	1.67867	15.3902	3.9144	6.49436	3.88493	2.60943	6.34844	4.69968	1.79468
A8aD	6.16652	17.3018	12.9672	5.56044	5.07157	0.48887	5.28879	4.8254	0.735032
A8aV	4.72062	16.5437	14.1176	5.91209	4.71021	1.20188	5.70564	4.76021	1.15188
A8b	5.60106	17.3011	17.8296	4.00597	4.90853	-0.90256	3.75011	4.80962	-0.803648
A9	7.96512	18.7586	7.7392	5.56531	5.46386	0.101446	5.15861	4.96046	0.604848
AIP	5.06451	11.9067	4.4504	7.20419	5.25596	1.94823	7.34248	4.41546	2.78872
AuA1	0	13.096	7.1888	1.51326	3.60836	-2.0951	1.56397	4.50304	-2.98978
AuCM	0.597214	12.0395	6.4672	4.01905	3.89246	0.126586	4.1531	4.4197	-0.400659
AuCPB	2.30405	13.7666	5.7616	2.74222	4.23794	-1.49573	2.73393	4.56204	-1.81982
AuML	0.52288	12.5576	2.7416	3.42053	3.81243	-0.391908	3.50051	4.47377	-1.05325
AuRT	0	14.7872	3.2536	3.2446	3.43464	-0.190035	3.14544	4.65292	-1.40832
LIP	4.15326	11.9875	14.1408	3.95325	4.9883	-1.03505	4.11636	4.39065	-0.437402
MIP	4.21974	13.0275	7.9816	3.57714	4.89526	-1.31812	3.63598	4.49492	-0.917782
MST	4.50451	11.4724	15.5776	3.07232	5.14806	-2.07575	3.28184	4.34423	-1.27192
OPt	3.75425	11.8751	8.868	3.68817	4.86952	-1.18135	3.84332	4.3986	-0.710438
PE	1.61758	12.8657	34.5448	2.64318	4.16779	-1.52461	2.80109	4.39585	-1.75267
PEC	4.80185	12.6814	7.084	4.38505	5.10432	-0.719271	4.46905	4.46977	-0.0847126
PF	1.96502	12.6879	5.9968	4.76404	4.24213	0.521907	4.84399	4.47381	0.290229
PFG	5.09186	11.8897	15.6592	4.90148	5.28498	-0.383495	5.07743	4.37781	0.523668
PG	4.68825	11.4843	10.9288	4.62117	5.19466	-0.573493	4.81468	4.36025	0.260924
PGM	4.89838	14.1252	7.2512	4.83063	4.99127	-0.160639	4.79808	4.58631	0.244319
PGa-IPa	4.29665	12.8854	6.6184	5.24382	4.93028	0.313532	5.30976	4.48781	0.756003
S2E	1.96969	12.324	6.9112	5.22685	4.28105	0.9458	5.33927	4.44134	0.785512
TE3	5.9768	13.8638	41.7672	6.40244	5.40255	0.999883	6.50278	4.45342	1.94902
TEO	7.10175	14.2881	27.3928	4.76053	5.67714	-0.916604	4.77996	4.53434	0.226196
TPO	1.70982	12.5816	16.7064	6.29585	4.19349	2.10235	6.41907	4.43053	1.86531
V1	0	16.1759	272.415	3.7231	3.75487	-0.0317704	4.38232	3.89455	-0.171443
V2	1.24185	14.5404	118.894	4.29425	4.03186	0.262385	4.5893	4.25871	0.0355423
V3A	2.62513	12.4885	8.8008	6.44468	4.46664	1.97804	6.54987	4.44857	1.99611
V4	3.516	12.4823	35.0624	5.166	4.78185	0.384141	5.35667	4.36308	0.802914
V4T	4.94666	12.0689	13.1344	5.84657	5.21899	0.627583	5.99982	4.40051	1.44606
V5	3.54965	11.3952	16.9912	5.88487	4.86871	1.01616	6.10523	4.3334	1.55147
V6	2.65646	13.3003	35.2112	5.58374	4.44084	1.14291	5.70857	4.42894	1.15481

## Sheet: Figure 5CFGE
Figure 5CFGE
Case ID	Tracer	Area	Distance to the nearest primary cortical area (mm)	Nearest primary area	Mean location (mm)	Connectivity distance, infragranular cells (mm)	Connectivity distance, supragranular cells (mm)	Connectivity distance (mm)	Infragranular cell count	Supragranular cell count	Cell count, total	Volume of the injected area (mm3)	Supra / infra connectivity distance ratio	All cells connectivity distance GLM fit (mm)	All cells connectivity distance, corrected (mm)	All cells connectivity distance, null model (mm)	Infragranular cells connectivity distance GLM fit (mm)	Infragranular cells connectivity distance, corrected (mm)	Infragranular cells connectivity distance, null model (mm)	Supragranular cells connectivity distance GLM fit (mm)	Supragranular cells connectivity distance, corrected (mm)	Supragranular cells connectivity distance, null model (mm)	Supra / infra connectivity distance ratio GLM fit (mm)	Supra / infra connectivity distance ratio, corrected (mm)	Supra / infra connectivity distance ratio, null model (mm)
CJ74	DY	A8b	4.78603	A4ab	16.8837	2.87263	2.76688	2.79863	1544	3598	5142	17.8296	0.963188	4.95814	2.4966	4.99142	4.05606	2.93724	4.08857	5.39795	2.26163	5.43527	1.4053	0.824921	1.4044
CJ83	DY	A8b	5.07967	A4ab	16.7987	4.33347	4.95811	4.64911	5199	5311	10510	17.8296	1.14414	5.05541	4.35568	4.98282	4.15925	4.39832	4.08833	5.50307	4.46644	5.42167	1.39919	1.00911	1.40117
CJ164	DY	A8b	6.23767	A4ab	17.5984	2.78558	3.03097	2.91347	19455	21173	40628	17.8296	1.0881	5.34982	2.53915	5.0637	4.3702	2.84812	4.09064	5.8703	2.4115	5.54948	1.42373	0.922692	1.43153
CJ164	FB	A8b	5.75485	A4ab	17.4456	4.42956	5.84628	5.11192	17510	16270	33780	17.8296	1.31983	5.21288	4.75306	5.04824	4.25105	4.49255	4.0902	5.70966	5.25123	5.52506	1.42124	1.16023	1.42573
CJ73X	DY	A8b	6.14707	A4ab	17.7793	3.73937	5.18615	4.55672	4425	5746	10171	17.8296	1.3869	5.30767	4.16411	5.08199	4.31166	3.8014	4.09116	5.83143	4.53778	5.57838	1.43225	1.21464	1.4384
CJ108	FR	A8aD	5.64758	A4c	16.8346	5.21725	7.62968	6.91683	583	1390	1973	12.9672	1.46239	5.22322	6.59745	5.00876	4.27489	5.30509	4.06535	5.71219	7.08796	5.47172	1.41312	1.30956	1.41896
CJ800	CTBr	A8aD	6.43114	A4c	17.458	3.73823	6.9435	6.08332	1096	2988	4084	12.9672	1.85743	5.41598	5.70091	5.0718	4.40343	3.82427	4.06715	5.95726	6.30217	5.57134	1.43325	1.68093	1.44263
CJ70X	FR	A8aD	6.42083	A4c	17.6127	2.69353	4.08725	3.68115	456	1109	1565	12.9672	1.51743	5.40064	3.28309	5.08745	4.3736	2.77912	4.06759	5.94724	3.42118	5.59607	1.43997	1.33505	1.44851
CJ108	FE	A8aV	5.67079	A4c	17.2033	4.22238	5.15972	4.80644	1863	3080	4943	14.1176	1.22199	5.2025	4.45505	5.04077	4.22989	4.30369	4.07187	5.7015	4.56957	5.52016	1.42467	1.05905	1.42908
CJ94	DY	A8aV	3.60881	A4c	15.5919	5.03095	6.82868	6.15384	7843	13050	20893	14.1176	1.35733	4.69297	5.96541	4.8778	3.88663	5.11691	4.06722	5.05539	6.49606	5.26264	1.37293	1.25557	1.36789
CJ125X	FR	A8aV	5.11457	A4c	16.8186	4.15263	6.45412	5.96865	972	3636	4608	14.1176	1.55422	5.06112	5.65617	5.00187	4.12866	4.23505	4.07076	5.52513	5.92545	5.45869	1.41285	1.40588	1.41447
CJ75X	DY	A8aV	4.4883	A3a	16.5611	5.10423	8.22809	6.71944	8481	9080	17561	14.1176	1.61201	4.88815	6.433	4.97582	3.98436	5.18739	4.07002	5.31923	7.74057	5.41753	1.40708	1.47345	1.40469
CJ146	FB	A23b	4.44198	A3b	13.5309	6.76263	7.10458	6.96802	7686	11560	19246	14.7096	1.05056	5.11249	6.99075	4.66665	4.4997	6.85173	4.06408	5.42777	7.10672	4.92786	1.27549	1.02905	1.28764
CJ146L	DY	A23b	2.71587	A3b	12.5964	5.61032	5.86968	5.74386	22751	24146	46897	14.7096	1.04623	4.6534	5.86109	4.57215	4.14078	5.70212	4.06138	4.86963	6.02117	4.77852	1.24994	1.0602	1.25216
CJ80	FB	A23b	5.44008	V1	13.3291	4.40703	3.83815	4.02649	8826	17832	26658	14.7096	0.870914	5.43626	4.06963	4.64625	4.8354	4.49672	4.0635	5.78143	3.87254	4.89562	1.25844	0.857065	1.27998
CJ153X	FR	A23b	5.38815	V1	13.0714	3.56684	5.03599	4.72756	925	3481	4406	14.7096	1.41189	5.44048	4.79675	4.62019	4.86423	3.65726	4.06275	5.77421	5.11156	4.85444	1.24783	1.40783	1.2702
CJ55	FB	OPt	3.81153	V1	11.5208	4.49831	4.36614	4.4251	4933	6125	11058	8.868	0.970619	5.07044	4.62432	4.49017	4.59751	4.62095	4.03054	5.31049	4.6363	4.65985	1.21524	1.00569	1.23106
CJ77	FB	OPt	3.69697	V1	12.2294	3.19652	2.82381	2.95123	10296	19820	30116	8.868	0.8834	4.97942	3.07878	4.56184	4.4406	3.31712	4.03259	5.24133	2.98071	4.77311	1.24658	0.891561	1.25797
CJ55	DY	PG	3.7986	V1	10.7458	4.50311	5.26227	4.83749	30023	23633	53656	10.9288	1.16858	5.12927	5.12453	4.40234	4.74835	4.61821	4.03809	5.33231	5.67505	4.51723	1.17486	1.24004	1.19468
CJ76	FR	PG	4.35942	V1	11.5899	2.14135	3.71089	3.18939	207	416	623	10.9288	1.73297	5.23597	3.39107	4.4877	4.77164	2.25401	4.04053	5.49113	3.98878	4.65212	1.20632	1.77237	1.22672
CJ50	DY	PG	4.35041	V1	11.5822	4.99963	4.90446	4.94223	11387	17303	28690	10.9288	0.980966	5.2338	5.1447	4.48692	4.77026	5.1123	4.04051	5.48833	5.18359	4.65089	1.20607	1.02067	1.22643
CJ77	FR	PG	5.5482	V1	12.1291	1.99799	5.29256	4.28391	199	451	650	10.9288	2.64894	5.56035	4.43106	4.54224	5.03685	2.10909	4.04208	5.87987	5.48427	4.7383	1.21944	2.66788	1.2472
CJ802	FB	PG	5.38463	V1	11.3746	5.62756	6.06681	5.85283	22183	23353	45536	10.9288	1.07805	5.56916	6.07628	4.46593	5.11783	5.74084	4.03991	5.85473	6.3791	4.61772	1.18847	1.12563	1.21855
CJ55	FR	LIP	4.50476	V1	11.7855	4.80842	3.38794	3.50197	70	802	872	14.1408	0.704584	5.26846	3.6986	4.49275	4.81426	4.90526	4.05634	5.52388	3.66384	4.65411	1.20215	0.74742	1.22329
CJ76	FB	LIP	3.80176	V1	12.1895	3.95642	5.09283	4.40454	5190	3379	8569	14.1408	1.28723	5.01984	4.56031	4.53361	4.53259	4.0521	4.05751	5.26387	5.30416	4.71868	1.22538	1.31473	1.23863
CJ55	FE	MIP	4.21974	V1	13.0275	6.1074	3.44653	3.57714	78	1511	1589	7.9816	0.56432	5.07716	3.61991	4.64661	4.45136	6.22989	4.03069	5.39149	3.46781	4.90873	1.27953	0.539185	1.29127
CJ81	FR	V2	0.37428	V1	14.2108	4.75259	2.39498	2.91059	290	1036	1326	118.894	0.503931	3.90195	3.34248	4.2575	4.21329	4.34509	4.56067	3.68857	3.23776	4.08723	0.971083	0.808671	0.96139
CJ81	FB	V2	0.305463	V1	14.5736	5.70221	3.49052	4.58693	3137	3191	6328	118.894	0.612135	3.85222	4.98213	4.29419	4.12989	5.29367	4.56172	3.64965	4.27533	4.14521	0.987215	0.9031	0.975165
CJ81	DY	V2	1.68798	V1	15.0668	4.23662	3.38388	3.66013	5353	11171	16524	118.894	0.798721	4.23998	4.00544	4.34407	4.46145	3.82666	4.56315	4.10732	4.08986	4.22403	0.996729	1.07096	0.993891
CJ81	FE	V2	1.89797	V1	13.784	7.21274	5.20915	5.44708	145	1076	1221	118.894	0.722215	4.40555	5.92213	4.21433	4.74627	6.80648	4.55944	4.23342	6.12014	4.01902	0.939973	1.04316	0.945187
CJ82	DY	V2	0.447332	V1	14.9033	3.79688	3.07862	3.37733	6020	8455	14475	118.894	0.810828	3.87008	3.73918	4.32753	4.11571	3.38739	4.56267	3.68498	3.81072	4.1979	1.00016	1.08927	0.987684
CJ19	FR	V2	1.80385	V1	13.6634	4.05152	5.25382	5.00616	1823	7027	8850	118.894	1.29675	4.38598	5.4934	4.20214	4.73872	3.6456	4.55909	4.20589	6.18407	3.99976	0.935597	1.62228	0.940609
CJ36	FR	V2	2.07476	V1	14.5848	5.2393	5.92227	5.7553	3401	10510	13911	118.894	1.13035	4.39717	6.14936	4.29532	4.66127	4.83073	4.56175	4.2612	6.70528	4.147	0.972814	1.42089	0.975591
CJ90	FR	V2	1.54832	V1	14.8894	3.88213	3.09002	3.28754	1950	5870	7820	118.894	0.795959	4.21083	3.6508	4.32612	4.44999	3.47268	4.56263	4.0664	3.82435	4.19568	0.990299	1.07493	0.987155
CJ90	DY	V2	1.03669	V1	15.188	5.183	4.27652	4.61717	18021	29934	47955	118.894	0.825104	4.02953	4.95023	4.35632	4.2442	4.77269	4.5635	3.87698	4.96313	4.24339	1.0074	1.09274	0.998492
CJ82	FR	V1	0	V1	15.3412	3.19629	2.02223	2.45258	1475	2549	4024	272.415	0.632681	3.84175	3.47439	3.66758	5.46298	2.05667	5.2928	3.06434	4.0832	2.86904	0.480774	1.41329	0.485523
CJ82	FE	V1	0	V1	16.4764	2.50814	1.64662	1.89294	836	2088	2924	272.415	0.65651	3.75256	2.79994	3.78238	5.26694	1.36525	5.29608	3.01703	3.52617	3.05046	0.529438	1.39402	0.528625
CJ174	FB	V1	0	V1	16.5517	6.48244	4.98491	5.79304	29689	25327	55016	272.415	0.768987	3.74664	6.69242	3.79	5.25393	5.33932	5.29629	3.01389	6.85242	3.0625	0.532667	1.50363	0.531485
CJ174	CTBgr	V1	0	V1	16.0995	6.08462	3.55039	4.88912	3851	3439	7290	272.415	0.583502	3.78217	5.83423	3.74427	5.33202	4.94282	5.29499	3.03273	5.49016	2.99024	0.513284	1.33531	0.514317
CJ178	FB	V1	0	V1	15.0113	5.15323	3.73555	4.18523	4167	8970	13137	272.415	0.724895	3.86767	5.2404	3.63422	5.51994	4.01457	5.29185	3.07809	5.84923	2.81633	0.466635	1.51803	0.473
CJ174	CTBr	V1	0	V1	17.5756	7.06067	2.24195	3.12571	316	1407	1723	272.415	0.317527	3.6662	3.92155	3.89354	5.07712	5.9146	5.29925	2.97122	3.94584	3.22613	0.576556	1.0133	0.570358
CJ76	DY	PFG	5.39305	A3b	11.7891	5.93332	5.63222	5.74619	5457	8960	14417	15.6592	0.949253	5.54364	5.94942	4.48615	5.09679	6.02294	4.06356	5.82658	5.92137	4.64086	1.18947	0.997082	1.2183
CJ76	FE	PFG	4.79067	A3b	11.9903	3.72154	4.14625	4.05677	308	1154	1462	15.6592	1.11412	5.34199	4.23965	4.5065	4.88047	3.81058	4.06414	5.60982	4.40324	4.67302	1.20316	1.15431	1.22594
CJ110	FR	A6Va	1.61976	A4c	15.4386	5.35214	6.60117	6.51516	92	1244	1336	10.6912	1.23337	4.08818	6.32653	4.87802	3.27879	5.45481	4.05051	4.38374	6.26183	5.26936	1.39518	1.12585	1.37365
CJ111	FE	A6Va	0.560939	A4c	14.2004	2.93947	4.02356	3.86092	257	1456	1713	10.6912	1.3688	3.85881	3.79751	4.75279	3.17346	3.04572	4.04694	4.06908	3.8821	5.07147	1.35101	1.3083	1.32664
CJ112	FR	A6Va	0.735064	A4c	14.7007	2.95279	3.73419	3.63121	284	1871	2155	10.6912	1.26463	3.87322	3.5172	4.80339	3.13954	3.0576	4.04838	4.10846	3.51277	5.15143	1.37099	1.18512	1.34563
CJ116	FE	A6Va	1.37839	A4c	14.8906	1.27288	4.89022	4.2768	204	999	1203	10.6912	3.84186	4.05676	4.14358	4.8226	3.30065	1.37713	4.04893	4.32308	4.63844	5.18179	1.37373	3.75514	1.35285
CJ100	FE	A6Va	1.75392	A4c	15.3411	4.098	6.19699	5.69803	1838	5894	7732	10.6912	1.5122	4.13722	5.51926	4.86816	3.33605	4.20095	4.05023	4.43421	5.87322	5.25378	1.38988	1.40838	1.36995
CJ110	FE	A6DR	3.32973	A4c	14.9141	3.12738	6.03738	5.30107	877	2589	3466	10.9048	1.93049	4.65711	5.16645	4.824	3.88695	3.23055	4.05001	4.99647	5.7838	5.1836	1.35757	1.84361	1.35302
CJ94	FR	A6DR	1.83087	A4ab	15.0359	3.02309	10.7599	9.02793	167	579	746	10.9048	3.55924	4.18514	8.881	4.83632	3.41412	3.12591	4.05036	4.47292	10.4868	5.20306	1.3754	3.46773	1.35764
CJ116	FR	A6DR	4.27591	A4c	15.8755	2.48295	7.17629	6.25853	553	2275	2828	10.9048	2.89022	4.87348	6.02669	4.92123	4.00613	2.58335	4.05279	5.2837	6.76906	5.33724	1.39082	2.76683	1.38952
CJ100	FR	A6DR	3.41625	A4ab	15.0878	3.39428	7.27319	5.81683	927	1542	2469	10.9048	2.14278	4.67016	5.66465	4.84157	3.88304	3.49695	4.05051	5.01916	6.99184	5.21136	1.36429	2.0493	1.35961
CJ801	CTBgr	A6DR	4.3663	A4c	15.9388	6.5529	10.3196	7.86782	7893	4233	12126	10.9048	1.57482	4.89639	7.62958	4.92762	4.02246	6.65311	4.05297	5.31233	9.90231	5.34735	1.39277	1.44903	1.39192
CJ125X	FE	A6DR	4.39246	A4c	15.9032	3.66674	7.62468	7.02918	164	926	1090	10.9048	2.07941	4.90726	6.79453	4.92403	4.03648	3.76706	4.05287	5.32286	7.21302	5.34167	1.39103	1.95497	1.39057
CJ111	FR	A6DC	0.671011	A4ab	14.1853	3.68276	4.47503	4.3317	508	2300	2808	14.5136	1.21513	3.89754	4.28735	4.73373	3.24802	3.7709	4.06504	4.09664	4.37081	5.03423	1.33595	1.16811	1.31315
CJ112	FE	A6DC	1.0742	A4ab	15.0204	3.07623	4.46642	4.21246	1019	4559	5578	14.5136	1.45191	3.95631	4.08364	4.81819	3.22533	3.16196	4.06745	4.2013	4.22873	5.1677	1.36836	1.37319	1.34486
CJ123	FR	A6DC	1.03705	A4ab	14.1142	1.80416	3.56092	3.3295	159	1048	1207	14.5136	1.97373	4.01605	3.29234	4.72654	3.37064	1.8925	4.06484	4.22622	3.46806	5.02287	1.32982	1.92941	1.31045
CJ115	FE	A6DC	2.27847	A4ab	14.6695	1.78033	3.63728	3.1358	441	1192	1633	14.5136	2.04304	4.3554	3.04248	4.78271	3.64893	1.86708	4.06644	4.6325	3.45567	5.11163	1.34319	1.97763	1.33154
CJ113	FR	A4ab	0	A4ab	14.9557	2.57179	2.23078	2.29298	425	1905	2330	33.9904	0.867402	3.64828	2.26006	4.72231	3.11033	2.56524	4.15973	3.77563	2.18089	4.9799	1.30587	0.856947	1.27659
CJ78	FE	A4ab	0	A4ab	13.2305	1.76934	3.21461	2.72487	634	1237	1871	33.9904	1.81684	3.78383	2.86643	4.54783	3.40827	1.76777	4.15475	3.84753	3.44045	4.70418	1.23191	1.87189	1.21108
CJ78	FB	A4ab	0	A4ab	14.1895	3.26301	3.96582	3.61068	10225	10010	20235	33.9904	1.21539	3.70848	3.65525	4.64482	3.24266	3.25867	4.15752	3.80756	4.03839	4.85744	1.27302	1.23403	1.24749
CJ173	DY	A4ab	0	A4ab	14.0952	2.30029	2.56973	2.46251	6186	9359	15545	33.9904	1.11714	3.71588	2.51661	4.63528	3.25893	2.29622	4.15725	3.81149	2.65736	4.84238	1.26898	1.13935	1.24391
CJ114	FR	A4ab	0	A4ab	13.9174	3.03554	3.77853	3.59735	1238	3839	5077	33.9904	1.24476	3.72986	3.66944	4.6173	3.28965	3.03199	4.15674	3.8189	3.89459	4.81395	1.26135	1.27373	1.23716
CJ113	FE	A6M	1.9206	A4ab	15.9594	2.79105	2.63489	2.66927	613	2171	2784	13.488	0.94405	4.1427	2.4408	4.91785	3.30791	2.87894	4.06529	4.45794	2.2378	5.3271	1.40511	0.826207	1.38397
CJ164	CTBgr	A6M	2.57856	A4ab	16.6171	2.17514	2.9217	2.75501	1353	4707	6060	13.488	1.34322	4.294	2.46002	4.98438	3.39265	2.26113	4.06719	4.65813	2.41948	5.43222	1.42777	1.2004	1.40895
CJ94	FB	A6M	1.10079	A4ab	15.4361	4.08036	4.31395	4.1763	4274	2979	7253	13.488	1.05725	3.93089	4.00074	4.86494	3.15115	4.16976	4.06378	4.19617	4.00047	5.24348	1.38957	0.959268	1.36411
CJ170	DY	A6M	2.48571	A4ab	16.3382	1.60213	2.68419	2.22054	2945	3928	6873	13.488	1.67539	4.28727	1.95376	4.95617	3.41282	1.68892	4.06639	4.63763	2.22656	5.38765	1.41659	1.54316	1.39836
CJ78	DY	A3a	0	A3a	13.2948	3.29733	2.77053	2.99653	8145	10841	18986	21.1208	0.840234	3.76669	3.07254	4.61337	3.26658	3.35668	4.09384	3.88237	2.86882	4.83172	1.2801	0.849351	1.25701
CJ170	FB	A3a	0	A3a	13.1	2.53795	2.28654	2.41841	4141	3754	7895	21.1208	0.900937	3.782	2.51412	4.59367	3.30021	2.59786	4.09328	3.89049	2.41595	4.80059	1.27175	0.917449	1.24962
CJ21	DY	A19DI	2.51668	V1	12.8651	6.10324	5.63176	5.86082	4515	4778	9293	9.8768	0.922749	4.56631	5.92872	4.62149	3.9853	6.2172	4.03921	4.80362	5.69627	4.8655	1.2802	0.910186	1.27869
CJ21	FB	V3A	2.87129	V1	12.6583	7.25239	9.58036	8.46698	1837	2004	3841	8.8008	1.32099	4.69094	8.55085	4.60552	4.11697	7.37206	4.03351	4.93804	9.6681	4.84226	1.27215	1.31264	1.27448
CJ19	FE	V3A	2.37898	V1	12.3187	3.62338	4.77769	4.42237	2409	5417	7826	8.8008	1.31857	4.56574	4.54058	4.57117	4.02722	3.74404	4.03253	4.7819	4.91972	4.78799	1.26173	1.32312	1.26159
CJ51	DY	MST	4.50451	V1	11.4724	3.33248	2.94046	3.07232	7521	14840	22361	15.5776	0.882363	5.29433	3.30721	4.45449	4.88283	3.42341	4.06226	5.53266	3.27949	4.59098	1.18365	0.941943	1.20655
CJ50	FR	V4	3.0008	V1	11.7568	4.47615	6.88888	6.3408	1952	6641	8593	35.0624	1.53902	4.82637	6.63631	4.39387	4.57817	4.47375	4.15559	4.94384	7.36	4.45889	1.13971	1.65364	1.1515
CJ182	DY	V4	4.54831	V1	13.2654	3.40967	2.89933	3.06883	14192	28538	42730	35.0624	0.850326	5.18526	3.21178	4.54644	4.78411	3.40291	4.15994	5.41627	3.12936	4.69998	1.19137	0.907674	1.20878
CJ182	CTBgr	V4	2.99887	V1	12.4249	6.11959	6.06171	6.08835	7146	8379	15525	35.0624	0.990543	4.77329	6.31629	4.46144	4.46221	6.11525	4.15752	4.91533	6.42606	4.56566	1.16837	1.0798	1.17687
CJ56	FR	V5	2.36596	AuA1	11.3911	2.57058	6.37748	5.69428	208	951	1159	16.9912	2.48095	4.64229	5.94387	4.43979	4.26658	2.65502	4.06874	4.79217	6.74237	4.56512	1.19317	2.54839	1.19869
CJ56	FE	V5	3.86727	V1	11.5796	4.93388	9.81365	8.88696	775	3306	4081	16.9912	1.98903	5.09064	9.11749	4.45885	4.68658	5.01778	4.06928	5.30364	10.1484	4.59524	1.18862	2.04932	1.20585
CJ56	FB	V5	4.41571	V1	11.2148	2.9617	3.25218	3.07339	8275	5169	13444	16.9912	1.09808	5.2885	3.34081	4.42196	4.91489	3.04665	4.06823	5.50855	3.64526	4.53694	1.16837	1.17222	1.19199
CJ56	DY	V4T	5.30509	V1	12.2074	3.76273	2.687	3.30003	7540	5691	13231	13.1344	0.71411	5.48126	3.44937	4.54004	4.97242	3.86313	4.05278	5.78608	2.8863	4.73071	1.21705	0.737524	1.24272
CJ64	FB	V4T	4.58824	V1	11.9303	6.07989	10.5302	8.39312	3579	3874	7453	13.1344	1.73197	5.28189	8.57049	4.51201	4.8042	6.18109	4.05198	5.54966	10.7738	4.68643	1.2112	1.76591	1.23219
CJ84	FR	A19M	2.56607	V1	13.5196	2.47741	3.44446	3.20124	498	1482	1980	12.196	1.39035	4.53229	3.21357	4.67705	3.91068	2.57848	4.05212	4.78666	3.4255	4.94897	1.29965	1.36077	1.29571
CJ84	FB	PGM	5.99387	V1	14.9889	3.74212	4.21513	4.05573	7898	15539	23437	7.2512	1.1264	5.46971	3.8968	4.84832	4.64002	3.86243	4.03288	5.92557	3.91631	5.22883	1.35126	1.02433	1.3682
CJ80	DY	PGM	3.80289	V1	13.2616	5.58289	5.62186	5.60552	7687	10645	18332	7.2512	1.00698	4.92948	5.62126	4.67364	4.27787	5.70818	4.02789	5.23967	5.59907	4.9528	1.29565	0.970487	1.30262
CJ84	FE	A23a	5.89068	V1	14.8379	2.78986	4.98839	4.41524	262	743	1005	12.9224	1.78805	5.45506	4.2976	4.80703	4.69254	2.88367	4.05937	5.87963	4.76538	5.15302	1.32564	1.71087	1.3433
CJ146L	FR	A23a	3.91543	V1	12.4049	6.05115	6.21384	6.16665	3543	8670	12213	12.9224	1.02689	5.03684	6.29505	4.56098	4.51729	6.15199	4.05235	5.29776	6.37965	4.76421	1.23796	1.04209	1.25093
CJ80	FR	A23a	4.19831	V1	13.7997	2.57063	6.06155	5.28493	200	699	899	12.9224	2.358	5.01452	5.27227	4.70204	4.36169	2.66744	4.05637	5.33749	6.00445	4.98711	1.29537	2.32025	1.30389
CJ36	FB	V6	1.99887	V1	13.1621	5.28755	7.93239	6.85092	3988	5765	9753	35.2112	1.5002	4.407	7.00498	4.53532	4.03497	5.28039	4.16035	4.53825	8.18027	4.68213	1.20786	1.56197	1.20436
CJ52X	FR	V6	2.64013	V1	12.8735	5.22735	4.59704	4.6753	520	3668	4188	35.2112	0.879421	4.6275	4.85855	4.50613	4.27811	5.22101	4.15952	4.7721	4.89104	4.63601	1.19009	0.952149	1.1934
CJ52X	FE	V6	3.3304	V1	13.8654	4.48871	5.38221	5.22501	598	2801	3399	35.2112	1.19906	4.76252	5.30795	4.60644	4.31488	4.47951	4.16238	4.96953	5.51769	4.79453	1.22681	1.23412	1.23106
CJ167	FR	A24d	0.425652	A4ab	14.2516	1.77939	2.44587	2.35624	294	1892	2186	5.1088	1.37456	3.80781	2.26203	4.78359	3.06718	1.91199	4.02058	4.03643	2.24535	5.13053	1.37405	1.29324	1.34745
CJ167	FB	A24d	0.644059	A4ab	14.7374	1.668	1.16754	1.25625	684	3175	3859	5.1088	0.699962	3.83702	1.11291	4.83272	3.04912	1.7992	4.02198	4.09173	0.889379	5.20817	1.39304	0.600197	1.3659
CJ167	CTBgr	A24d	0.31225	A4ab	15.2531	5.51022	5.57602	5.56048	2391	7732	10123	5.1088	1.01194	3.69414	5.365	4.88487	2.86005	5.63993	4.02347	3.95546	5.21546	5.29058	1.41794	0.892599	1.38547
CJ167	DY	A23c	0.818815	A3a	14.2211	2.84916	3.0172	2.94905	10650	15609	26259	3.928	1.05898	3.93039	2.85251	4.78592	3.17898	2.98746	4.01489	4.17714	2.81079	5.13641	1.37361	0.974826	1.35028
CJ122	DY	AuRT	0	AuRT	14.4288	3.13524	2.56898	2.85851	10668	10196	20864	3.2536	0.819387	3.66083	2.73788	4.81002	2.88945	3.27614	4.01229	3.88721	2.32323	5.17576	1.39178	0.72507	1.36045
CJ180	FB	AuRT	0	AuRT	15.1456	3.69388	3.52449	3.6307	16177	9624	25801	3.2536	0.954144	3.60452	3.43758	4.8825	2.76568	3.83271	4.01435	3.85734	3.16421	5.2903	1.4225	0.832615	1.38766
CJ122	FB	TPO	2.03288	AuA1	12.7494	6.21283	5.31462	5.75646	18224	18823	37047	16.7064	0.855427	4.43255	5.86738	4.57846	3.92874	6.29471	4.07131	4.62118	5.45985	4.78478	1.2552	0.870335	1.25122
CJ122	FE	TPO	1.38676	AuA1	12.4138	8.53761	6.30456	6.83523	2630	8437	11067	16.7064	0.738445	4.25959	6.98009	4.54453	3.79193	8.62046	4.07034	4.41166	6.50341	4.73115	1.24625	0.766093	1.23848
CJ122	FR	AuCPB	2.30405	AuR	13.7666	2.62554	2.76196	2.74222	698	4125	4823	5.7616	1.05196	4.42602	2.70006	4.73154	3.72377	2.75644	4.02228	4.7045	2.6449	5.04707	1.33516	0.991262	1.32683
CJ170	CTBgr	S2E	2.81559	A3b	11.6046	5.44515	5.67859	5.60173	5968	12158	18126	6.9112	1.04287	4.75477	5.78349	4.50763	4.26297	5.57683	4.0215	4.9682	5.91751	4.69109	1.23412	1.06814	1.24086
CJ802	CTBr	S2E	1.12378	AuA1	13.0433	4.78127	4.91209	4.85197	6369	7489	13858	6.9112	1.02736	4.11981	4.88823	4.65312	3.50457	4.9088	4.02565	4.32302	4.9211	4.921	1.31002	0.998011	1.29548
CJ173	FB	A1-2	0.835549	A3b	11.8365	3.49064	3.49945	3.49472	20292	17468	37760	25.3944	1.00253	4.14305	3.73782	4.44628	3.81364	3.53391	4.10992	4.21972	3.86974	4.55972	1.19547	1.08145	1.1872
CJ173	CTBgr	AIP	5.55539	A3b	11.8379	8.61696	9.22441	9.01317	5070	9509	14579	4.4504	1.07049	5.57936	9.16004	4.54251	5.02356	8.75966	4.01049	5.91338	9.40363	4.75079	1.22977	1.07859	1.25803
CJ802	DY	AIP	4.57363	A3b	11.9755	4.73402	5.88346	5.39521	11369	15396	26765	4.4504	1.2428	5.26568	5.52817	4.55642	4.70387	4.87632	4.01088	5.56804	6.04069	4.77278	1.24392	1.24568	1.26326
CJ123	FE	A8C	1.81888	A4c	15.6663	3.99605	6.62592	6.28131	95	630	725	3.9144	1.65812	4.12535	6.03856	4.93213	3.23072	4.13023	4.019	4.46288	6.18843	5.3675	1.42719	1.51905	1.4052
CJ801	FB	A8C	1.53846	A4c	15.1141	5.58247	7.75586	6.70741	20821	22340	43161	3.9144	1.38932	4.08223	6.52051	4.87629	3.24155	5.71825	4.0174	4.3889	7.40662	5.27925	1.40588	1.27122	1.38423
CJ64	FE	AuML	0.53418	AuR	12.7822	1.82811	2.92234	2.38458	316	327	643	2.7416	1.59856	3.95452	2.42813	4.64584	3.32964	1.97619	4.0051	4.14211	2.93509	4.91726	1.3185	1.56503	1.29966
CJ180	CTBgr	AuML	0.511581	AuA1	12.333	5.1088	4.08914	4.45647	5434	9650	15084	2.7416	0.800411	3.98284	4.54544	4.60041	3.40039	5.25818	4.0038	4.15301	4.17367	4.84548	1.29944	0.783938	1.2826
CJ64	FR	AuCM	0.375714	AuA1	12.0094	2.80295	3.9348	3.57738	156	338	494	6.4672	1.40381	3.96984	3.71616	4.5506	3.45312	2.93557	4.02056	4.10864	4.10499	4.75982	1.27356	1.41221	1.25773
CJ181	CTBgr	AuCM	0.818714	AuA1	12.0696	4.84914	3.81122	4.46071	18641	11148	29789	6.4672	0.785958	4.10178	4.59342	4.55668	3.57626	4.98159	4.02073	4.25937	3.97179	4.76944	1.27241	0.792075	1.26001
CJ180	CTBr	TE3	5.6776	AuR	14.4106	5.90359	6.75464	6.42215	10840	16907	27747	41.7672	1.14416	5.44996	6.48003	4.6315	4.99477	5.86169	4.19508	5.73962	6.86273	4.82192	1.20729	1.18068	1.22961
CJ180	DY	TE3	6.276	AuA1	13.317	6.09581	6.77082	6.38272	12193	9014	21207	41.7672	1.11073	5.72049	6.55119	4.52091	5.36399	6.05707	4.19192	5.99219	7.05367	4.64715	1.15538	1.18878	1.18809
CJ114	FE	A3b	0	A3b	13.7348	0.949457	1.47174	1.33387	255	711	966	22.0864	1.55009	3.73303	1.36982	4.65344	3.20039	1.00295	4.09969	3.86122	1.50851	4.89324	1.29555	1.54576	1.27046
CJ102X	DY	A3b	0	A3b	14.2758	2.51392	2.21134	2.38241	18123	13932	32055	22.0864	0.87964	3.69053	2.36364	4.70815	3.10697	2.56584	4.10125	3.83868	2.16165	4.9797	1.31874	0.854775	1.291
CJ170	CTBr	A3b	0	A3b	12.4251	1.49626	1.46209	1.46769	629	3206	3835	22.0864	0.97716	3.83593	1.63609	4.52098	3.42657	1.55353	4.09591	3.91581	1.70817	4.68393	1.23941	1.02256	1.22073
CJ115	FR	A4c	0	A4c	13.6259	1.93719	3.41492	3.20466	319	1923	2242	3.5816	1.76282	3.72422	3.16673	4.72731	3.03143	2.07885	4.01152	3.91972	3.30048	5.04445	1.3562	1.70009	1.32885
CJ181	CTBr	A11	7.36385	A4c	18.3409	5.43313	5.40059	5.41299	10174	16526	26700	12.0328	0.994012	5.63348	4.937	5.16538	4.52263	5.52105	4.06526	6.24582	4.60965	5.72096	1.46655	0.780831	1.47931
CJ181	DY	A47L	6.47122	A4c	17.7735	3.87373	4.5496	4.22846	12869	14215	27084	16.6208	1.17448	5.40698	3.8309	5.08695	4.3981	3.94151	4.0854	5.94732	3.89114	5.58848	1.43354	0.99834	1.44227
CJ71R	FR	A47L	6.20785	A4c	17.5338	4.95722	5.38217	5.25817	637	1546	2183	16.6208	1.08572	5.34457	4.88485	5.06271	4.36011	5.02569	4.08471	5.86621	4.76201	5.55017	1.42548	0.918689	1.43316
CJ73X	FE	A47L	4.84359	A3a	17.0393	4.1849	9.23291	8.24275	428	1754	2182	16.6208	2.20624	4.96254	7.91943	5.0127	4.03427	4.2548	4.08328	5.4149	8.69178	5.47114	1.41576	2.05798	1.41439
CJ73X	FB	A47L	6.84802	A4c	18.1555	6.4113	8.20233	7.48804	4844	7302	12146	16.6208	1.27936	5.49321	7.05184	5.12558	4.44571	6.47797	4.08651	6.06174	7.48282	5.64953	1.44675	1.08872	1.45677
CJ181	FB	TEO	7.10175	V1	14.2881	4.59804	4.93788	4.76053	19788	18131	37919	27.3928	1.07391	5.88545	4.76486	4.68506	5.29934	4.62474	4.12648	6.27927	4.93457	4.93332	1.24081	1.06651	1.27353
CJ800	CTBgr	A45	3.85715	A3a	16.0236	7.54043	9.74387	8.88051	9555	14831	24386	5.2928	1.29222	4.72739	8.60795	4.96195	3.79739	7.66704	4.02657	5.14904	9.26184	5.41204	1.4205	1.14424	1.41411
CJ800	DY	A46D	7.67812	V1	18.821	1.79725	4.16493	3.15981	3830	5192	9022	3.2864	2.31739	5.6845	2.59513	5.25406	4.44569	1.92531	4.02512	6.36003	3.21755	5.87739	1.51536	2.05642	1.5271
CJ801	DY	A46D	7.89961	V1	18.8351	4.24121	5.85005	5.27291	9064	16203	25267	3.2864	1.37934	5.75172	4.70681	5.25548	4.51002	4.36923	4.02516	6.43605	4.90042	5.87964	1.5141	1.11783	1.52763
CJ178	CTBr	A10	8.92686	A4c	19.7036	3.20597	6.54324	5.32063	1742	3013	4755	23.9248	2.04095	6.01977	4.76137	5.24864	4.8791	3.2335	4.12565	6.69502	5.64287	5.83038	1.46984	1.81622	1.49086
CJ178	CTBgr	A10	8.35469	A4c	19.2501	5.92476	8.44331	7.54642	3955	7151	11106	23.9248	1.42509	5.87888	7.03303	5.20278	4.78494	5.9536	4.12434	6.516	7.61541	5.75791	1.45521	1.21757	1.47365
CJ71R	FB	A10	9.0163	A4c	19.8585	6.82504	6.51789	6.67397	5354	5182	10536	23.9248	0.954996	6.03519	6.09905	5.26431	4.8793	6.85212	4.1261	6.7195	5.59276	5.85514	1.47573	0.724379	1.49675
CJ71R	DY	A10	9.77698	A4c	20.4829	7.17319	6.78232	6.95933	9176	11086	20262	23.9248	0.945511	6.22081	6.32127	5.32745	5.00077	7.19846	4.1279	6.95661	5.75741	5.95492	1.4961	0.691188	1.52045
CJ73X	FR	A10	8.89793	A4c	19.6041	4.77189	7.19788	6.24048	678	1040	1718	23.9248	1.50839	6.01866	5.69128	5.23858	4.88755	4.79971	4.12537	6.68916	6.31341	5.81449	1.46582	1.28743	1.48709
CJ70X	DY	A10	9.77698	A4c	20.4192	5.04571	6.95761	5.93251	6100	5277	11377	23.9248	1.37891	6.22581	5.30089	5.32101	5.01177	5.07118	4.12772	6.95926	5.94288	5.94474	1.49337	1.12701	1.51803
CJ178	DY	A32	7.60333	A4c	18.3539	2.4856	3.27863	2.88481	4752	4817	9569	11.4328	1.31905	5.70577	2.40474	5.16945	4.58648	2.57633	4.06245	6.32987	2.48013	5.7285	1.46721	1.10335	1.48183
CJ77	DY	PF	1.96502	A3b	12.6879	4.49079	4.98534	4.76404	13903	17167	31070	5.9968	1.11012	4.40639	4.83205	4.62138	3.81023	4.62369	4.02028	4.63149	5.0428	4.87254	1.29094	1.09117	1.28508
CJ182	CTBr	PGa-IPa	4.29665	AuA1	12.8854	5.60144	4.8153	5.24382	5573	4651	10224	6.6184	0.859654	5.11078	5.2947	4.6385	4.48525	5.73082	4.0238	5.42799	4.84687	4.89844	1.2776	0.835306	1.29048
CJ148R	DY	A32V	7.835	A4c	18.6203	3.23743	3.06403	3.13674	15523	21496	37019	2.6776	0.946439	5.74809	2.58957	5.23655	4.52146	3.36896	4.02165	6.42443	2.14318	5.85086	1.50759	0.691034	1.52154
CJ52X	DY	PEC	4.80185	V1	12.6814	3.90585	4.58002	4.38505	7391	18166	25557	7.084	1.1726	5.28309	4.4587	4.61573	4.67748	4.03361	4.02543	5.60989	4.64843	4.8616	1.26296	1.15758	1.28116
CJ75X	FR	AuA1	0	AuA1	13.096	1.49869	1.52948	1.51326	1458	1309	2767	7.1888	1.02054	3.76924	1.54547	4.65717	3.15955	1.62475	4.02712	3.93129	1.5326	4.92689	1.32075	0.99013	1.29654
CJ173	CTBr	PE	1.61758	A3b	12.8657	2.68204	2.62826	2.64318	1361	3544	4905	34.5448	0.979945	4.31203	2.82416	4.5084	3.96446	2.6789	4.15633	4.42065	2.91743	4.64084	1.20071	1.05072	1.19536
CJ70X	FB	A9	7.96512	A4c	18.7586	5.08919	5.95206	5.56531	5950	7325	13275	7.7392	1.16955	5.78212	5.02737	5.22732	4.58816	5.19629	4.04608	6.44892	5.05523	5.82684	1.49456	0.925999	1.50968

## Sheet: Figure 6
Figure 6A-H
	Panel	Please visit the following link for a high-resolution image
	A	http://flatmap.marmosetbrain.org/flatmap/CJ148R/DY.png
	B	http://flatmap.marmosetbrain.org/flatmap/CJ178/DY.png
	C	http://flatmap.marmosetbrain.org/flatmap/CJ800/DY.png
	D	http://flatmap.marmosetbrain.org/flatmap/CJ801/DY.png
	E	http://flatmap.marmosetbrain.org/flatmap/CJ73/FE.png
	F	http://flatmap.marmosetbrain.org/flatmap/CJ75/DY.png
	G	http://flatmap.marmosetbrain.org/flatmap/CJ125/FR.png
	H	http://flatmap.marmosetbrain.org/flatmap/CJ800/CTBgr.png

## Sheet: Figure 7
Figure 7B
Area	Case ID	Tracer	Network	FLN_local to FLN_distant ratio
A23a	CJ84	FE	APEX	4.77273
A11	CJ181	CTBr	APEX	4.24836
A10	CJ178	CTBr	APEX	3.61264
A10	CJ70X	DY	APEX	3.36646
A9	CJ70X	FB	APEX	2.96454
A10	CJ73X	FR	APEX	2.92654
A23a	CJ80	FR	APEX	2.13063
A23a	CJ146L	FR	APEX	2.12081
PGaIPa	CJ182	CTBr	APEX	2.09277
TE3	CJ180	CTBr	APEX	1.97968
A10	CJ178	CTBgr	APEX	1.97082
A10	CJ71R	DY	APEX	1.89152
TPO	CJ122	FB	APEX	1.87808
A10	CJ71R	FB	APEX	1.77009
TPO	CJ122	FE	APEX	1.33666
OPt	CJ77	FB	CON	10.7629
PGM	CJ84	FB	CON	8.09697
PG	CJ76	FR	CON	7.71154
A23b	CJ80	FB	CON	7.29487
A8aD	CJ70X	FR	CON	6.86188
A23b	CJ153X	FR	CON	4.27169
PG	CJ77	FR	CON	3.42453
OPt	CJ55	FB	CON	3.02894
PG	CJ55	DY	CON	2.94908
A8aD	CJ800	CTBr	CON	2.395
PG	CJ50	DY	CON	2.36632
PGM	CJ80	DY	CON	2.32797
A6DR	CJ110	FE	CON	2.27027
A6DR	CJ100	FR	CON	1.73575
A6DR	CJ116	FR	CON	1.63609
A23b	CJ146L	DY	CON	1.62889
A8aD	CJ108	FR	CON	1.624
A6DR	CJ125X	FE	CON	1.41218
PG	CJ802	FB	CON	1.22734
A23b	CJ146	FB	CON	0.848469
A6DR	CJ801	CTBgr	CON	0.841745
A6DR	CJ94	FR	CON	0.542254
A24d	CJ167	FB	HOSom	280.308
A24d	CJ167	FR	HOSom	45.5405
A6M	CJ164	CTBgr	HOSom	20.5024
A6M	CJ170	DY	HOSom	19.7755
A6M	CJ113	FE	HOSom	12.3631
A6Va	CJ112	FR	HOSom	11.7692
A6Va	CJ111	FE	HOSom	5.66667
A6DC	CJ115	FE	HOSom	5.57826
A6M	CJ94	FB	HOSom	4.74887
A6DC	CJ123	FR	HOSom	4.09813
A6DC	CJ111	FR	HOSom	3.31041
A6DC	CJ112	FE	HOSom	2.62021
A6Va	CJ116	FE	HOSom	2.13559
PF	CJ77	DY	HOSom	2.12988
A6Va	CJ100	FE	HOSom	1.65981
A24d	CJ167	CTBgr	HOSom	1.22452
A6Va	CJ110	FR	HOSom	0.855691
A3b	CJ170	CTBr	Pri	1787
A3b	CJ114	FE	Pri	904
A3a	CJ170	FB	Pri	113.781
A3b	CJ102X	DY	Pri	102.819
A4ab	CJ173	DY	Pri	65
A4ab	CJ113	FR	Pri	56.1563
A3a	CJ78	DY	Pri	23.3863
A4ab	CJ114	FR	Pri	21.4969
A4ab	CJ78	FB	Pri	17.2959
A4c	CJ115	FR	Pri	13.112
A4ab	CJ78	FE	Pri	9.15827
LIP	CJ55	FR	VisM	6.86957
MIP	CJ55	FE	VisM	6.02793
PEC	CJ52X	DY	VisM	5.62294
A8aV	CJ108	FE	VisM	3.79493
LIP	CJ76	FB	VisM	3.15541
A8aV	CJ125X	FR	VisM	3.08849
A8aV	CJ94	DY	VisM	3.00266
A8aV	CJ75X	DY	VisM	2.57679
A8C	CJ801	FB	VisM	1.32326
A8C	CJ123	FE	VisM	1.27574

## Sheet: Figure S1
	Supplementary Figure 1A			Supplementary Figure 1B			Supplementary Figures 1C and 1D					Supplementary Figure 1E					Supplementary Figure 1F
	Tracer	Number of injections		Area	Number of injections		Case ID	Tracer	Injection volume (mm3)	lnjection volume, log10		Case ID	Tracer	Number of extrinsic labelled neurons, normalized	Number of extrinsic labelled neurons, normalized, log10
	DY	35		V2	9		CJ19	FE	0.28	-0.552842		CJ19	FE	6706	3.82646		CTBgr	-
	FR	35		A10	6		CJ19	FR	0.17	-0.769551		CJ19	FR	3608	3.55727		CTBr	0.12872	-
	FB	29		A6DR	6		CJ21	DY	0.32	-0.49485		CJ21	DY	7943	3.89998		DY	0.306388	0.006771	-
	FE	23		A8b	6		CJ21	FB	1.11	0.045323		CJ21	FB	3834	3.58365		FB	0.668474	0.032285	0.437023	-
	CTBgr	12		V1	6		CJ36	FB	1.86	0.269513		CJ36	FB	7518	3.8761		FE	5.2e-05	0.04986	3.07213e-11	1.29087e-08	-
	CTBr	9		A47L	5		CJ36	FR	0.45	-0.346787		CJ36	FR	10951	4.03945		FR	7.4e-05	0.079361	3.02243e-12	4.50846e-09	0.66727	-
				A4ab	5		CJ50	DY	0.23	-0.638272		CJ50	DY	24572	4.39044			CTBgr	CTBr	DY	FB	FE	FR
				A6Va	5		CJ50	FR	0.07	-1.1549		CJ50	FR	7701	3.88655
				A8aV	5		CJ51	DY	0.29	-0.537602		CJ51	DY	15541	4.19148
				PG	5		CJ52X	DY	0.5	-0.30103		CJ52X	DY	24935	4.39681
				A23b	4		CJ52X	FE	0.08	-1.09691		CJ52X	FE	2105	3.32325
				A6DC	4		CJ52X	FR	0.08	-1.09691		CJ52X	FR	1749	3.24279
				A6M	4		CJ55	DY	0.64	-0.19382		CJ55	DY	42607	4.62948
				A23a	3		CJ55	FB	0.6	-0.221849		CJ55	FB	19080	4.28058
				A24d	3		CJ55	FE	0.16	-0.79588		CJ55	FE	1305	3.11561
				A3b	3		CJ55	FR	0.08	-1.09691		CJ55	FR	426	2.62941
				A8aD	3		CJ56	DY	0.12	-0.920819		CJ56	DY	10885	4.03683
				AuML	3		CJ56	FB	0.99	-0.00436481		CJ56	FB	7763	3.89003
				V4	3		CJ56	FE	0.24	-0.619789		CJ56	FE	3514	3.5458
				V5	3		CJ56	FR	0.18	-0.744727		CJ56	FR	1027	3.01157
				V6	3		CJ64	FB	0.7	-0.154902		CJ64	FB	13552	4.132
				A3a	2		CJ64	FE	0.17	-0.769551		CJ64	FE	992	2.99651
				A46D	2		CJ64	FR	0.17	-0.769551		CJ64	FR	808	2.90741
				A8C	2		CJ70X	DY	0.23	-0.638272		CJ70X	DY	5956	3.77495
				AIP	2		CJ70X	FB	1.94	0.287802		CJ70X	FB	11337	4.0545
				AuCM	2		CJ70X	FR	0.13	-0.886057		CJ70X	FR	877	2.943
				AuRT	2		CJ71R	DY	0.39	-0.408935		CJ71R	DY	13699	4.13669
				LIP	2		CJ71R	FB	0.51	-0.29243		CJ71R	FB	8701	3.93957
				OPt	2		CJ71R	FR	0.64	-0.19382		CJ71R	FR	1780	3.25042
				PFG	2		CJ73X	DY	0.5	-0.30103		CJ73X	DY	10896	4.03727
				PGM	2		CJ73X	FB	0.68	-0.167491		CJ73X	FB	22172	4.3458
				S2E	2		CJ73X	FE	0.94	-0.0268721		CJ73X	FE	3054	3.48487
				TE3	2		CJ73X	FR	1.13	0.0530784		CJ73X	FR	2138	3.33001
				TPO	2		CJ74	DY	0.1	-1		CJ74	DY	8182	3.91286
				V3A	2		CJ74	FB	0.46	-0.337242		CJ74	FB	1412	3.14983
				V4T	2		CJ74	FR	0.04	-1.39794		CJ74	FR	4272	3.63063
				A1-2	1		CJ75X	DY	0.31	-0.508638		CJ75X	DY	13575	4.13274
				A11	1		CJ75X	FR	0.12	-0.920819		CJ75X	FR	1523	3.1827
				A19DI	1		CJ76	DY	0.95	-0.0222764		CJ76	DY	25242	4.40212
				A19M	1		CJ76	FB	0.52	-0.283997		CJ76	FB	11296	4.05292
				A23c	1		CJ76	FE	0.1	-1		CJ76	FE	1774	3.24895
				A32	1		CJ76	FR	0.35	-0.455932		CJ76	FR	706	2.8488
				A32V	1		CJ77	DY	0.13	-0.886057		CJ77	DY	26121	4.41699
				A45	1		CJ77	FB	0.71	-0.148742		CJ77	FB	21754	4.33754
				A4c	1		CJ77	FR	0.05	-1.30103		CJ77	FR	368	2.56585
				A9	1		CJ78	DY	0.02	-1.69897		CJ78	DY	14969	4.17519
				AuA1	1		CJ78	FB	0.12	-0.920819		CJ78	FB	10288	4.01233
				AuCPB	1		CJ78	FE	0.01	-2		CJ78	FE	723	2.85914
				MIP	1		CJ80	DY	0.14	-0.853872		CJ80	DY	16136	4.2078
				MST	1		CJ80	FB	0.21	-0.677781		CJ80	FB	23847	4.37743
				PE	1		CJ80	FR	0.09	-1.04576		CJ80	FR	815	2.91116
				PEC	1		CJ81	DY	0.56	-0.251812		CJ81	DY	18700	4.27184
				PF	1		CJ81	FB	0.27	-0.568636		CJ81	FB	9156	3.96171
				PGa-IPa	1		CJ81	FE	0.06	-1.22185		CJ81	FE	1200	3.07918
				TEO	1		CJ81	FR	0.06	-1.22185		CJ81	FR	2110	3.32428
							CJ82	DY	0.11	-0.958607		CJ82	DY	8578	3.93339
							CJ82	FE	0.14	-0.853872		CJ82	FE	424	2.62737
							CJ82	FR	0.1	-1		CJ82	FR	859	2.93399
							CJ83	DY	0.7	-0.154902		CJ83	DY	17148	4.23421
							CJ84	FB	0.13	-0.886057		CJ84	FB	21705	4.33656
							CJ84	FE	0.02	-1.69897		CJ84	FE	613	2.78746
							CJ84	FR	0.07	-1.1549		CJ84	FR	1694	3.22891
							CJ90	DY	0.02	-1.69897		CJ90	DY	24034	4.38083
							CJ90	FR	0.13	-0.886057		CJ90	FR	4604	3.66314
							CJ94	DY	0.14	-0.853872		CJ94	DY	37434	4.57327
							CJ94	FB	0.8	-0.09691		CJ94	FB	11972	4.07817
							CJ94	FR	0.12	-0.920819		CJ94	FR	1344	3.1284
							CJ100	FE	0.26	-0.585027		CJ100	FE	6288	3.79851
							CJ100	FR	0.09	-1.04576		CJ100	FR	2106	3.32346
							CJ102X	DY	0.3	-0.522879		CJ102X	DY	27039	4.43199
							CJ108	FE	0.21	-0.677781		CJ108	FE	2784	3.44467
							CJ108	FR	0.22	-0.657577		CJ108	FR	1359	3.13322
							CJ110	FE	0.26	-0.585027		CJ110	FE	2796	3.44654
							CJ110	FR	0.27	-0.568636		CJ110	FR	1122	3.04999
							CJ111	FE	0.16	-0.79588		CJ111	FE	1514	3.18013
							CJ111	FR	0.36	-0.443697		CJ111	FR	2312	3.36399
							CJ112	FE	0.11	-0.958607		CJ112	FE	4197	3.62294
							CJ112	FR	0.05	-1.30103		CJ112	FR	2048	3.31133
							CJ113	FE	0.01	-2		CJ113	FE	1277	3.10619
							CJ113	FR	0.1	-1		CJ113	FR	900	2.95424
							CJ114	FE	0.03	-1.52288		CJ114	FE	539	2.73159
							CJ114	FR	0.16	-0.79588		CJ114	FR	3423	3.53441
							CJ115	FE	0.1	-1		CJ115	FE	950	2.97772
							CJ115	FR	0.05	-1.30103		CJ115	FR	2354	3.37181
							CJ116	FE	0.12	-0.920819		CJ116	FE	715	2.85431
							CJ116	FR	0.08	-1.09691		CJ116	FR	1728	3.23754
							CJ122	DY	0.17	-0.769551		CJ122	DY	21538	4.33321
							CJ122	FB	1.3	0.113943		CJ122	FB	33225	4.52146
							CJ122	FE	0.03	-1.52288		CJ122	FE	9998	3.99991
							CJ122	FR	0.05	-1.30103		CJ122	FR	4479	3.65118
							CJ123	FE	0.21	-0.677781		CJ123	FE	610	2.78533
							CJ123	FR	0.06	-1.22185		CJ123	FR	617	2.79029
							CJ125X	FE	0.11	-0.958607		CJ125X	FE	749	2.87448
							CJ125X	FR	0.13	-0.886057		CJ125X	FR	2657	3.42439
							CJ146	FB	0.8	-0.09691		CJ146	FB	35514	4.5504
							CJ146L	DY	0.15	-0.823909		CJ146L	DY	39419	4.59571
							CJ146L	FR	0.08	-1.09691		CJ146L	FR	22464	4.35149
							CJ148R	DY	0.13	-0.886057		CJ148R	DY	33133	4.52026
							CJ153X	FR	0.05	-1.30103		CJ153X	FR	3807	3.58058
							CJ164	CTBgr	0.2	-0.69897		CJ164	CTBgr	2886	3.4603
							CJ164	DY	0.17	-0.769551		CJ164	DY	24282	4.38528
							CJ164	FB	0.4	-0.39794		CJ164	FB	23529	4.3716
							CJ167	CTBgr	0.05	-1.30103		CJ167	CTBgr	9093	3.95871
							CJ167	DY	0.18	-0.744727		CJ167	DY	26565	4.42431
							CJ167	FB	0.02	-1.69897		CJ167	FB	3435	3.53593
							CJ167	FR	0.01	-2		CJ167	FR	1903	3.27944
							CJ170	CTBgr	0.48	-0.318759		CJ170	CTBgr	18087	4.25737
							CJ170	CTBr	0.11	-0.958607		CJ170	CTBr	2291	3.36003
							CJ170	DY	0.04	-1.39794		CJ170	DY	2433	3.38614
							CJ170	FB	0.08	-1.09691		CJ170	FB	6174	3.79057
							CJ173	CTBgr	0.04	-1.39794		CJ173	CTBgr	14182	4.15174
							CJ173	CTBr	0.02	-1.69897		CJ173	CTBr	3512	3.54555
							CJ173	DY	0.01	-2		CJ173	DY	6449	3.80949
							CJ173	FB	0.19	-0.721246		CJ173	FB	31399	4.49692
							CJ174	CTBgr	0.11	-0.958607		CJ174	CTBgr	3698	3.56797
							CJ174	CTBr	0.03	-1.52288		CJ174	CTBr	265	2.42325
							CJ174	FB	1.19	0.075547		CJ174	FB	15148	4.18036
							CJ178	CTBgr	0.06	-1.22185		CJ178	CTBgr	7420	3.8704
							CJ178	CTBr	0.03	-1.52288		CJ178	CTBr	2611	3.41681
							CJ178	DY	0.07	-1.1549		CJ178	DY	4665	3.66885
							CJ178	FB	0.49	-0.309804		CJ178	FB	3837	3.58399
							CJ180	CTBgr	0.11	-0.958607		CJ180	CTBgr	13973	4.14529
							CJ180	CTBr	0.2	-0.69897		CJ180	CTBr	20880	4.31973
							CJ180	DY	0.15	-0.823909		CJ180	DY	11535	4.06202
							CJ180	FB	0.99	-0.00436481		CJ180	FB	25691	4.40978
							CJ181	CTBgr	0.29	-0.537602		CJ181	CTBgr	25429	4.40533
							CJ181	CTBr	0.05	-1.30103		CJ181	CTBr	22600	4.35411
							CJ181	DY	0.26	-0.585027		CJ181	DY	22726	4.35652
							CJ181	FB	0.75	-0.124939		CJ181	FB	24434	4.38799
							CJ182	CTBgr	0.08	-1.09691		CJ182	CTBgr	12491	4.0966
							CJ182	CTBr	0.12	-0.920819		CJ182	CTBr	9108	3.95942
							CJ182	DY	0.1	-1		CJ182	DY	24780	4.3941
							CJ800	CTBgr	0.16	-0.79588		CJ800	CTBgr	24236	4.38446
							CJ800	CTBr	0.04	-1.39794		CJ800	CTBr	2348	3.3707
							CJ800	DY	0.01	-2		CJ800	DY	6324	3.80099
							CJ800	FB	0.05	-1.30103		CJ800	FB	6836	3.8348
							CJ801	CTBgr	0.1	-1		CJ801	CTBgr	11942	4.07708
							CJ801	DY	0.1	-1		CJ801	DY	24018	4.38054
							CJ801	FB	1.23	0.0899051		CJ801	FB	43654	4.64002
							CJ802	CTBgr	0.17	-0.769551		CJ802	CTBgr	13211	4.12094
							CJ802	CTBr	0.08	-1.09691		CJ802	CTBr	10697	4.02926
							CJ802	DY	0.1	-1		CJ802	DY	24352	4.38653
							CJ802	FB	0.43	-0.366532		CJ802	FB	43579	4.63928

## Sheet: Figure S2
	Supplementary Figure S2
	Case ID	Tracer	Total number of labelled neurons, normalized	Number of extrinsic labelled neurons, normalized	Number of intrinsic labelled neurons, normalized	Total number of labelled neurons, normalized, log10	Number of extrinsic labelled neurons, normalized, log10	Number of intrinsic labelled neurons, normalized, log10	Injection site volume (mm3)	Injection site volume, log10
	CJ19	FE	7848	6706	1142	3.89476	3.82646	3.05767	0.28	-0.552842
	CJ19	FR	8951	3608	5343	3.95187	3.55727	3.72779	0.17	-0.769551
	CJ21	DY	9936	7943	1993	3.99721	3.89998	3.29951	0.32	-0.49485
	CJ21	FB	4055	3834	221	3.60799	3.58365	2.34439	1.11	0.045323
	CJ36	FB	9772	7518	2254	3.98998	3.8761	3.35295	1.86	0.269513
	CJ36	FR	14562	10951	3611	4.16322	4.03945	3.55763	0.45	-0.346787
	CJ50	DY	33246	24572	8674	4.52174	4.39044	3.93822	0.23	-0.638272
	CJ50	FR	9508	7701	1807	3.97809	3.88655	3.25696	0.07	-1.1549
	CJ51	DY	22644	15541	7103	4.35495	4.19148	3.85144	0.29	-0.537602
	CJ52X	DY	28632	24935	3697	4.45685	4.39681	3.56785	0.5	-0.30103
	CJ52X	FE	3729	2105	1624	3.57159	3.32325	3.21059	0.08	-1.09691
	CJ52X	FR	4701	1749	2952	3.67219	3.24279	3.47012	0.08	-1.09691
	CJ55	DY	56637	42607	14030	4.7531	4.62948	4.14706	0.64	-0.19382
	CJ55	FB	22504	19080	3424	4.35226	4.28058	3.53453	0.6	-0.221849
	CJ55	FE	1589	1305	284	3.20112	3.11561	2.45332	0.16	-0.79588
	CJ55	FR	1045	426	619	3.01912	2.62941	2.79169	0.08	-1.09691
	CJ56	DY	13231	10885	2346	4.12159	4.03683	3.37033	0.12	-0.920819
	CJ56	FB	16569	7763	8806	4.2193	3.89003	3.94478	0.99	-0.00436481
	CJ56	FE	4813	3514	1299	3.68242	3.5458	3.11361	0.24	-0.619789
	CJ56	FR	1378	1027	351	3.13925	3.01157	2.54531	0.18	-0.744727
	CJ64	FB	15034	13552	1482	4.17707	4.132	3.17085	0.7	-0.154902
	CJ64	FE	1304	992	312	3.11528	2.99651	2.49415	0.17	-0.769551
	CJ64	FR	1144	808	336	3.05843	2.90741	2.52634	0.17	-0.769551
	CJ70X	DY	11377	5956	5421	4.05603	3.77495	3.73408	0.23	-0.638272
	CJ70X	FB	15680	11337	4343	4.19535	4.0545	3.63779	1.94	0.287802
	CJ70X	FR	1629	877	752	3.21192	2.943	2.87622	0.13	-0.886057
	CJ71R	DY	20274	13699	6575	4.30694	4.13669	3.8179	0.39	-0.408935
	CJ71R	FB	11459	8701	2758	4.05915	3.93957	3.44059	0.51	-0.29243
	CJ71R	FR	3080	1780	1300	3.48855	3.25042	3.11394	0.64	-0.19382
	CJ73X	DY	20342	10896	9446	4.30839	4.03727	3.97525	0.5	-0.30103
	CJ73X	FB	27382	22172	5210	4.43747	4.3458	3.71684	0.68	-0.167491
	CJ73X	FE	4434	3054	1380	3.6468	3.48487	3.13988	0.94	-0.0268721
	CJ73X	FR	5140	2138	3002	3.71096	3.33001	3.47741	1.13	0.0530784
	CJ74	DY	10284	8182	2102	4.01216	3.91286	3.32263	0.1	-1
	CJ74	FB	2072	1412	660	3.31639	3.14983	2.81954	0.46	-0.337242
	CJ74	FR	6292	4272	2020	3.79879	3.63063	3.30535	0.04	-1.39794
	CJ75X	DY	17897	13575	4322	4.25278	4.13274	3.63568	0.31	-0.508638
	CJ75X	FR	2767	1523	1244	3.44201	3.1827	3.09482	0.12	-0.920819
	CJ76	DY	32284	25242	7042	4.50899	4.40212	3.8477	0.95	-0.0222764
	CJ76	FB	17138	11296	5842	4.23396	4.05292	3.76656	0.52	-0.283997
	CJ76	FE	2992	1774	1218	3.47596	3.24895	3.08565	0.1	-1
	CJ76	FR	1246	706	540	3.09552	2.8488	2.73239	0.35	-0.455932
	CJ77	DY	31070	26121	4949	4.49234	4.41699	3.69452	0.13	-0.886057
	CJ77	FB	30345	21754	8591	4.48209	4.33754	3.93404	0.71	-0.148742
	CJ77	FR	650	368	282	2.81291	2.56585	2.45025	0.05	-1.30103
	CJ78	DY	18986	14969	4017	4.27843	4.17519	3.6039	0.02	-1.69897
	CJ78	FB	20235	10288	9947	4.3061	4.01233	3.99769	0.12	-0.920819
	CJ78	FE	2191	723	1468	3.34064	2.85914	3.16673	0.01	-2
	CJ80	DY	19931	16136	3795	4.29953	4.2078	3.57921	0.14	-0.853872
	CJ80	FB	30610	23847	6763	4.48586	4.37743	3.83014	0.21	-0.677781
	CJ80	FR	1452	815	637	3.16197	2.91116	2.80414	0.09	-1.04576
	CJ81	DY	33904	18700	15204	4.53025	4.27184	4.18196	0.56	-0.251812
	CJ81	FB	14394	9156	5238	4.15818	3.96171	3.71917	0.27	-0.568636
	CJ81	FE	2442	1200	1242	3.38775	3.07918	3.09412	0.06	-1.22185
	CJ81	FR	3818	2110	1708	3.58184	3.32428	3.23249	0.06	-1.22185
	CJ82	DY	14752	8578	6174	4.16885	3.93339	3.79057	0.11	-0.958607
	CJ82	FE	2924	424	2500	3.46598	2.62737	3.39794	0.14	-0.853872
	CJ82	FR	5673	859	4814	3.75381	2.93399	3.68251	0.1	-1
	CJ83	DY	26880	17148	9732	4.42943	4.23421	3.9882	0.7	-0.154902
	CJ84	FB	28166	21705	6461	4.44973	4.33656	3.8103	0.13	-0.886057
	CJ84	FE	1104	613	491	3.04297	2.78746	2.69108	0.02	-1.69897
	CJ84	FR	1980	1694	286	3.29667	3.22891	2.45637	0.07	-1.1549
	CJ90	DY	47955	24034	23921	4.68083	4.38083	4.37878	0.02	-1.69897
	CJ90	FR	8215	4604	3611	3.91461	3.66314	3.55763	0.13	-0.886057
	CJ94	DY	48026	37434	10592	4.68148	4.57327	4.02498	0.14	-0.853872
	CJ94	FB	15920	11972	3948	4.20194	4.07817	3.59638	0.8	-0.09691
	CJ94	FR	1492	1344	148	3.17377	3.1284	2.17026	0.12	-0.920819
	CJ100	FE	8765	6288	2477	3.94275	3.79851	3.39393	0.26	-0.585027
	CJ100	FR	2880	2106	774	3.45939	3.32346	2.88874	0.09	-1.04576
	CJ102X	DY	37560	27039	10521	4.57473	4.43199	4.02206	0.3	-0.522879
	CJ108	FE	4965	2784	2181	3.69592	3.44467	3.33866	0.21	-0.677781
	CJ108	FR	2399	1359	1040	3.38003	3.13322	3.01703	0.22	-0.657577
	CJ110	FE	4933	2796	2137	3.69311	3.44654	3.3298	0.26	-0.585027
	CJ110	FR	1554	1122	432	3.19145	3.04999	2.63548	0.27	-0.568636
	CJ111	FE	2334	1514	820	3.3681	3.18013	2.91381	0.16	-0.79588
	CJ111	FR	3148	2312	836	3.49803	3.36399	2.92221	0.36	-0.443697
	CJ112	FE	5578	4197	1381	3.74648	3.62294	3.14019	0.11	-0.958607
	CJ112	FR	2890	2048	842	3.4609	3.31133	2.92531	0.05	-1.30103
	CJ113	FE	2784	1277	1507	3.44467	3.10619	3.17811	0.01	-2
	CJ113	FR	2330	900	1430	3.36736	2.95424	3.15534	0.1	-1
	CJ114	FE	1283	539	744	3.10823	2.73159	2.87157	0.03	-1.52288
	CJ114	FR	5796	3423	2373	3.76313	3.53441	3.3753	0.16	-0.79588
	CJ115	FE	2042	950	1092	3.31006	2.97772	3.03822	0.1	-1
	CJ115	FR	2926	2354	572	3.46627	3.37181	2.7574	0.05	-1.30103
	CJ116	FE	1279	715	564	3.10687	2.85431	2.75128	0.12	-0.920819
	CJ116	FR	2927	1728	1199	3.46642	3.23754	3.07882	0.08	-1.09691
	CJ122	DY	24289	21538	2751	4.38541	4.33321	3.43949	0.17	-0.769551
	CJ122	FB	40302	33225	7077	4.60533	4.52146	3.84985	1.3	0.113943
	CJ122	FE	11112	9998	1114	4.04579	3.99991	3.04689	0.03	-1.52288
	CJ122	FR	5767	4479	1288	3.76095	3.65118	3.10992	0.05	-1.30103
	CJ123	FE	754	610	144	2.87737	2.78533	2.15836	0.21	-0.677781
	CJ123	FR	1516	617	899	3.1807	2.79029	2.95376	0.06	-1.22185
	CJ125X	FE	1090	749	341	3.03743	2.87448	2.53275	0.11	-0.958607
	CJ125X	FR	4612	2657	1955	3.66389	3.42439	3.29115	0.13	-0.886057
	CJ146	FB	39084	35514	3570	4.592	4.5504	3.55267	0.8	-0.09691
	CJ146L	DY	48836	39419	9417	4.68874	4.59571	3.97391	0.15	-0.823909
	CJ146L	FR	25358	22464	2894	4.40411	4.35149	3.4615	0.08	-1.09691
	CJ148R	DY	42187	33133	9054	4.62518	4.52026	3.95684	0.13	-0.886057
	CJ153X	FR	4770	3807	963	3.67852	3.58058	2.98363	0.05	-1.30103
	CJ164	CTBgr	6060	2886	3174	3.78247	3.4603	3.50161	0.2	-0.69897
	CJ164	DY	40628	24282	16346	4.60883	4.38528	4.21341	0.17	-0.769551
	CJ164	FB	33785	23529	10256	4.52872	4.3716	4.01098	0.4	-0.39794
	CJ167	CTBgr	10123	9093	1030	4.00531	3.95871	3.01284	0.05	-1.30103
	CJ167	DY	31615	26565	5050	4.49989	4.42431	3.70329	0.18	-0.744727
	CJ167	FB	4003	3435	568	3.60239	3.53593	2.75435	0.02	-1.69897
	CJ167	FR	2309	1903	406	3.36342	3.27944	2.60853	0.01	-2
	CJ170	CTBgr	19650	18087	1563	4.29336	4.25737	3.19396	0.48	-0.318759
	CJ170	CTBr	3961	2291	1670	3.5978	3.36003	3.22272	0.11	-0.958607
	CJ170	DY	6873	2433	4440	3.83715	3.38614	3.64738	0.04	-1.39794
	CJ170	FB	8362	6174	2188	3.92231	3.79057	3.34005	0.08	-1.09691
	CJ173	CTBgr	14579	14182	397	4.16373	4.15174	2.59879	0.04	-1.39794
	CJ173	CTBr	5197	3512	1685	3.71575	3.54555	3.2266	0.02	-1.69897
	CJ173	DY	15545	6449	9096	4.19159	3.80949	3.95885	0.01	-2
	CJ173	FB	38344	31399	6945	4.5837	4.49692	3.84167	0.19	-0.721246
	CJ174	CTBgr	8497	3698	4799	3.92927	3.56797	3.68115	0.11	-0.958607
	CJ174	CTBr	1899	265	1634	3.27852	2.42325	3.21325	0.03	-1.52288
	CJ174	FB	59682	15148	44534	4.77584	4.18036	4.64869	1.19	0.075547
	CJ178	CTBgr	11135	7420	3715	4.04669	3.8704	3.56996	0.06	-1.22185
	CJ178	CTBr	4755	2611	2144	3.67715	3.41681	3.33122	0.03	-1.52288
	CJ178	DY	12268	4665	7603	4.08877	3.66885	3.88098	0.07	-1.1549
	CJ178	FB	13301	3837	9464	4.12388	3.58399	3.97607	0.49	-0.309804
	CJ180	CTBgr	15121	13973	1148	4.17958	4.14529	3.05994	0.11	-0.958607
	CJ180	CTBr	29042	20880	8162	4.46303	4.31973	3.9118	0.2	-0.69897
	CJ180	DY	25875	11535	14340	4.41288	4.06202	4.15655	0.15	-0.823909
	CJ180	FB	26457	25691	766	4.42254	4.40978	2.88423	0.99	-0.00436481
	CJ181	CTBgr	31203	25429	5774	4.4942	4.40533	3.76148	0.29	-0.537602
	CJ181	CTBr	26738	22600	4138	4.42713	4.35411	3.61679	0.05	-1.30103
	CJ181	DY	30801	22726	8075	4.48856	4.35652	3.90714	0.26	-0.585027
	CJ181	FB	38406	24434	13972	4.5844	4.38799	4.14526	0.75	-0.124939
	CJ182	CTBgr	16667	12491	4176	4.22186	4.0966	3.62076	0.08	-1.09691
	CJ182	CTBr	11628	9108	2520	4.06551	3.95942	3.4014	0.12	-0.920819
	CJ182	DY	45148	24780	20368	4.65464	4.3941	4.30895	0.1	-1
	CJ800	CTBgr	26386	24236	2150	4.42137	4.38446	3.33244	0.16	-0.79588
	CJ800	CTBr	5029	2348	2681	3.70148	3.3707	3.4283	0.04	-1.39794
	CJ800	DY	12038	6324	5714	4.08055	3.80099	3.75694	0.01	-2
	CJ800	FB	8414	6836	1578	3.925	3.8348	3.19811	0.05	-1.30103
	CJ801	CTBgr	13722	11942	1780	4.13742	4.07708	3.25042	0.1	-1
	CJ801	DY	27254	24018	3236	4.43543	4.38054	3.51001	0.1	-1
	CJ801	FB	45876	43654	2222	4.66159	4.64002	3.34674	1.23	0.0899051
	CJ802	CTBgr	14288	13211	1077	4.15497	4.12094	3.03222	0.17	-0.769551
	CJ802	CTBr	13858	10697	3161	4.1417	4.02926	3.49982	0.08	-1.09691
	CJ802	DY	27939	24352	3587	4.44621	4.38653	3.55473	0.1	-1
	CJ802	FB	47490	43579	3911	4.6766	4.63928	3.59229	0.43	-0.366532

## Sheet: Figure S3
	Supplementary Figure 3C			Supplementary Figure 3D					Supplementary Figure 3F
				Supplementary Figure 3E
	Histogram bin	Count		The interareal distnace matrix is available through the http://analysis-marmosetbrain.org portal under the link Interareal Distance Matrix					WM to GM traversal speed ratio	Mean interareal distance (mm)	Std. dev. of interareal distances (mm)
	0	5838							33.3333	12.6091	5.19745
	0.025	548							20	12.5457	5.19902
	0.05	147							16.6667	12.5102	5.20117
	0.075	45							14.2857	12.4854	5.19822
	0.1	24							12.5	12.4564	5.19378
	0.125	13							11.1111	12.4298	5.19203
	0.15	4							10	12.3918	5.18682
	0.175	4							7.69231	12.3188	5.18496
	0.2	7							6.66667	12.2743	5.18522
	0.225	11							5.55556	12.2071	5.18372
	0.25	3							5	12.1565	5.18624
	0.275	11							4.34783	12.0818	5.18243
	0.3	3							4	12.0314	5.17982
	0.325	1							3.57143	11.9634	5.18087
	0.35	2							3.33333	11.9169	5.17903
	0.375	2							3.0303	11.8435	5.17818
	0.4	1							2.85714	11.7763	5.17044
	0.425	2							2.63158	11.6867	5.15915
	0.45	0							2.5	11.6341	5.15368
	0.475	1							2.32558	11.5507	5.136
	0.5	0							2.22222	11.4793	5.11437
	0.525	0							2.08333	11.3749	5.0816
	0.55	0							2	11.3133	5.06171
	0.575	1							1.88679	11.2286	5.0347
	0.6	0							1.81818	11.1695	5.01813
	0.625	0							1.72414	11.0779	4.97548
	0.65	1							1.66667	11.0243	4.94911
	0.675	0							1.5873	10.9425	4.91088
	0.7	0							1.53846	10.8873	4.88358
	0.725	0							1.47059	10.8108	4.84401
	0.75	1							1.42857	10.7634	4.82291
	0.775	0							1.36986	10.691	4.78265
	0.8	0							1.33333	10.6374	4.74742
	0.825	0							1.28205	10.5693	4.71465
	0.85	0							1.25	10.5269	4.69328
	0.875	0							1.20482	10.4676	4.65832
	0.9	0							1.17647	10.4319	4.63702
	0.925	0							1.13636	10.386	4.60585
	0.95	0							1.11111	10.3615	4.58877
	0.975	0							1.07527	10.3358	4.56945
									1.05263	10.3289	4.56428
									1.04167	10.3293	4.56502
									1.03093	10.332	4.56804
									1.02041	10.3362	4.57179

## Sheet: Figure S4BDFH
Supplementary Figure 4B
Area	Distance to the nearest primary cortical area (mm)	Mean location (mm)	Volume of the injected area (mm3)	Connectivity distance (mm)	Connectivity distance GLM fit (mm)	Connectivity distance GLM fit residues (mm)	Connectivity distance, corrected (mm)	Connectivity distance, null model (mm)	Connectivity distance, null model residues (mm)
A1-2	0.614385	11.8365	25.3944	3.96347	5.41748	-1.454	4.12504	6.02095	-2.05748
A10	10.1848	19.8864	23.9248	8.7864	7.29009	1.49631	8.29728	6.67164	2.11476
A11	8.36368	18.3409	12.0328	6.2028	6.74561	-0.542808	5.92015	6.46517	-0.262367
A19DI	2.47579	12.8651	9.8768	6.8664	5.68711	1.17929	7.0475	6.00141	0.864983
A19M	2.57266	13.5196	12.196	5.60295	5.58757	0.0153783	5.71481	6.07066	-0.467706
A23a	4.74886	13.6808	12.9224	6.99761	6.48244	0.515162	7.09137	6.08875	0.908858
A23b	4.44649	13.1319	14.7096	5.90916	6.53054	-0.621376	6.036	6.05568	-0.146521
A23c	1.30382	14.2211	3.928	5.57473	4.72658	0.848153	5.68441	6.07283	-0.498105
A24d	4.21741	14.7474	5.1088	5.14862	5.84383	-0.695214	5.2072	6.12393	-0.975314
A32	8.34258	18.3539	11.4328	5.27318	6.72363	-1.45045	4.99348	6.46222	-1.18904
A32V	8.82366	18.6203	2.6776	3.9934	6.71836	-2.72495	3.75048	6.42544	-2.43203
A3a	0.843142	13.1974	21.1208	4.41107	5.07876	-0.66769	4.48959	6.104	-1.69292
A3b	0	13.4786	22.0864	3.40966	4.65861	-1.24894	3.45864	6.13354	-2.72387
A45	4.33321	16.0236	5.2928	9.35967	5.55023	3.80944	9.3123	6.22988	3.12979
A46D	8.30566	18.8281	3.2864	5.10527	6.45098	-1.3457	4.84123	6.44656	-1.34129
A47L	7.07028	17.7842	16.6208	7.43599	6.41776	1.01823	7.16828	6.45022	0.985765
A4ab	2.98928	14.0777	33.9904	5.33408	5.95742	-0.623344	5.25416	6.26243	-0.928351
A4c	1.98833	13.6259	3.5816	4.60406	5.17402	-0.569953	4.7649	6.02168	-1.41761
A6DC	5.11292	14.4973	14.5136	5.86694	6.44136	-0.574411	5.88305	6.16641	-0.299463
A6DR	5.8709	15.4592	10.9048	8.47283	6.44672	2.02611	8.43419	6.22116	2.25167
A6M	7.2439	16.0877	13.488	4.77936	6.90207	-2.1227	4.67185	6.29003	-1.51067
A6Va	2.53888	14.9143	10.6912	7.00864	5.17152	1.83711	7.01614	6.17501	0.833621
A8C	4.62082	15.3902	3.9144	7.05723	5.82267	1.23456	7.07107	6.16867	0.888557
A8aD	7.35867	17.3018	12.9672	7.84761	6.61376	1.23385	7.64396	6.38616	1.46145
A8aV	5.455	16.6289	14.1176	8.37785	6.00324	2.37461	8.22171	6.33866	2.03919
A8b	8.49772	17.239	17.8296	6.56207	7.19267	-0.630603	6.331	6.41359	0.148485
A9	9.32398	18.7586	7.7392	6.72737	6.97382	-0.246455	6.4392	6.47069	0.25668
AIP	5.05282	11.9067	4.4504	8.23481	6.95912	1.27569	8.5309	5.88643	2.34838
AuA1	0	13.096	7.1888	2.56152	4.52742	-1.9659	2.74168	6.00235	-3.44083
AuCM	0.561936	12.0395	6.4672	4.33716	5.04173	-0.704569	4.60884	5.91083	-1.57367
AuCPB	2.45147	13.7666	5.7616	3.50553	5.36758	-1.86205	3.64022	6.04782	-2.5423
AuML	0.652945	12.5963	2.7416	4.58076	4.87089	-0.290123	4.83172	5.93156	-1.3508
AuRT	1.38383	14.7872	3.2536	4.28232	4.59663	-0.314306	4.35007	6.11477	-1.83245
LIP	4.11614	11.9875	14.1408	6.29463	6.69096	-0.396336	6.51918	5.95796	0.336662
MIP	4.29066	13.0275	7.9816	4.85257	6.38638	-1.53381	5.03304	6.00205	-1.14948
MST	4.59473	11.4724	15.5776	7.50687	7.05709	0.44978	7.76407	5.92532	1.58155
OPt	3.78782	11.8751	8.868	6.30053	6.49842	-0.197885	6.56962	5.91343	0.387108
PE	1.633	12.8657	34.5448	6.62254	5.71677	0.905769	6.63835	6.1667	0.455836
PEC	4.84651	12.6814	7.084	4.92085	6.70281	-1.78197	5.13572	5.96764	-1.04679
PF	2.07527	12.6879	5.9968	5.27777	5.50331	-0.225534	5.4994	5.96089	-0.683117
PFG	5.0138	11.8897	15.6592	6.24502	7.12381	-0.878794	6.46742	5.96011	0.284907
PG	4.65764	11.4843	10.9288	6.61392	7.00737	-0.393442	6.90128	5.89516	0.71876
PGM	4.96973	14.1252	7.2512	6.10125	6.3667	-0.265444	6.19654	6.08723	0.0140222
PGa-IPa	4.4361	12.8854	6.6184	6.25105	6.46535	-0.214302	6.45231	5.98126	0.269793
S2E	1.82288	12.324	6.9112	5.36185	5.50883	-0.146977	5.60722	5.93715	-0.575295
TE3	6.06446	13.8638	41.7672	8.94993	7.44806	1.50187	8.83547	6.29697	2.65295
TEO	7.09463	14.2881	27.3928	6.66941	7.54534	-0.875932	6.61642	6.23551	0.433901
TPO	1.65554	12.5816	16.7064	8.00773	5.52214	2.48559	8.16635	6.0239	1.98383
V1	0	16.1759	272.415	7.58254	7.87408	-0.291536	5.73343	8.03163	-0.449082
V2	1.2493	14.5404	118.894	5.99623	6.42925	-0.433019	5.30964	6.86911	-0.872876
V3A	2.52875	12.4885	8.8008	6.1396	5.79474	0.344856	6.35881	5.96331	0.176291
V4	3.47114	12.4823	35.0624	8.08583	6.61191	1.47391	8.12963	6.13871	1.94712
V4T	5.10926	12.0689	13.1344	7.4613	7.07614	0.385166	7.68592	5.9579	1.5034
V5	3.61933	11.3952	16.9912	7.9677	6.68476	1.28295	8.22176	5.92846	2.03925
V6	2.67149	13.3003	35.2112	6.64869	6.05192	0.596774	6.62439	6.20683	0.44187
Supplementary Figure 4D
Area	Distance to the nearest primary cortical area (mm)	Mean location (mm)	Volume of the injected area (mm3)	Connectivity distance (mm)	Connectivity distance GLM fit (mm)	Connectivity distance GLM fit residues (mm)	Connectivity distance, corrected (mm)	Connectivity distance, null model (mm)	Connectivity distance, null model residues (mm)
A1-2	0.90186	11.8365	25.3944	3.96347	5.6395	-1.67602	4.12504	6.02095	-2.05748
A10	9.34243	19.8864	23.9248	8.7864	7.24277	1.54363	8.29728	6.67164	2.11476
A11	7.47795	18.3409	12.0328	6.2028	6.69187	-0.489064	5.92015	6.46517	-0.262367
A19DI	2.6026	12.8651	9.8768	6.8664	5.85536	1.01104	7.0475	6.00141	0.864983
A19M	2.32551	13.5196	12.196	5.60295	5.68905	-0.0861022	5.71481	6.07066	-0.467706
A23a	4.56693	13.6808	12.9224	6.99761	6.43814	0.559464	7.09137	6.08875	0.908858
A23b	4.38525	13.1319	14.7096	5.90916	6.48534	-0.57618	6.036	6.05568	-0.146521
A23c	0.818815	14.2211	3.928	5.57473	4.95688	0.61785	5.68441	6.07283	-0.498105
A24d	2.76488	14.7474	5.1088	5.14862	5.55415	-0.405534	5.2072	6.12393	-0.975314
A32	8.12067	18.3539	11.4328	5.27318	6.90123	-1.62805	4.99348	6.46222	-1.18904
A32V	8.17068	18.6203	2.6776	3.9934	6.76172	-2.76832	3.75048	6.42544	-2.43203
A3a	0	13.1974	21.1208	4.41107	5.06314	-0.652069	4.48959	6.104	-1.69292
A3b	0	13.4786	22.0864	3.40966	5.03192	-1.62225	3.45864	6.13354	-2.72387
A45	3.01974	16.0236	5.2928	9.35967	5.44421	3.91546	9.3123	6.22988	3.12979
A46D	8.08753	18.8281	3.2864	5.10527	6.7089	-1.60363	4.84123	6.44656	-1.34129
A47L	5.98564	17.7842	16.6208	7.43599	6.3299	1.10609	7.16828	6.45022	0.985765
A4ab	1.68119	14.0777	33.9904	5.33408	5.66825	-0.334169	5.25416	6.26243	-0.928351
A4c	0.721135	13.6259	3.5816	4.60406	5.01196	-0.407893	4.7649	6.02168	-1.41761
A6DC	4.12528	14.4973	14.5136	5.86694	6.18083	-0.313886	5.88305	6.16641	-0.299463
A6DR	4.9323	15.4592	10.9048	8.47283	6.25856	2.21427	8.43419	6.22116	2.25167
A6M	6.05971	16.0877	13.488	4.77936	6.57898	-1.79962	4.67185	6.29003	-1.51067
A6Va	1.88783	14.9143	10.6912	7.00864	5.30216	1.70648	7.01614	6.17501	0.833621
A8C	2.33171	15.3902	3.9144	7.05723	5.29029	1.76694	7.07107	6.16867	0.888557
A8aD	6.63814	17.3018	12.9672	7.84761	6.57989	1.26773	7.64396	6.38616	1.46145
A8aV	4.32601	16.6289	14.1176	8.37785	5.91123	2.46662	8.22171	6.33866	2.03919
A8b	7.48301	17.239	17.8296	6.56207	6.94178	-0.37971	6.331	6.41359	0.148485
A9	8.65549	18.7586	7.7392	6.72737	6.97199	-0.244626	6.4392	6.47069	0.25668
AIP	4.87251	11.9067	4.4504	8.23481	6.70822	1.5266	8.5309	5.88643	2.34838
AuA1	0	13.096	7.1888	2.56152	4.89605	-2.33453	2.74168	6.00235	-3.44083
AuCM	0.463358	12.0395	6.4672	4.33716	5.20965	-0.872494	4.60884	5.91083	-1.57367
AuCPB	3.04246	13.7666	5.7616	3.50553	5.8106	-2.30507	3.64022	6.04782	-2.5423
AuML	0.767987	12.5963	2.7416	4.58076	5.17771	-0.596947	4.83172	5.93156	-1.3508
AuRT	3.07468	14.7872	3.2536	4.28232	5.62927	-1.34695	4.35007	6.11477	-1.83245
LIP	4.16083	11.9875	14.1408	6.29463	6.58004	-0.28541	6.51918	5.95796	0.336662
MIP	4.24861	13.0275	7.9816	4.85257	6.36669	-1.51412	5.03304	6.00205	-1.14948
MST	4.59473	11.4724	15.5776	7.50687	6.82739	0.679484	7.76407	5.92532	1.58155
OPt	3.76748	11.8751	8.868	6.30053	6.39415	-0.0936148	6.56962	5.91343	0.387108
PE	1.39529	12.8657	34.5448	6.62254	5.76726	0.855281	6.63835	6.1667	0.455836
PEC	4.79755	12.6814	7.084	4.92085	6.59623	-1.67539	5.13572	5.96764	-1.04679
PF	1.96502	12.6879	5.9968	5.27777	5.61454	-0.336771	5.4994	5.96089	-0.683117
PFG	4.92227	11.8897	15.6592	6.24502	6.87503	-0.630011	6.46742	5.96011	0.284907
PG	4.66875	11.4843	10.9288	6.61392	6.78973	-0.175809	6.90128	5.89516	0.71876
PGM	4.87115	14.1252	7.2512	6.10125	6.39806	-0.296804	6.19654	6.08723	0.0140222
PGa-IPa	4.29665	12.8854	6.6184	6.25105	6.38737	-0.136314	6.45231	5.98126	0.269793
S2E	1.78218	12.324	6.9112	5.36185	5.62101	-0.259157	5.60722	5.93715	-0.575295
TE3	6.30833	13.8638	41.7672	8.94993	7.38244	1.56748	8.83547	6.29697	2.65295
TEO	7.15163	14.2881	27.3928	6.66941	7.41515	-0.745738	6.61642	6.23551	0.433901
TPO	1.70697	12.5816	16.7064	8.00773	5.68373	2.324	8.16635	6.0239	1.98383
V1	0	16.1759	272.415	7.58254	7.89768	-0.315138	5.73343	8.03163	-0.449082
V2	1.2639	14.5404	118.894	5.99623	6.56846	-0.572226	5.30964	6.86911	-0.872876
V3A	2.5488	12.4885	8.8008	6.1396	5.88168	0.257919	6.35881	5.96331	0.176291
V4	3.46851	12.4823	35.0624	8.08583	6.54127	1.54455	8.12963	6.13871	1.94712
V4T	5.19192	12.0689	13.1344	7.4613	6.9059	0.555405	7.68592	5.9579	1.5034
V5	3.56539	11.3952	16.9912	7.9677	6.50682	1.46089	8.22176	5.92846	2.03925
V6	2.59149	13.3003	35.2112	6.64869	6.11625	0.532445	6.62439	6.20683	0.44187
Supplementary Figure 4F
Area	Distance to the nearest primary cortical area (mm)	Mean location (mm)	Volume of the injected area (mm3)	Connectivity distance (mm)	Connectivity distance GLM fit (mm)	Connectivity distance GLM fit residues (mm)	Connectivity distance, corrected (mm)	Connectivity distance, null model (mm)	Connectivity distance, null model residues (mm)
A1-2	0.614385	11.8365	25.3944	3.49472	3.90808	-0.413368	3.70648	4.34199	-0.847276
A10	10.1848	19.8864	23.9248	6.44556	5.44587	0.999688	5.99977	4.99954	1.44602
A11	8.36368	18.3409	12.0328	5.41299	5.11571	0.297282	5.05406	4.91269	0.5003
A19DI	2.47579	12.8651	9.8768	5.86082	4.24977	1.61106	5.93897	4.47562	1.38521
A19M	2.57266	13.5196	12.196	3.20124	4.17425	-0.973012	3.2338	4.52119	-1.31996
A23a	4.74886	13.6808	12.9224	5.28894	4.81502	0.47392	5.31078	4.53191	0.757024
A23b	4.44649	13.1319	14.7096	5.36648	4.82289	0.543591	5.43862	4.48162	0.884861
A23c	1.30382	14.2211	3.928	2.94905	3.63785	-0.688804	2.89797	4.60483	-1.65579
A24d	4.21741	14.7474	5.1088	3.05766	4.44293	-1.38528	2.96772	4.64369	-1.58604
A32	8.34258	18.3539	11.4328	2.88481	5.10504	-2.22023	2.52288	4.91569	-2.03088
A32V	8.82366	18.6203	2.6776	3.13674	5.17768	-2.04094	2.72487	4.96563	-1.82889
A3a	0.843142	13.1974	21.1208	2.70747	3.7296	-1.02213	2.79504	4.46619	-1.75872
A3b	0	13.4786	22.0864	1.72799	3.42623	-1.69824	1.79589	4.48586	-2.75787
A45	4.33321	16.0236	5.2928	8.88051	4.25909	4.62142	8.68768	4.74659	4.13392
A46D	8.30566	18.8281	3.2864	4.21636	4.98531	-0.768957	3.78961	4.9805	-0.764146
A47L	6.84371	17.6255	16.6208	6.30436	4.78873	1.51563	6.01828	4.83984	1.46452
A4ab	2.98928	14.0777	33.9904	2.93768	4.2771	-1.33943	2.99552	4.49592	-1.55824
A4c	1.98833	13.6259	3.5816	3.20466	3.9488	-0.74414	3.20073	4.55769	-1.35303
A6DC	5.11292	14.4973	14.5136	3.75237	4.79099	-1.03862	3.71314	4.59298	-0.840616
A6DR	5.8709	15.4592	10.9048	6.88356	4.84545	2.03811	6.75466	4.68266	2.2009
A6M	7.2439	16.0877	13.488	2.95528	5.16593	-2.21064	2.78378	4.72527	-1.76998
A6Va	2.53888	14.9143	10.6912	4.79642	3.91867	0.877759	4.71102	4.63916	0.157265
A8C	4.62082	15.3902	3.9144	6.49436	4.45175	2.04261	6.34844	4.69968	1.79468
A8aD	7.35867	17.3018	12.9672	5.56044	4.99016	0.570272	5.28879	4.8254	0.735032
A8aV	5.32147	16.5437	14.1176	5.91209	4.50093	1.41116	5.70564	4.76021	1.15188
A8b	8.56686	17.3011	17.8296	4.00597	5.37607	-1.3701	3.75011	4.80962	-0.803648
A9	9.32398	18.7586	7.7392	5.56531	5.32361	0.241702	5.15861	4.96046	0.604848
AIP	5.05282	11.9067	4.4504	7.20419	5.18596	2.01823	7.34248	4.41546	2.78872
AuA1	0	13.096	7.1888	1.51326	3.44329	-1.93003	1.56397	4.50304	-2.98978
AuCM	0.561936	12.0395	6.4672	4.01905	3.79497	0.224073	4.1531	4.4197	-0.400659
AuCPB	2.45147	13.7666	5.7616	2.74222	4.07349	-1.33128	2.73393	4.56204	-1.81982
AuML	0.69353	12.5576	2.7416	3.42053	3.73377	-0.313243	3.50051	4.47377	-1.05325
AuRT	1.38383	14.7872	3.2536	3.2446	3.56259	-0.317984	3.14544	4.65292	-1.40832
LIP	4.11614	11.9875	14.1408	3.95325	4.91709	-0.963841	4.11636	4.39065	-0.437402
MIP	4.29066	13.0275	7.9816	3.57714	4.77112	-1.19398	3.63598	4.49492	-0.917782
MST	4.59473	11.4724	15.5776	3.07232	5.15707	-2.08475	3.28184	4.34423	-1.27192
OPt	3.78782	11.8751	8.868	3.68817	4.81866	-1.13049	3.84332	4.3986	-0.710438
PE	1.633	12.8657	34.5448	2.64318	4.07256	-1.42938	2.80109	4.39585	-1.75267
PEC	4.84651	12.6814	7.084	4.38505	4.99796	-0.612903	4.46905	4.46977	-0.0847126
PF	2.07527	12.6879	5.9968	4.76404	4.14495	0.619086	4.84399	4.47381	0.290229
PFG	5.0138	11.8897	15.6592	4.90148	5.2137	-0.312223	5.07743	4.37781	0.523668
PG	4.65764	11.4843	10.9288	4.62117	5.15902	-0.537847	4.81468	4.36025	0.260924
PGM	4.96973	14.1252	7.2512	4.83063	4.78745	0.0431749	4.79808	4.58631	0.244319
PGa-IPa	4.4361	12.8854	6.6184	5.24382	4.83565	0.408169	5.30976	4.48781	0.756003
S2E	1.82288	12.324	6.9112	5.22685	4.13341	1.09344	5.33927	4.44134	0.785512
TE3	6.06446	13.8638	41.7672	6.40244	5.28081	1.12163	6.50278	4.45342	1.94902
TEO	7.09463	14.2881	27.3928	4.76053	5.47591	-0.715373	4.77996	4.53434	0.226196
TPO	1.65554	12.5816	16.7064	6.29585	4.06991	2.22593	6.41907	4.43053	1.86531
V1	0	16.1759	272.415	3.7231	3.78246	-0.059356	4.38232	3.89455	-0.171443
V2	1.2493	14.5404	118.894	4.29425	3.94319	0.351058	4.5893	4.25871	0.0355423
V3A	2.52875	12.4885	8.8008	6.44468	4.32733	2.11735	6.54987	4.44857	1.99611
V4	3.47114	12.4823	35.0624	5.166	4.703	0.462992	5.35667	4.36308	0.802914
V4T	5.10926	12.0689	13.1344	5.84657	5.20378	0.642794	5.99982	4.40051	1.44606
V5	3.61933	11.3952	16.9912	5.88487	4.87642	1.00845	6.10523	4.3334	1.55147
V6	2.67149	13.3003	35.2112	5.58374	4.31776	1.26598	5.70857	4.42894	1.15481
Supplementary Figure 4H
Area	Distance to the nearest primary cortical area (mm)	Mean location (mm)	Volume of the injected area (mm3)	Connectivity distance (mm)	Connectivity distance GLM fit (mm)	Connectivity distance GLM fit residues (mm)	Connectivity distance, corrected (mm)	Connectivity distance, null model (mm)	Connectivity distance, null model residues (mm)
A1-2	0.90186	11.8365	25.3944	3.49472	4.06588	-0.571164	3.70648	4.34199	-0.847276
A10	9.34243	19.8864	23.9248	6.44556	5.41476	1.03079	5.99977	4.99954	1.44602
A11	7.47795	18.3409	12.0328	5.41299	5.07838	0.334611	5.05406	4.91269	0.5003
A19DI	2.6026	12.8651	9.8768	5.86082	4.37004	1.49079	5.93897	4.47562	1.38521
A19M	2.32551	13.5196	12.196	3.20124	4.24551	-1.04427	3.2338	4.52119	-1.31996
A23a	4.56693	13.6808	12.9224	5.28894	4.78483	0.504112	5.31078	4.53191	0.757024
A23b	4.38525	13.1319	14.7096	5.36648	4.79239	0.574088	5.43862	4.48162	0.884861
A23c	0.818815	14.2211	3.928	2.94905	3.79841	-0.849362	2.89797	4.60483	-1.65579
A24d	2.76488	14.7474	5.1088	3.05766	4.23234	-1.17469	2.96772	4.64369	-1.58604
A32	8.12067	18.3539	11.4328	2.88481	5.2349	-2.35009	2.52288	4.91569	-2.03088
A32V	8.17068	18.6203	2.6776	3.13674	5.21064	-2.0739	2.72487	4.96563	-1.82889
A3a	0	13.1974	21.1208	2.70747	3.71373	-1.00627	2.79504	4.46619	-1.75872
A3b	0	13.4786	22.0864	1.72799	3.68956	-1.96157	1.79589	4.48586	-2.75787
A45	3.01974	16.0236	5.2928	8.88051	4.17955	4.70096	8.68768	4.74659	4.13392
A46D	8.08753	18.8281	3.2864	4.21636	5.17212	-0.955762	3.78961	4.9805	-0.764146
A47L	5.74711	17.6255	16.6208	6.30436	4.72287	1.58148	6.01828	4.83984	1.46452
A4ab	1.68119	14.0777	33.9904	2.93768	4.06672	-1.12904	2.99552	4.49592	-1.55824
A4c	0.721135	13.6259	3.5816	3.20466	3.82788	-0.62322	3.20073	4.55769	-1.35303
A6DC	4.12528	14.4973	14.5136	3.75237	4.60396	-0.851592	3.71314	4.59298	-0.840616
A6DR	4.9323	15.4592	10.9048	6.88356	4.71056	2.173	6.75466	4.68266	2.2009
A6M	6.05971	16.0877	13.488	2.95528	4.93524	-1.97996	2.78378	4.72527	-1.76998
A6Va	1.88783	14.9143	10.6912	4.79642	4.00873	0.787698	4.71102	4.63916	0.157265
A8C	2.33171	15.3902	3.9144	6.49436	4.0654	2.42896	6.34844	4.69968	1.79468
A8aD	6.63814	17.3018	12.9672	5.56044	4.96692	0.593519	5.28879	4.8254	0.735032
A8aV	4.18805	16.5437	14.1176	5.91209	4.433	1.47909	5.70564	4.76021	1.15188
A8b	7.54564	17.3011	17.8296	4.00597	5.19773	-1.19176	3.75011	4.80962	-0.803648
A9	8.65549	18.7586	7.7392	5.56531	5.32484	0.240472	5.15861	4.96046	0.604848
AIP	4.87251	11.9067	4.4504	7.20419	5.00937	2.19482	7.34248	4.41546	2.78872
AuA1	0	13.096	7.1888	1.51326	3.70323	-2.18998	1.56397	4.50304	-2.98978
AuCM	0.463358	12.0395	6.4672	4.01905	3.91248	0.106565	4.1531	4.4197	-0.400659
AuCPB	3.04246	13.7666	5.7616	2.74222	4.39083	-1.64862	2.73393	4.56204	-1.81982
AuML	0.824542	12.5576	2.7416	3.42053	3.94925	-0.528721	3.50051	4.47377	-1.05325
AuRT	3.07468	14.7872	3.2536	3.2446	4.30252	-1.05792	3.14544	4.65292	-1.40832
LIP	4.16083	11.9875	14.1408	3.95325	4.84018	-0.886931	4.11636	4.39065	-0.437402
MIP	4.24861	13.0275	7.9816	3.57714	4.75865	-1.18151	3.63598	4.49492	-0.917782
MST	4.59473	11.4724	15.5776	3.07232	4.99605	-1.92373	3.28184	4.34423	-1.27192
OPt	3.76748	11.8751	8.868	3.68817	4.7459	-1.05773	3.84332	4.3986	-0.710438
PE	1.39529	12.8657	34.5448	2.64318	4.10706	-1.46388	2.80109	4.39585	-1.75267
PEC	4.79755	12.6814	7.084	4.38505	4.92423	-0.53918	4.46905	4.46977	-0.0847126
PF	1.96502	12.6879	5.9968	4.76404	4.22335	0.540685	4.84399	4.47381	0.290229
PFG	4.92227	11.8897	15.6592	4.90148	5.03905	-0.13757	5.07743	4.37781	0.523668
PG	4.66875	11.4843	10.9288	4.62117	5.00664	-0.385471	4.81468	4.36025	0.260924
PGM	4.87115	14.1252	7.2512	4.83063	4.81148	0.0191509	4.79808	4.58631	0.244319
PGa-IPa	4.29665	12.8854	6.6184	5.24382	4.78148	0.46234	5.30976	4.48781	0.756003
S2E	1.78218	12.324	6.9112	5.22685	4.2126	1.01424	5.33927	4.44134	0.785512
TE3	6.30833	13.8638	41.7672	6.40244	5.2386	1.16383	6.50278	4.45342	1.94902
TEO	7.15163	14.2881	27.3928	4.76053	5.38775	-0.627216	4.77996	4.53434	0.226196
TPO	1.70697	12.5816	16.7064	6.29585	4.18451	2.11134	6.41907	4.43053	1.86531
V1	0	16.1759	272.415	3.7231	3.79881	-0.0757039	4.38232	3.89455	-0.171443
V2	1.2639	14.5404	118.894	4.29425	4.04189	0.252354	4.5893	4.25871	0.0355423
V3A	2.5488	12.4885	8.8008	6.44468	4.38945	2.05523	6.54987	4.44857	1.99611
V4	3.46851	12.4823	35.0624	5.166	4.65406	0.511938	5.35667	4.36308	0.802914
V4T	5.19192	12.0689	13.1344	5.84657	5.08572	0.760851	5.99982	4.40051	1.44606
V5	3.56539	11.3952	16.9912	5.88487	4.75113	1.13374	6.10523	4.3334	1.55147
V6	2.59149	13.3003	35.2112	5.58374	4.36361	1.22013	5.70857	4.42894	1.15481

[truncated: 2 more sheets: Figure S4ACEG, Figure S6]
